# Supplementary material for: The quantification of zebrafish ocular-associated proteins provides hints for sex-biased visual impairments and perception
Source: Heliyon. 2024 Jun 13;10(12):e33057. doi: 10.1016/j.heliyon.2024.e33057 (PMC11238053; doi:10.1016/j.heliyon.2024.e33057)
Supplement: Multimedia component 2 [file mmc2.xlsx]

## Sheet: Proteins
Table S1. Shows peptide and protein identification and quantification in the eye of male and female zebrafish. In the peptide tab A column is Peptide Sequence, B column is External IDs accession numbers in UniProt, C column is peptide Charge, D column is Average retention time (RT), E column is Average m/z, F to Q columns (2ME, 10FE, 4ME, 6FE, 12FE, 13FE, 1ME, 3ME, 5ME, 7FE, 9FE, 9ME ) are intens…
Protein	pep_count	rollup_score	m-f_PValue	m-f_AdjPVal	m-f_log2FoldChange	featureAvg	X2ME	X10FE	X4ME	X6FE	X12FE	X13FE	X1ME	X3ME	X5ME	X7FE	X9FE	X9ME	Genes	Protein Description
A0A068F9P7,F1Q7I4	6	0.48427	0.360519	0.710576	-0.183804	26.6606	27.1445	26.7706	26.2561	26.9781	26.5613	26.8119	26.3577	26.0961	26.8063	26.6822	NA	26.8015	b3glcta	Beta-3-glucosyltransferase a {ECO:0000313|EMBL:AID59507.1, ECO:0000313|Ensembl:ENSDARP00000135386};
A0A0A0MPG3,A0A286YAZ7,Q5XTN8,Q6DGY7	5	0.707354	0.580403	0.837046	-0.136037	34.3338	34.4001	34.3746	34.8324	34.3407	34.7209	34.6631	34.3065	34.1314	33.5773	34.7683	33.543	34.3468	crygn2,crygn1,crygna,crygnb	Crystallin, gamma N2 {ECO:0000313|Ensembl:ENSDARP00000041348};,Crystallin, gamma N1 {ECO:0000313|Ensembl:ENSDARP00000144358};,Gamma-crystallin N-A;,Gamma-crystallin N-B;
A0A0A0MPG3,Q6DGY7	20	0.761691	0.909445	0.970691	0.0252238	33.6847	34.1166	33.3796	34.0422	33.703	34.5016	33.6588	33.5569	33.5115	33.2564	33.2679	33.5219	33.7004	crygn2,crygnb	Crystallin, gamma N2 {ECO:0000313|Ensembl:ENSDARP00000041348};,Gamma-crystallin N-B;
A0A0A0MPG5,A0A140LGG1,A0A2R8Q3J7,B0S5N4	3	0.417105	0.738578	0.910927	-0.0496724	33.5063	33.6193	33.3129	33.4335	33.6546	33.5332	33.2024	33.4871	33.3579	33.7271	33.9947	33.4889	33.2638	plxna3,plxna1a,unknown	Plexin A3 {ECO:0000313|Ensembl:ENSDARP00000043999};,Plexin A1a {ECO:0000313|Ensembl:ENSDARP00000142340};,Plexin A1 {ECO:0000313|Ensembl:ENSDARP00000145392};
A0A0A0MPG9,Q7ZUN6	6	0.303203	0.517101	0.804311	-0.0912933	28.9946	28.9776	29.3215	29.0422	29.0264	29.1799	28.9958	28.5831	28.9603	29.1889	28.6674	29.0502	28.9413	paics	AIR carboxylase {ECO:0000256|ARBA:ARBA00020659};
A0A0A0MPL5,F1QET7	2	0.296225	0.0129382	0.224274	-0.462922	26.926	26.5992	27.5218	26.6485	27.2528	27.3349	27.0917	26.3141	27.0625	26.8655	26.7458	26.9977	26.6774	fscn1b,fscn1a	Fascin {ECO:0000256|PIRNR:PIRNR005682};,Fascin {ECO:0000256|PIRNR:PIRNR005682};
A0A0A0MPM8,A0A0A0MPR4,A0A0A0MPS0,A0A0A0MPS3,A0A0A0MPT9,A0A0A0MPV2,A0A0R4IBW4,A0A0R4IRX1,A0A0R4IU43,A0A0R4IW07,A0A2R8RS62,B3DK63,E7F9L3,E9QDN8,E9QI03,F1QBC5,F1QP35,F1QY94,F1R020,F1R3B6,F1R570,F1R9Q9,F6NI48,F6NKM9,F6NNU9,F6P427,F6PEQ5,X1WC97	2	-0.116654	0.138889	0.509864	-0.470062	26.6348	NA	NA	26.2125	NA	27.1392	26.5371	NA	NA	NA	NA	26.7922	26.4931	si:ch211-114l13.4,si:ch211-15j1.4,si:dkey-222h21.2,si:dkey-222h21.7,si:dkey-222h21.6,si:dkey-222h21.11,si:ch73-236c18.2,si:ch73-236c18.7,si:ch73-236c18.5,si:ch211-15j1.5,unknown,slc27a1b,si:dkey-222h21.10,si:ch73-236c18.6,si:dkey-222h21.3,si:ch211-114l13.1,si:ch211-15j1.3,si:ch211-15j1.1,si:dkey-222h21.1,si:ch211-114l13.13,si:dkey-222h21.8,si:dkey-222h21.9	Si:ch211-114l13.4 {ECO:0000313|Ensembl:ENSDARP00000103447};,Si:ch211-15j1.4 {ECO:0000313|Ensembl:ENSDARP00000115410};,Si:dkey-222h21.2 {ECO:0000313|Ensembl:ENSDARP00000116988};,Si:dkey-222h21.7 {ECO:0000313|Ensembl:ENSDARP00000117255};,Si:dkey-222h21.6 {ECO:0000313|Ensembl:ENSDARP00000120373};,Si:dkey-222h21.11 {ECO:0000313|Ensembl:ENSDARP00000122895};,Si:ch73-236c18.2 {ECO:0000313|Ensembl:ENSDAR…
A0A0A0MPN8,A0A0R4IAF6,A0A2R9YJG8,F1QE31,F1QFR9,F1R2X6,T1ECT6	2	0.442131	0.836671	0.947097	-0.0605396	26.5423	26.8111	26.7776	25.8295	27.2069	NA	26.1454	NA	26.4861	26.829	26.1739	NA	26.6214	psme4a,psme4b	Proteasome activator complex subunit 4A {ECO:0000313|Ensembl:ENSDARP00000107560};,Proteasome activator complex subunit 4B {ECO:0000313|Ensembl:ENSDARP00000127351};
A0A0A0MPR3,A0A0A0MPR4,A0A0G2KD52,A0A0G2KGY3,A0A0G2KJ21,A0A0G2KMD7,A0A0G2KN74,A0A0G2L5A6,A0A0H2UKI8,A0A0H2UKS5,A0A0N4STS8,A0A0N4STY0,A0A0R4IA24,A0A0R4IAA6,A0A0R4IAQ6,A0A0R4IAU9,A0A0R4IBE1,A0A0R4IBH9,A0A0R4IBP0,A0A0R4IC03,A0A0R4ICF5,A0A0R4ICT2,A0A0R4ID26,A0A0R4ID75,A0A0R4IDM7,A0A0R4IDP2,A0A0R4IDW8,A0A0R4IE08,A0A0R4IE34,A0A0R4IE62,A0A0R4IE81,A0A0R4IEQ8,A0A0R4IFM5,A0A0R4IG29,A0A0R4IG99,A0A0R4IGB3,A0A…	2	0.477112	0.358784	0.709703	-0.218793	28.3484	28.5339	28.3336	28.4966	28.6194	28.5373	29.0726	28.2269	27.986	27.777	NA	27.7756	28.473	si:ch211-22k7.9,si:ch211-15j1.4,unknown,si:dkey-191j3.2,si:ch211-266c8.1,si:dkey-16p6.1,si:dkey-3p4.1,si:dkey-238k10.3,si:dkey-279j5.1,si:ch211-106j21.6,si:dkey-3h2.4,si:dkeyp-86c4.1,si:ch211-246b8.2,si:dkey-193i10.4,si:dkey-28k24.2,si:ch211-171l17.14,si:ch211-76m11.5,si:ch211-226o13.1,si:dkeyp-80d11.10,si:ch211-215p11.1,si:dkey-72l17.5,si:dkey-26m3.3,si:dkey-237g15.2,si:dkeyp-80d11.12,si:dkey-23…	Si:ch211-22k7.9 {ECO:0000313|Ensembl:ENSDARP00000115194};,Si:ch211-15j1.4 {ECO:0000313|Ensembl:ENSDARP00000115410};,NACHT domain-containing protein {ECO:0000259|PROSITE:PS50837};,Si:dkey-191j3.2 {ECO:0000313|Ensembl:ENSDARP00000134046};,Si:ch211-266c8.1 {ECO:0000313|Ensembl:ENSDARP00000130190};,Si:dkey-16p6.1 {ECO:0000313|Ensembl:ENSDARP00000131589};,Si:dkey-3p4.1 {ECO:0000313|Ensembl:ENSDARP0000…
A0A0A0MPR3,A0A0G2KGY3,A0A0N4STS8,A0A0N4STY0,A0A0R4I9L8,A0A0R4IAU9,A0A0R4IBH9,A0A0R4IBP0,A0A0R4IC59,A0A0R4IDB9,A0A0R4IDF1,A0A0R4IDW8,A0A0R4IEG8,A0A0R4IEQ8,A0A0R4IER6,A0A0R4IF79,A0A0R4IFJ8,A0A0R4IFM5,A0A0R4IFP7,A0A0R4IFV6,A0A0R4IG69,A0A0R4IG87,A0A0R4IG99,A0A0R4IGC3,A0A0R4IH12,A0A0R4IHE6,A0A0R4IHI2,A0A0R4II21,A0A0R4II48,A0A0R4II92,A0A0R4II95,A0A0R4IIG7,A0A0R4IIK6,A0A0R4IIT2,A0A0R4IJ29,A0A0R4IJF4,A0A…	2	-0.0123831	0.503987	0.799318	0.232402	25.6774	NA	25.7837	26.0138	NA	NA	25.3386	NA	NA	25.5734	NA	NA	NA	si:ch211-22k7.9,unknown,si:dkey-191j3.2,si:dkey-31n13.4,si:dkey-3p4.1,si:dkey-279j5.1,si:ch211-106j21.6,si:dkey-51d8.1,si:dkey-105i14.1,si:dkey-41c6.3,si:dkey-193i10.4,si:dkey-157e10.6,si:ch211-226o13.1,si:dkey-16p6.1,si:dkey-165o8.1,si:dkey-84h14.1,si:ch211-268b14.2,si:ch211-133h13.1,si:dkeyp-4c4.2,si:ch211-215p11.1,si:dkey-29j8.1,si:dkey-56m15.9,si:dkey-72l17.5,si:ch211-246b8.1,si:ch211-227e10.…	Si:ch211-22k7.9 {ECO:0000313|Ensembl:ENSDARP00000115194};,Uncharacterized protein {ECO:0000313|Ensembl:ENSDARP00000131569};,Si:dkey-191j3.2 {ECO:0000313|Ensembl:ENSDARP00000134046};,Si:dkey-31n13.4 {ECO:0000313|Ensembl:ENSDARP00000130165};,Si:dkey-3p4.1 {ECO:0000313|Ensembl:ENSDARP00000129907};,Si:dkey-279j5.1 {ECO:0000313|Ensembl:ENSDARP00000131837};,Si:ch211-106j21.6 {ECO:0000313|Ensembl:ENSDAR…
A0A0B4J1A5	7	0.372387	0.627962	0.865407	0.0753745	28.892	28.8382	29.0131	29.0418	28.9303	28.9154	28.4711	28.8421	28.7773	29.159	28.5039	29.2919	28.9197	ewsr1a	EWS RNA-binding protein 1a {ECO:0000313|Ensembl:ENSDARP00000024102};
A0A0G2KCR2	20	0.494578	0.734254	0.90918	-0.114775	29.8402	29.9763	30.4846	28.9938	29.8355	30.4059	30.2871	29.9376	29.1486	30.0795	28.818	29.5542	30.561	col28a1b	Collagen, type XXVIII, alpha 1b {ECO:0000313|Ensembl:ENSDARP00000130072};
A0A0G2KCW6	25	0.476911	0.211638	0.579669	0.405278	29.2391	29.2565	29.4437	29.297	29.3924	29.4594	29.2253	29.5435	29.6885	29.4321	27.4273	29.2708	29.4331	ddb1	DNA damage-binding protein 1 {ECO:0000256|ARBA:ARBA00014577};
A0A0G2KCY3	5	0.555448	0.643182	0.873288	-0.0941695	26.8453	26.7066	27.0554	26.4671	26.8737	27.2151	26.8976	27.0242	27.0303	26.704	26.0512	27.2612	26.8569	ap3b1a	Adaptor-related protein complex 3 subunit beta 1a {ECO:0000313|Ensembl:ENSDARP00000130143};
A0A0G2KD98,A0A0G2KZL6,A0A0G2L8W3,A0A0R4IHD3,A2A121,A2A122,A2A123,A2A124,A2A125,E9QBD0,F1QB18,F1R686	2	0.490361	0.144458	0.520462	-1.31758	27.8013	25.6091	28.4776	28.4979	28.2179	28.8285	28.2715	23.6919	28.6925	28.2052	NA	28.8043	28.5179	dclk2a,dclk1a,dclk1b	Doublecortin-like kinase 2a {ECO:0000313|Ensembl:ENSDARP00000130262};,Doublecortin-like kinase 1a {ECO:0000313|Ensembl:ENSDARP00000135143};,Doublecortin-like kinase 1b {ECO:0000313|Ensembl:ENSDARP00000131881};
A0A0G2KD98,A0A0G2KZL6,A0A0G2L8W3,A2A121,A2A122,A2A123,A2A124,A2A125,F1R686	7	0.299126	0.0828267	0.433818	0.244618	29.6044	29.823	29.6927	29.7392	29.5097	29.6242	29.4463	29.5755	29.8108	29.7502	28.9945	29.6249	29.6613	dclk2a	Doublecortin-like kinase 2a {ECO:0000313|Ensembl:ENSDARP00000130262};
A0A0G2KFS5	6	0.670017	0.536014	0.812545	-0.21831	26.247	24.9827	26.1329	25.5306	25.8229	26.3669	27.0041	26.3496	26.6755	26.4637	25.7886	27.0215	26.8249	armc6	Uncharacterized protein {ECO:0000313|Ensembl:ENSDARP00000131155};
A0A0G2KG61,A0A0R4IY09,D9IL79,E7EXT6,Q8UUX0	2	0.427724	0.523852	0.80713	0.157384	27.6808	28.1458	27.6353	27.1944	27.8599	26.853	27.876	27.5326	27.4907	28.3049	27.331	28.0575	27.8885	akt1,akt2l,akt3a,akt3b,akt2	V-akt murine thymoma viral oncogene homolog 1 {ECO:0000313|Ensembl:ENSDARP00000131294};,Non-specific serine/threonine protein kinase {ECO:0000256|ARBA:ARBA00012513};,Non-specific serine/threonine protein kinase {ECO:0000256|ARBA:ARBA00012513};,Non-specific serine/threonine protein kinase {ECO:0000256|ARBA:ARBA00012513};,Non-specific serine/threonine protein kinase {ECO:0000256|ARBA:ARBA00012513};
A0A0G2KGL2,A0A0G2KKC3	4	0.600312	0.0101014	0.194519	-0.545378	26.5232	26.1034	27.0291	25.8745	26.8684	26.428	26.9098	26.4546	26.5016	25.8798	27.0386	26.5015	26.6892	gart	AIR synthase {ECO:0000256|ARBA:ARBA00017929};
A0A0G2KGS0,A0A0G2KTI4	9	0.382385	0.0649643	0.399913	0.434027	26.7881	27.2327	26.7993	26.9664	26.6337	26.8222	26.6653	27.06	26.8374	27.1593	25.558	26.9481	26.7748	slc12a2	Solute carrier family 12 member 2 {ECO:0000312|ZFIN:ZDB-GENE-040625-53};
A0A0G2KGY0,A0A2U3TVS8,Q6PG31	4	0.604591	0.0436323	0.358699	-0.670916	26.0507	24.7999	26.1554	25.5045	NA	26.7121	26.2367	25.9169	25.9012	26.1534	NA	26.709	26.4184	rnps1	RNA-binding protein with serine-rich domain 1 {ECO:0000313|Ensembl:ENSDARP00000131565};
A0A0G2KGY3,A0A0G2KKH8,A0A0G2KMH1,A0A0H2UKI8,A0A0N4STS8,A0A0R4IA05,A0A0R4IA12,A0A0R4IA89,A0A0R4IAM8,A0A0R4IAU1,A0A0R4IAU9,A0A0R4IBH9,A0A0R4IBR2,A0A0R4IC03,A0A0R4ID00,A0A0R4IDB9,A0A0R4IDC0,A0A0R4IDF1,A0A0R4IDL5,A0A0R4IDP2,A0A0R4IDP9,A0A0R4IDR2,A0A0R4IDW8,A0A0R4IE23,A0A0R4IEG8,A0A0R4IEQ8,A0A0R4IER6,A0A0R4IF79,A0A0R4IFA7,A0A0R4IFJ8,A0A0R4IFM5,A0A0R4IFT7,A0A0R4IFV6,A0A0R4IFZ3,A0A0R4IG69,A0A0R4IG87,A0A…	2	0.490039	0.466994	0.776674	-0.24704	27.4487	27.1687	27.9645	27.2142	27.3949	28.1365	28.2693	27.3845	27.0531	27.0764	26.1266	27.5418	28.0543	unknown,si:dkey-178j11.5,si:dkey-27n6.1,si:ch211-232d10.3,si:ch211-76m11.8,si:dkey-3p4.1,si:dkey-279j5.1,si:ch211-237a4.2,si:dkey-3h2.4,si:ch211-238e22.8,si:dkey-105i14.1,si:dkeyp-51g9.4,si:dkey-41c6.3,si:ch211-232d10.1,si:dkey-238k10.3,si:dkeyp-123a12.2,si:dkey-28i19.3,si:dkey-193i10.4,si:ch211-223k15.1,si:dkey-157e10.6,si:ch211-226o13.1,si:dkey-16p6.1,si:dkey-165o8.1,si:dkey-250k10.4,si:dkey-84…	Uncharacterized protein {ECO:0000313|Ensembl:ENSDARP00000131569};,Si:dkey-178j11.5 {ECO:0000313|Ensembl:ENSDARP00000130857};,Si:dkey-27n6.1 {ECO:0000313|Ensembl:ENSDARP00000131121};,Si:ch211-232d10.3 {ECO:0000313|Ensembl:ENSDARP00000129924};,Si:ch211-76m11.8 {ECO:0000313|Ensembl:ENSDARP00000131769};,Si:dkey-3p4.1 {ECO:0000313|Ensembl:ENSDARP00000129907};,Si:dkey-279j5.1 {ECO:0000313|Ensembl:ENSDA…
A0A0G2KH95	10	0.160719	0.468633	0.778428	0.0842057	29.7563	29.6891	29.6121	29.7816	29.6548	29.7766	29.8047	29.9768	29.8753	29.7923	29.4699	29.9668	29.6751	psmd2	RPN1_RPN2_N domain-containing protein {ECO:0000259|Pfam:PF17781};
A0A0G2KHK8	8	0.410203	0.536556	0.812661	-0.0872543	28.3613	28.4698	28.6161	28.0426	28.4494	28.2543	28.0997	28.1116	28.5099	28.5058	28.3534	28.6566	28.2664	cdc37	Hsp90 chaperone protein kinase-targeting subunit {ECO:0000256|ARBA:ARBA00019327};
A0A0G2KHZ9	3	0.553767	0.156927	0.525975	0.47778	28.529	28.6404	28.661	28.3934	28.3493	28.4886	28.6845	28.7367	29.1365	28.7247	26.7063	28.8508	28.9755	tlcd3a	TLC domain-containing 3A {ECO:0000313|Ensembl:ENSDARP00000131940};
A0A0G2KIG7,Q6NUV0	2	0.434367	0.34362	0.697052	-0.354084	25.3231	NA	25.8219	24.2404	24.916	25.6109	25.7303	25.5585	25.7946	24.6329	NA	NA	25.6021	rab3gap1	Rab3 GTPase-activating protein catalytic subunit {ECO:0000256|ARBA:ARBA00015817};
A0A0G2KIS4,A2BHI1,A9JRY8,Q29RC5,Q6DGB7,Q6IQN5,Q7ZSZ9	2	0.402397	0.564805	0.827588	-0.117806	30.1281	29.8794	30.0558	30.4442	29.845	30.3654	30.3523	30.1254	30.0464	29.4329	30.613	29.8902	30.4867	LOC100537765,rac2,rac3b,rac1b,rac3a,rac1a	Uncharacterized protein {ECO:0000313|Ensembl:ENSDARP00000132219};,Rac family small GTPase 2 {ECO:0000313|Ensembl:ENSDARP00000106947};,Rac family small GTPase 3b {ECO:0000313|Ensembl:ENSDARP00000110728};,Rac family small GTPase 1b {ECO:0000313|Ensembl:ENSDARP00000106208};,Rac family small GTPase 3a {ECO:0000313|Ensembl:ENSDARP00000111723};,Rac family small GTPase 1a {ECO:0000313|Ensembl:ENSDARP000…
A0A0G2KIS4,Q29RC5,Q7ZSZ9	4	0.414673	0.038592	0.342026	-0.353428	28.5662	28.1612	28.6326	28.6518	28.4362	28.6954	28.6157	28.6458	28.3831	28.2883	29.2427	28.8345	28.2065	LOC100537765,rac1b,rac1a	Uncharacterized protein {ECO:0000313|Ensembl:ENSDARP00000132219};,Rac family small GTPase 1b {ECO:0000313|Ensembl:ENSDARP00000106208};,Rac family small GTPase 1a {ECO:0000313|Ensembl:ENSDARP00000096950};
A0A0G2KJV1,Q0P499	2	0.481422	0.252211	0.615656	-0.507874	25.0215	25.3777	NA	24.2119	24.9985	25.4455	25.1381	25.2025	25.6271	25.1649	NA	25.7229	23.3262	unknown,ears2	Glutamyl-tRNA synthetase {ECO:0000256|ARBA:ARBA00017458};,Probable glutamate--tRNA ligase, mitochondrial;
A0A0G2KK51,Q8AXZ4	2	0.463627	0.727347	0.909018	-0.118748	26.6843	26.3308	26.1582	26.5683	26.6718	26.4571	26.3661	26.8468	27.3285	26.4466	NA	28.0919	26.2606	cntn1a	Contactin-1a {ECO:0000313|Ensembl:ENSDARP00000132710};
A0A0G2KKE8	4	0.521535	0.8593	0.955464	0.0598179	25.8731	25.4873	25.0191	26.1386	27.2142	25.6914	26.3061	25.7236	26.4154	25.7179	25.1934	25.6349	25.9353	unknown	SH3 domain-containing protein {ECO:0000259|PROSITE:PS50002};
A0A0G2KLD8	6	0.357242	0.987927	0.994929	0.00298815	27.1144	27.1048	27.5052	27.042	26.6352	27.1583	27.0753	27.3325	27.1421	27.1758	27.7207	26.583	26.8985	bphl	Biphenyl hydrolase like {ECO:0000313|Ensembl:ENSDARP00000133165};
A0A0G2KLU8,F1QHQ1	2	0.433119	0.126122	0.489869	0.379506	26.4556	26.4851	26.8473	26.4257	25.781	26.5265	26.237	26.3633	27.028	27.1613	25.6414	26.5618	26.4088	slc25a29	Uncharacterized protein {ECO:0000313|Ensembl:ENSDARP00000133332};
A0A0G2KML7,B0S5C5	10	0.70494	0.821575	0.940795	0.0577802	25.868	25.8481	25.5462	25.4083	25.6422	26.0461	25.2619	25.9431	26.2646	26.0492	26.9085	25.6296	25.8679	LOC103910030,acaa2	Uncharacterized protein {ECO:0000313|Ensembl:ENSDARP00000133608};,Acetyl-CoA acyltransferase 2 {ECO:0000313|Ensembl:ENSDARP00000056766};
A0A0G2KNY9	3	0.397621	0.976146	0.990933	-0.00494292	25.9379	26.2998	25.7816	25.963	26.0925	25.6007	25.6349	25.7491	26.0608	25.7685	26.3472	26.185	25.7711	pin1	Peptidyl-prolyl cis-trans isomerase {ECO:0000256|RuleBase:RU363014};
A0A0G2KPR3,A0A140LG12	2	0.344569	0.690912	0.89452	-0.102189	26.656	26.1534	27.2607	26.3582	27.1633	26.8719	26.2323	26.2834	26.5697	27.1968	26.6298	26.0847	27.068	atg7	Ubiquitin-like modifier-activating enzyme ATG7 {ECO:0000256|RuleBase:RU366022};
A0A0G2KPR3,A0A140LGV5	4	0.515439	0.221395	0.586717	-0.322773	26.8795	25.6686	27.4004	27.0203	26.5541	27.2937	26.7764	26.6974	27.1463	26.7043	26.9147	27.3062	27.0718	atg7	Ubiquitin-like modifier-activating enzyme ATG7 {ECO:0000256|RuleBase:RU366022};
A0A0G2KPX8	30	0.532627	0.153091	0.525009	0.431516	30.9616	31.1573	31.2281	31.0911	30.7841	31.1228	30.9713	31.1504	31.3954	31.2016	29.285	31.0836	31.0682	unknown	PALP domain-containing protein {ECO:0000259|Pfam:PF00291};
A0A0G2KQ58,A0A0R4ITC0,A0A0R4IXL0,Q6DRH1	2	0.451688	0.705348	0.899995	-0.0967701	26.4272	25.9398	26.6092	26.4331	26.0982	26.8594	27.0091	26.6405	26.4608	26.7915	25.5565	26.7208	26.0069	unknown,polr2b	DNA-directed RNA polymerase {ECO:0000256|ARBA:ARBA00012418};,DNA-directed RNA polymerase {ECO:0000256|ARBA:ARBA00012418};
A0A0G2KQ62,E7FG71	2	0.446571	0.152244	0.525009	-0.935687	25.3193	25.942	25.3147	NA	25.237	26.224	26.1745	NA	NA	23.0805	NA	25.4009	25.1811	fbn2b	Fibrillin 2b {ECO:0000313|Ensembl:ENSDARP00000134527};
A0A0G2KQA6	6	0.430327	0.127309	0.491053	0.247018	27.0854	27.1757	26.9925	27.2681	26.708	27.3787	27.0576	27.0666	27.1689	27.3503	26.4584	27.1761	27.2238	sept4b	Septin-type G domain-containing protein {ECO:0000259|PROSITE:PS51719};
A0A0G2KQL4,A0A0G2L8C2	7	0.626417	0.112988	0.470967	0.611768	27.1831	27.4506	27.4751	27.5606	26.8222	27.4379	26.872	27.4086	27.672	27.6928	25.0899	27.5664	27.1496	ap3b2	AP-3 complex subunit beta {ECO:0000256|PIRNR:PIRNR037096};
A0A0G2KQL4,A0A0G2L8C2,A0A2R8QR37	2	0.5	0.41509	0.744841	-0.325271	25.6288	NA	NA	26.1442	25.4675	26.0371	NA	25.4512	24.5692	25.7929	NA	25.9393	NA	ap3b2,unknown	AP-3 complex subunit beta {ECO:0000256|PIRNR:PIRNR037096};,Adaptin_N domain-containing protein {ECO:0000259|Pfam:PF01602};
A0A0G2KS58,A0A0R4IJ25,A0A2R8QHR6,A0A2R8QPC0,Q1MTE3,Q7ZSY3	2	0.452161	0.834468	0.945881	0.0738052	25.7746	25.6708	NA	26.2782	25.9776	26.0176	25.181	25.1839	25.194	26.5138	NA	NA	25.9545	LOC100535713,smarca2,smarca4a	Uncharacterized protein {ECO:0000313|Ensembl:ENSDARP00000135242};,SWI/SNF-related, matrix-associated, actin-dependent regulator of chromatin, subfamily a, member 2 {ECO:0000313|Ensembl:ENSDARP00000133519};,Brahma protein-like protein 1 {ECO:0000313|EMBL:AAP22968.1};
A0A0G2KS58,Q7ZSY3	3	0.456521	0.814641	0.938678	0.0595685	25.9208	NA	25.5416	25.7184	25.5625	25.9675	25.6446	25.7414	26.1104	26.3791	NA	26.7389	25.8036	LOC100535713,smarca4a	Uncharacterized protein {ECO:0000313|Ensembl:ENSDARP00000135242};,Brahma protein-like protein 1 {ECO:0000313|EMBL:AAP22968.1};
A0A0G2KSQ8,B0S5M3,E7FE64,E9QDU3	2	0.462194	0.503755	0.799318	0.230331	26.0218	26.1569	26.4634	25.9229	25.7428	26.3463	26.3382	25.7342	26.3444	26.3561	24.2558	26.2934	26.3071	LOC100334085,osbpl11,osbpl10b	Oxysterol-binding protein {ECO:0000256|RuleBase:RU003845};,Oxysterol-binding protein {ECO:0000256|RuleBase:RU003845};,Oxysterol-binding protein {ECO:0000256|RuleBase:RU003845};
A0A0G2KSS0	9	0.711604	0.028872	0.310981	0.381104	28.5956	28.8919	28.5983	28.7969	28.4896	28.6473	28.4711	28.6547	29.0601	28.7216	27.7917	28.4324	28.592	unknown	AMP-binding domain-containing protein {ECO:0000259|Pfam:PF00501};
A0A0G2KSV9	4	0.361341	0.896159	0.966312	-0.0288345	26.4965	26.931	26.7205	26.3054	26.6546	26.5305	26.7112	26.3816	26.5804	26.3918	25.5431	26.9057	26.3024	unknown	MIF4G domain-containing protein {ECO:0000259|SMART:SM00543};
A0A0G2KT66,A0A2R8QK36,A0A2R8QS24,A0A2R8RJW0,B0S573,E9QBG1,E9QHJ7,F1R5R9,F1R9K5,Q7SXT6,Q7ZW10,R4GEF3,X1WC29,X1WFV6,X1WH79	2	0.397747	0.375504	0.72273	0.140562	27.5005	27.2724	27.5628	27.5957	27.0695	27.792	27.5819	27.7874	27.7371	27.7381	27.2477	27.3274	27.2941	LOC100537556,unknown,msi2a,msi1b,msi2b	RRM domain-containing protein {ECO:0000259|PROSITE:PS50102};,Uncharacterized protein {ECO:0000313|Ensembl:ENSDARP00000154619};,Musashi RNA-binding protein 2a {ECO:0000313|Ensembl:ENSDARP00000156045};,Musashi RNA-binding protein 1 {ECO:0000313|Ensembl:ENSDARP00000121659};,Musashi RNA-binding protein 2b {ECO:0000313|Ensembl:ENSDARP00000123620};
A0A0G2KT98,A0A0R4II71	7	0.773046	0.180117	0.549479	0.725923	27.3882	27.5361	26.8339	28.4295	27.2088	28.233	24.9247	27.9208	26.8703	27.6531	27.7608	NA	27.8993	si:ch73-236c18.9,si:ch73-236c18.8	Si:ch73-236c18.9 {ECO:0000313|Ensembl:ENSDARP00000135642};,Si:ch73-236c18.8 {ECO:0000313|Ensembl:ENSDARP00000135005};
A0A0G2KTK1,A0A2R8Q549,A0A2R8RIU9,F1R876,F1R8J4,Q1MTC4	8	0.842567	0.000389881	0.0236089	-2.25256	28.2329	27.429	29.8068	27.5398	29.1948	28.2713	28.6054	27.5803	27.8961	26.692	29.4756	30.801	25.5024	unknown,vtg2	VWFD domain-containing protein {ECO:0000259|PROSITE:PS51233};,Phosvitin {ECO:0000256|ARBA:ARBA00019400};
A0A0G2KTK1,A0A2R8RIU9,F1R876,Q1MTC4	4	0.724237	2.04e-05	0.00289458	-3.96972	27.9268	23.3297	30.7045	26.8332	29.7056	28.7753	29.1894	25.5474	26.8142	26.8305	30.0995	30.9954	26.2964	unknown,vtg2	VWFD domain-containing protein {ECO:0000259|PROSITE:PS51233};,Phosvitin {ECO:0000256|ARBA:ARBA00019400};
A0A0G2KUJ0	9	0.197501	0.643682	0.873288	-0.0612282	29.2851	28.878	29.0731	29.4142	29.4335	29.4656	29.3907	29.4208	29.4121	29.0903	29.202	29.3292	29.3115	cct2	Chaperonin-containing TCP1, subunit 2 (beta) {ECO:0000313|Ensembl:ENSDARP00000136096};
A0A0G2KW52	4	0.198627	0.878322	0.957788	0.0606627	26.1022	26.4026	25.919	25.8423	26.0421	25.7008	25.3375	26.9919	25.5798	25.327	NA	27.3463	26.6353	unknown	Nicastrin {ECO:0000256|ARBA:ARBA00015303};
A0A0G2KW99	10	0.693359	0.23171	0.595421	0.456277	32.9167	32.9864	33.3041	33.1103	32.4952	33.1298	33.2802	33.1896	33.2472	33.0881	30.8239	33.0981	33.2473	rgrb	Retinal G protein-coupled receptor b {ECO:0000313|Ensembl:ENSDARP00000136715};
A0A0G2KXI9,A0A0G2L559,A0A0R4IG45,A0A0R4IIR1,E7FC95,E9QF63,F8W429,Q4V8Z7,T1SXK0	2	0.46443	0.82069	0.940795	-0.0827513	26.5515	25.6363	27.0607	26.6323	25.8314	NA	27.0485	26.8638	27.0203	27.0835	26.4641	NA	25.8744	dnm2b,unknown,dnm1a,dnm2a,dnm1b	Dynamin GTPase {ECO:0000256|ARBA:ARBA00011980};,Dynamin-type G domain-containing protein {ECO:0000259|PROSITE:PS51718};,Dynamin GTPase {ECO:0000256|ARBA:ARBA00011980};,Dynamin GTPase {ECO:0000256|ARBA:ARBA00011980};,Dynamin GTPase {ECO:0000256|ARBA:ARBA00011980};
A0A0G2KXI9,A0A0R4IG45,A0A0R4IIR1,E7FC95,E9QF63,F8W429,Q4V8Z7,Q5RHR9,T1SXK0	2	0.488868	0.182753	0.550918	0.230774	31.9093	32.0489	31.9674	31.9841	31.6378	32.0198	31.7756	32.1541	32.1608	32.0644	31.1884	32.1743	31.7356	dnm2b,dnm1a,dnm2a,dnm1b,dnm3a	Dynamin GTPase {ECO:0000256|ARBA:ARBA00011980};,Dynamin GTPase {ECO:0000256|ARBA:ARBA00011980};,Dynamin GTPase {ECO:0000256|ARBA:ARBA00011980};,Dynamin GTPase {ECO:0000256|ARBA:ARBA00011980};,Dynamin GTPase {ECO:0000256|ARBA:ARBA00011980};
A0A0G2KXI9,A0A0R4IG45,E7FC95,E9QF63,F8W429,Q5RHR9	3	0.461257	0.357391	0.708579	0.133087	29.6464	29.5	29.5979	30.0648	29.6755	29.7351	29.3438	29.4661	30.0181	29.7262	29.5024	29.6242	29.5023	dnm2b,dnm1a,dnm1b,dnm3a	Dynamin GTPase {ECO:0000256|ARBA:ARBA00011980};,Dynamin GTPase {ECO:0000256|ARBA:ARBA00011980};,Dynamin GTPase {ECO:0000256|ARBA:ARBA00011980};,Dynamin GTPase {ECO:0000256|ARBA:ARBA00011980};
A0A0G2KXI9,A0A0R4IG45,F8W429	2	0.494454	0.301435	0.661001	0.211763	29.5973	29.3448	29.7559	29.6562	29.4763	29.9373	29.3388	29.9907	30.0635	29.7684	28.8328	29.6075	29.3956	dnm2b,dnm1a	Dynamin GTPase {ECO:0000256|ARBA:ARBA00011980};,Dynamin GTPase {ECO:0000256|ARBA:ARBA00011980};
A0A0G2KXI9,A0A0R4IIR1,Q4V8Z7,T1SXK0	3	0.400758	0.697424	0.897103	0.142545	27.1267	26.7639	NA	26.8155	27.1498	27.2057	25.7871	27.1172	28.1251	26.9894	27.1417	27.9607	27.338	dnm2b,dnm2a	Dynamin GTPase {ECO:0000256|ARBA:ARBA00011980};,Dynamin GTPase {ECO:0000256|ARBA:ARBA00011980};
A0A0G2KXZ1	7	0.655128	0.278152	0.635689	-0.1608	29.048	28.7573	28.7776	28.6714	28.9823	29.1856	29.1421	29.0406	28.9757	29.1531	29.45	29.233	29.2077	ddah1	Dimethylargininase {ECO:0000256|ARBA:ARBA00012208};
A0A0G2KYV6,F1QF63,F1QIP9	2	0.49332	NA	NA	NA	NA	NA	26.7381	NA	NA	NA	NA	NA	NA	NA	26.5775	28.0138	NA	LOC103909927,unknown	A2M_recep domain-containing protein {ECO:0000259|SMART:SM01361};,Zgc:165518 {ECO:0000313|Ensembl:ENSDARP00000098462};
A0A0G2KZ18	26	0.530006	0.0853881	0.434373	0.364136	30.3742	30.4935	30.1788	30.6115	30.2568	30.6098	30.1867	30.0466	30.6785	30.5259	29.508	30.4125	30.9815	LOC100001114	Microtubule-associated protein {ECO:0000256|RuleBase:RU000686};
A0A0G2KZA4	11	0.63471	0.00880474	0.180623	-0.440994	27.7968	27.3842	27.8789	27.292	27.6466	28.1421	28.3358	27.5418	27.7494	27.6675	28.0203	28.08	27.823	pepd	Peptidase D {ECO:0000313|Ensembl:ENSDARP00000137800};
A0A0G2KZE8,Q803V2	2	0.486626	0.0527253	0.375464	-0.299742	27.5208	27.4056	27.4697	27.0334	27.833	27.74	27.5249	27.3372	27.5253	27.397	28.051	27.4053	27.5269	prpsap1,prpsap2	Phosphoribosyl pyrophosphate synthetase-associated protein 1 {ECO:0000313|Ensembl:ENSDARP00000137844};,Phosphoribosyl pyrophosphate synthetase-associated protein 2 {ECO:0000313|EMBL:AAH44179.1, ECO:0000313|Ensembl:ENSDARP00000011444};
A0A0G2KZL6,A2A121,A2A122,A2A123,A2A124,A2A125,F1R686	2	0.461727	0.137602	0.508997	-1.0205	26.4189	27.3105	NA	26.4847	26.8356	NA	NA	NA	24.4935	25.6374	26.8095	27.361	NA	dclk2a	Doublecortin-like kinase 2a {ECO:0000313|Ensembl:ENSDARP00000137914};
A0A0G2KZR6,A2BGR9,F1QZU7	15	0.429296	0.318382	0.679527	-0.128239	30.1488	29.9878	30.1241	30.1665	30.1662	30.1194	29.9995	29.8311	30.2267	30.2854	30.4164	30.4522	30.0109	wu:fb14d09,aldh2.1,aldh2.2	Aldedh domain-containing protein {ECO:0000259|Pfam:PF00171};,Aldehyde dehydrogenase 2 family member, tandem duplicate 1 {ECO:0000313|Ensembl:ENSDARP00000012767};,Aldehyde dehydrogenase 2 family member, tandem duplicate 2 {ECO:0000313|Ensembl:ENSDARP00000088019};
A0A0G2KZR6,F1QZU7	5	0.515178	0.642047	0.872615	-0.0692987	29.9561	30.0236	30.1002	29.9317	29.7898	29.7523	29.7111	29.6747	29.9757	30.062	30.4689	30.1219	29.8608	wu:fb14d09,aldh2.2	Aldedh domain-containing protein {ECO:0000259|Pfam:PF00171};,Aldehyde dehydrogenase 2 family member, tandem duplicate 2 {ECO:0000313|Ensembl:ENSDARP00000088019};
A0A0G2L009	70	0.565613	0.135485	0.50396	0.228985	30.3367	30.2486	30.2543	30.4466	30.169	30.3648	30.4118	30.5286	30.6393	30.5091	29.6785	30.4548	30.3347	dync1h1	Dynein, cytoplasmic 1, heavy chain 1 {ECO:0000313|Ensembl:ENSDARP00000138059};
A0A0G2L0N2	2	0.483618	0.44603	0.763799	-0.273175	24.6048	24.0518	24.6522	25.2499	24.8519	25.1727	24.3883	22.9446	25.0307	24.5921	24.3424	25.0408	24.9402	lrrc1	Leucine-rich repeat-containing 1 {ECO:0000313|Ensembl:ENSDARP00000138287};
A0A0G2L107,A0A0H2UKT7,F1QTS3	2	0.435272	0.0609226	0.392188	-0.437305	26.4734	26.1095	27.0514	26.4616	26.7858	26.7442	26.3619	26.6723	25.7181	26.3141	NA	NA	26.5156	unknown,coro7	Coronin {ECO:0000256|RuleBase:RU280818};,Coronin {ECO:0000256|RuleBase:RU280818};
A0A0G2L1A2	2	0.498406	0.0561465	0.385	-0.565473	26.8685	26.3612	27.4616	NA	27.1782	26.5762	27.5144	26.4478	26.3895	27.2926	NA	NA	26.5946	l3hypdh	Trans-3-hydroxy-L-proline dehydratase {ECO:0000256|ARBA:ARBA00019639};
A0A0G2L1F5,A0A140LG71	10	0.425163	0.814979	0.938678	0.0326093	32.9343	33.041	32.9868	32.5408	33.0683	33.0184	33.0491	33.097	32.952	33.0268	32.5092	32.8761	33.046	sptbn1,si:zfos-1837d3.1	Spectrin beta chain {ECO:0000256|PIRNR:PIRNR002297};,Si:zfos-1837d3.1 {ECO:0000313|Ensembl:ENSDARP00000142249};
A0A0G2L1F5,A0A140LGS5	170	0.4502	0.513058	0.802621	0.087992	34.9319	34.7181	34.7678	34.8582	35.1295	34.9617	35.025	35.1735	35.0051	35.0162	34.5063	34.9372	35.0844	sptbn1	Spectrin beta chain {ECO:0000256|PIRNR:PIRNR002297};
A0A0G2L1F5,A0A140LGS5,A0A2R8Q1V1,F1QQE5,F1QXB0,F1RAJ3,F8W4C0	3	0.361832	0.738294	0.910927	-0.0469507	28.979	28.8779	28.589	28.8739	29.2152	29.0152	29.2807	29.1163	28.8707	28.7828	28.898	29.0167	29.2116	sptbn1,sptbn4b,sptb,sptbn2	Spectrin beta chain {ECO:0000256|PIRNR:PIRNR002297};,Spectrin, beta, non-erythrocytic 4b {ECO:0000313|Ensembl:ENSDARP00000144650};,Spectrin beta chain {ECO:0000256|PIRNR:PIRNR002297};,Spectrin beta chain {ECO:0000256|PIRNR:PIRNR002297};
A0A0G2L1F5,A0A140LGS5,A0A2R8Q1V1,F1QXB0,F1RAJ3,F8W4C0	2	0.399825	0.0739868	0.419211	0.311299	29.3264	29.247	29.4199	29.557	28.9767	29.2447	29.2512	29.1924	29.4032	29.8766	28.7242	29.4079	29.6161	sptbn1,sptbn4b,sptbn2	Spectrin beta chain {ECO:0000256|PIRNR:PIRNR002297};,Spectrin, beta, non-erythrocytic 4b {ECO:0000313|Ensembl:ENSDARP00000144650};,Spectrin beta chain {ECO:0000256|PIRNR:PIRNR002297};
A0A0G2L1F5,A0A140LGS5,F1QQE5	4	0.239479	0.844948	0.950169	-0.0330205	28.2005	28.4122	28.3778	28.1977	28.654	27.9417	28.4909	28.383	27.8595	28.0643	27.969	27.8688	28.1873	sptbn1,sptb	Spectrin beta chain {ECO:0000256|PIRNR:PIRNR002297};,Spectrin beta chain {ECO:0000256|PIRNR:PIRNR002297};
A0A0G2L1F5,A0A140LGS5,F1QQE5,F1QXB0,F8W4C0	2	0.429912	0.439803	0.761885	-0.124052	27.0509	26.5949	26.8139	26.7142	27.2958	27.068	26.9705	27.3538	27.0242	27.0839	27.4191	27.1104	27.1624	sptbn1,sptb,sptbn2	Spectrin beta chain {ECO:0000256|PIRNR:PIRNR002297};,Spectrin beta chain {ECO:0000256|PIRNR:PIRNR002297};,Spectrin beta chain {ECO:0000256|PIRNR:PIRNR002297};
A0A0G2L1F5,A0A140LGS5,F1QXB0,F8W4C0	10	0.380942	0.285596	0.644836	0.139615	31.1135	30.935	30.8625	31.3398	31.2343	31.0287	31.3261	31.3556	31.179	31.1029	30.8164	30.9941	31.1874	sptbn1,sptbn2	Spectrin beta chain {ECO:0000256|PIRNR:PIRNR002297};,Spectrin beta chain {ECO:0000256|PIRNR:PIRNR002297};
A0A0G2L1F5,A0A140LGS5,Q5VSI4	2	0.414735	0.73734	0.910927	-0.125049	28.5284	26.9717	28.3941	28.7275	28.8636	29.2428	28.7286	29.1812	29.0714	28.9364	27.9854	28.3308	27.9068	sptbn1,tdrd15	Spectrin beta chain {ECO:0000256|PIRNR:PIRNR002297};,Si:dkeyp-93d12.1 {ECO:0000313|Ensembl:ENSDARP00000119878};
A0A0G2L264,A0A2R8QQ30,B8JLR8	2	0.392017	0.0137327	0.228986	1.02357	25.543	26.1281	25.6253	26.4207	25.5056	25.6983	24.2524	26.058	25.6241	NA	NA	24.0744	26.043	rab35a,rab35b	Uncharacterized protein {ECO:0000313|Ensembl:ENSDARP00000138829};,RAB35, member RAS oncogene family b {ECO:0000313|Ensembl:ENSDARP00000039450};
A0A0G2L2K5,A0A2R8Q7M1	6	0.671451	0.801518	0.935471	0.0863342	27.2949	27.7111	26.5032	27.7475	27.543	26.862	27.4886	28.1929	26.9426	27.4088	27.5642	27.5494	26.0256	scarb2b	Uncharacterized protein {ECO:0000313|Ensembl:ENSDARP00000138970};
A0A0G2L2L7,Q6PC37	5	0.690162	0.230005	0.592824	0.182354	31.091	31.2978	31.3199	30.8981	30.9726	30.9488	30.7795	31.073	31.3515	31.3939	30.6929	31.2854	31.0788	unknown,nme2a	NDK domain-containing protein {ECO:0000259|SMART:SM00562};,Nucleoside diphosphate kinase {ECO:0000256|RuleBase:RU004013};
A0A0G2L2Q2	3	0.61708	0.118743	0.479104	0.285992	30.2813	30.5465	30.1341	30.3021	29.8004	29.8369	29.9709	30.7256	30.5007	30.3369	30.6993	30.3883	30.1339	uqcr10	Ubiquinol-cytochrome c reductase, complex III subunit X {ECO:0000313|Ensembl:ENSDARP00000139018};
A0A0G2L2X4,A0A0R4IGV2,A0A286YB90,A0A2R8Q9H7,A0A2R8RVS3,B0S6H8,E7F905,Q5TZ25,X1WCJ5	2	0.479382	0.171228	0.542206	0.274021	25.9661	26.0716	25.7913	26.4315	25.5488	25.8999	26.1334	26.0709	26.0829	26.4384	NA	25.7099	25.4488	ppfia1,ppfia4,ppfia3,ppfia2	PTPRF-interacting protein alpha 1 {ECO:0000313|Ensembl:ENSDARP00000139092};,PTPRF-interacting protein alpha 4 {ECO:0000313|Ensembl:ENSDARP00000134349};,PTPRF-interacting protein alpha 3 {ECO:0000313|Ensembl:ENSDARP00000098951};,PTPRF-interacting protein alpha 2 {ECO:0000313|Ensembl:ENSDARP00000119723};
A0A0G2L354,A0A0G2L365,A0A0G2L6C1,A0A0N4STT5,A0A0N4SU68,A0A0R4IHN7,A0A0R4INI3,A0A2R8Q2N5,A0A2R8Q4Q8,A0A2R8Q7G9,A0A2R8Q8V2,A0A2R8Q9D2,A0A2R8Q9I2,A0A2R8Q9M0,A0A2R8QGS1,A0A2R8QHZ3,A0A2R8QK05,A0A2R8QLD9,A0A2R8QM44,A2BGX6,B6IDE1,B8A561,B8A568,B8A569,B8JLS3,E7FAD0,F1Q9G9,F1QSE1,F1QVX3,F1QZW1,F1R6C7,Q6IQX1	12	0.828182	0.813488	0.938678	0.0893129	32.6511	33.3051	32.459	33.0609	32.7418	32.4696	32.2489	33.4394	32.7791	32.0684	33.7867	31.9329	31.5218	LOC100329748,LOC100329813,smyhc2,unknown,smyhc1,myhz1.2,smyhc3,myh7l,myhc4,myhz1.1,myhz1.3,myh6,myhb,myh7,myha,myhz2	Myosin motor domain-containing protein {ECO:0000259|PROSITE:PS51456};,Uncharacterized protein {ECO:0000313|Ensembl:ENSDARP00000139186};,Slow myosin heavy chain 2 {ECO:0000313|Ensembl:ENSDARP00000140319};,Zgc:66156 {ECO:0000313|Ensembl:ENSDARP00000132925};,Slow myosin heavy chain 1 {ECO:0000313|Ensembl:ENSDARP00000135954};,Myosin, heavy polypeptide 1.2, skeletal muscle {ECO:0000313|Ensembl:ENSDARP…
A0A0G2L354,A0A0G2L365,A0A0G2L6C1,A0A0N4STT5,A0A0N4SU68,A0A0R4INI3,A0A2R8Q2N5,A0A2R8Q4Q8,A0A2R8Q7G9,A0A2R8Q8V2,A0A2R8Q9D2,A0A2R8Q9I2,A0A2R8Q9M0,A0A2R8QGS1,A0A2R8QHZ3,A0A2R8QIT8,A0A2R8QK05,A0A2R8QM44,A0A2R8QQT1,A2BGX6,B3DFS9,B6IDE1,B8A561,B8A568,B8A569,B8JLS3,E7F5L1,E7FAD0,E7FD18,E7FGF6,E9QF07,E9QFE1,F1QC64,F1QJK4,F1QSE1,F1QVX3,F1QZW1,F1R3G4,F1R6C7,F8W3L6,I3ISA3,Q6IQX1,R4GDZ5	3	0.600021	0.500705	0.797666	-0.199017	31.8668	32.0434	31.5113	31.8107	32.2066	31.6758	31.5863	32.1817	31.6321	32.3281	32.3721	32.4456	30.6076	LOC100329748,LOC100329813,smyhc2,smyhc1,myhz1.2,smyhc3,myh9b,myh7l,myh9a,myhc4,myh11a,myhz1.1,myhz1.3,myh6,myh7bb,myh7ba,myh14,myhb,myh7,myh10,myha,myhz2	Myosin motor domain-containing protein {ECO:0000259|PROSITE:PS51456};,Uncharacterized protein {ECO:0000313|Ensembl:ENSDARP00000139186};,Slow myosin heavy chain 2 {ECO:0000313|Ensembl:ENSDARP00000140319};,Slow myosin heavy chain 1 {ECO:0000313|Ensembl:ENSDARP00000135954};,Myosin, heavy polypeptide 1.2, skeletal muscle {ECO:0000313|Ensembl:ENSDARP00000146874};,Slow myosin heavy chain 3 {ECO:0000313…
A0A0G2L354,A0A0G2L365,A0A0G2L6C1,A0A0N4STT5,A0A0N4SU68,A0A0R4INI3,A0A2R8Q2N5,A0A2R8Q4Q8,A0A2R8Q7G9,A0A2R8Q8V2,A0A2R8Q9D2,A0A2R8Q9I2,A0A2R8Q9M0,A0A2R8QGS1,A0A2R8QHZ3,A0A2R8QK05,A0A2R8QM44,A2BGX6,B3DFS9,B6IDE1,B8A561,B8A568,B8A569,E7F5L1,E7FAD0,E7FD18,E9QF07,F1QSE1,F1QVX3,F1QZW1,F1R6C7,Q6IQX1,R4GDZ5	2	0.497336	0.774206	0.926923	0.100345	33.3373	33.4269	32.4702	33.2293	33.3902	33.2273	33.0031	34.3608	33.9462	32.9996	34.2067	33.4254	32.3622	LOC100329748,LOC100329813,smyhc2,smyhc1,myhz1.2,smyhc3,myh7l,myhc4,myh11a,myhz1.1,myhz1.3,myh7bb,myh7ba,myhb,myh7,myha,myhz2	Myosin motor domain-containing protein {ECO:0000259|PROSITE:PS51456};,Uncharacterized protein {ECO:0000313|Ensembl:ENSDARP00000139186};,Slow myosin heavy chain 2 {ECO:0000313|Ensembl:ENSDARP00000140319};,Slow myosin heavy chain 1 {ECO:0000313|Ensembl:ENSDARP00000135954};,Myosin, heavy polypeptide 1.2, skeletal muscle {ECO:0000313|Ensembl:ENSDARP00000146874};,Slow myosin heavy chain 3 {ECO:0000313…
A0A0G2L354,A0A0G2L365,A0A0G2L6C1,A0A0N4STT5,A0A0N4SU68,A0A0R4INI3,A0A2R8Q2N5,A0A2R8Q4Q8,A0A2R8Q7G9,A0A2R8Q8V2,A0A2R8Q9D2,A0A2R8Q9I2,A0A2R8Q9M0,A0A2R8QGS1,A0A2R8QHZ3,A0A2R8QK05,A0A2R8QM44,A2BGX6,B6IDE1,B8A561,B8A568,B8A569,B8JLS3,E7F5L1,E7FAD0,E7FD18,E9QF07,F1QSE1,F1QVX3,F1QZW1,F1R6C7,Q6IQX1,R4GDZ5	4	0.735128	0.508694	0.801575	0.230514	32.7048	33.1542	32.1608	33.0855	32.9642	32.2132	32.0735	33.427	32.9301	32.7421	33.6728	32.4531	31.5817	LOC100329748,LOC100329813,smyhc2,smyhc1,myhz1.2,smyhc3,myh7l,myhc4,myhz1.1,myhz1.3,myh6,myh7bb,myh7ba,myhb,myh7,myha,myhz2	Myosin motor domain-containing protein {ECO:0000259|PROSITE:PS51456};,Uncharacterized protein {ECO:0000313|Ensembl:ENSDARP00000139186};,Slow myosin heavy chain 2 {ECO:0000313|Ensembl:ENSDARP00000140319};,Slow myosin heavy chain 1 {ECO:0000313|Ensembl:ENSDARP00000135954};,Myosin, heavy polypeptide 1.2, skeletal muscle {ECO:0000313|Ensembl:ENSDARP00000146874};,Slow myosin heavy chain 3 {ECO:0000313…
A0A0G2L354,A0A0G2L365,A0A0G2L6C1,A0A0N4STT5,A0A0N4SU68,A0A0R4INI3,A0A2R8Q2N5,A0A2R8Q4Q8,A0A2R8Q7G9,A0A2R8Q8V2,A0A2R8Q9D2,A0A2R8Q9I2,A0A2R8Q9M0,A0A2R8QGS1,A0A2R8QHZ3,A0A2R8QK05,A0A2R8QM44,A2BGX6,B6IDE1,B8A561,B8A568,B8A569,B8JLS3,E7FAD0,F1QAF1,F1QSE1,F1QVX3,F1QZW1,F1R6C7,Q6IQX1	9	0.823101	0.929913	0.976103	0.0309413	33.2841	33.4876	32.4051	33.2552	33.7688	33.1923	32.771	34.0066	33.624	33.0886	34.3983	33.0765	32.3355	LOC100329748,LOC100329813,smyhc2,smyhc1,myhz1.2,smyhc3,myh7l,myhc4,myhz1.1,myhz1.3,myh6,myhb,myh7,myha,myhz2	Myosin motor domain-containing protein {ECO:0000259|PROSITE:PS51456};,Uncharacterized protein {ECO:0000313|Ensembl:ENSDARP00000139186};,Slow myosin heavy chain 2 {ECO:0000313|Ensembl:ENSDARP00000140319};,Slow myosin heavy chain 1 {ECO:0000313|Ensembl:ENSDARP00000135954};,Myosin, heavy polypeptide 1.2, skeletal muscle {ECO:0000313|Ensembl:ENSDARP00000146874};,Slow myosin heavy chain 3 {ECO:0000313…
A0A0G2L354,A0A0G2L365,A0A0G2L6C1,A0A0N4STT5,A0A0N4SU68,A0A0R4INI3,A0A2R8Q2N5,A0A2R8Q4Q8,A0A2R8Q7G9,A0A2R8Q8V2,A0A2R8Q9D2,A0A2R8Q9I2,A0A2R8Q9M0,A0A2R8QGS1,A0A2R8QHZ3,A0A2R8QK05,A0A2R8QM44,A2BGX6,B6IDE1,B8A561,B8A568,B8A569,E7F5L1,E7FAD0,E9QF07,F1QSE1,F1QVX3,F1QZW1,F1R6C7,Q6IQX1	3	0.573883	0.765362	0.922915	0.107081	32.9444	33.1602	31.8399	32.8364	33.4499	32.8174	32.6515	33.6694	33.4145	32.8472	33.9853	32.6009	32.0597	LOC100329748,LOC100329813,smyhc2,smyhc1,myhz1.2,smyhc3,myh7l,myhc4,myhz1.1,myhz1.3,myh7bb,myhb,myh7,myha,myhz2	Myosin motor domain-containing protein {ECO:0000259|PROSITE:PS51456};,Uncharacterized protein {ECO:0000313|Ensembl:ENSDARP00000139186};,Slow myosin heavy chain 2 {ECO:0000313|Ensembl:ENSDARP00000140319};,Slow myosin heavy chain 1 {ECO:0000313|Ensembl:ENSDARP00000135954};,Myosin, heavy polypeptide 1.2, skeletal muscle {ECO:0000313|Ensembl:ENSDARP00000146874};,Slow myosin heavy chain 3 {ECO:0000313…
A0A0G2L354,A0A0G2L365,A0A0G2L6C1,A0A0N4STT5,A0A0N4SU68,A0A0R4INI3,A0A2R8Q2N5,A0A2R8Q4Q8,A0A2R8Q7G9,A0A2R8Q8V2,A0A2R8Q9D2,A0A2R8Q9I2,A0A2R8Q9M0,A0A2R8QGS1,A0A2R8QHZ3,A0A2R8QK05,A0A2R8QM44,A2BGX6,B6IDE1,B8A561,B8A568,B8A569,E7FAD0,F1QSE1,F1QVX3,F1QZW1,F1R6C7,Q6IQX1	3	0.625087	0.802379	0.935776	0.0841664	32.6524	32.9044	31.8773	32.5815	32.8515	32.5255	32.1443	33.4619	33.0602	32.4345	33.6953	32.5678	31.7242	LOC100329748,LOC100329813,smyhc2,smyhc1,myhz1.2,smyhc3,myh7l,myhc4,myhz1.1,myhz1.3,myhb,myh7,myha,myhz2	Myosin motor domain-containing protein {ECO:0000259|PROSITE:PS51456};,Uncharacterized protein {ECO:0000313|Ensembl:ENSDARP00000139186};,Slow myosin heavy chain 2 {ECO:0000313|Ensembl:ENSDARP00000140319};,Slow myosin heavy chain 1 {ECO:0000313|Ensembl:ENSDARP00000135954};,Myosin, heavy polypeptide 1.2, skeletal muscle {ECO:0000313|Ensembl:ENSDARP00000146874};,Slow myosin heavy chain 3 {ECO:0000313…
A0A0G2L354,A0A0G2L365,A0A0G2L6C1,A0A0N4STT5,A0A0N4SU68,A0A0R4INI3,A0A2R8Q2N5,A0A2R8Q4Q8,A0A2R8Q7G9,A0A2R8Q8V2,A0A2R8Q9D2,A0A2R8Q9I2,A0A2R8Q9M0,A0A2R8QGS1,A0A2R8QHZ3,A0A2R8QK05,A0A2R8QM44,A2BGX6,B6IDE1,B8A561,B8A568,B8A569,E7FAD0,F1QSE1,F1QZW1,F1R6C7,Q6IQX1	9	0.658654	0.513247	0.802621	0.274408	30.7399	31.6607	30.2314	31.1442	31.1139	30.3575	30.2036	31.6638	30.8953	30.5179	31.7297	29.9803	29.3808	LOC100329748,LOC100329813,smyhc2,smyhc1,myhz1.2,smyhc3,myh7l,myhc4,myhz1.1,myhz1.3,myh7,myha,myhz2	Myosin motor domain-containing protein {ECO:0000259|PROSITE:PS51456};,Uncharacterized protein {ECO:0000313|Ensembl:ENSDARP00000139186};,Slow myosin heavy chain 2 {ECO:0000313|Ensembl:ENSDARP00000140319};,Slow myosin heavy chain 1 {ECO:0000313|Ensembl:ENSDARP00000135954};,Myosin, heavy polypeptide 1.2, skeletal muscle {ECO:0000313|Ensembl:ENSDARP00000146874};,Slow myosin heavy chain 3 {ECO:0000313…
A0A0G2L354,A0A0G2L365,A0A0G2L6C1,A0A0N4STT5,A0A0N4SU68,A0A0R4INI3,A0A2R8Q2N5,A0A2R8Q4Q8,A0A2R8Q7G9,A0A2R8Q8V2,A0A2R8Q9D2,A0A2R8Q9I2,A0A2R8Q9M0,A0A2R8QGS1,A0A2R8QHZ3,A0A2R8QK05,A0A2R8QM44,B6IDE1,B8A561,B8A568,F1Q9G9,F1QSE1,F1QVX3,F1QZW1	4	0.683284	0.664139	0.882341	0.218507	27.9309	28.8002	27.3159	28.987	28.2778	27.8412	26.8941	28.4052	28.1485	28.0993	28.7089	27.8919	25.8008	LOC100329748,LOC100329813,smyhc2,smyhc1,myhz1.2,smyhc3,myh7l,myhz1.1,unknown,myhb,myh7	Myosin motor domain-containing protein {ECO:0000259|PROSITE:PS51456};,Uncharacterized protein {ECO:0000313|Ensembl:ENSDARP00000139186};,Slow myosin heavy chain 2 {ECO:0000313|Ensembl:ENSDARP00000140319};,Slow myosin heavy chain 1 {ECO:0000313|Ensembl:ENSDARP00000135954};,Myosin, heavy polypeptide 1.2, skeletal muscle {ECO:0000313|Ensembl:ENSDARP00000146874};,Slow myosin heavy chain 3 {ECO:0000313…
A0A0G2L354,A0A0G2L365,A0A0G2L6C1,A0A0N4STT5,A0A0N4SU68,A0A0R4INI3,A0A2R8Q2N5,A0A2R8Q4Q8,A0A2R8Q7G9,A0A2R8Q8V2,A0A2R8Q9D2,A0A2R8Q9I2,A0A2R8Q9M0,A0A2R8QGS1,A0A2R8QHZ3,A0A2R8QK05,A2BGX6,B6IDE1,B8A561,B8A568,B8A569,B8JLS3,E7FAD0,F1QVX3,F1R6C7,Q6IQX1	2	0.450565	0.583482	0.839559	0.33222	28.5858	29.2928	28.5414	29.515	29.181	28.7103	28.4274	29.2326	27.5907	28.4844	29.9168	25.7414	28.3961	LOC100329748,LOC100329813,smyhc2,smyhc1,myhz1.2,smyhc3,myhc4,myhz1.1,myhz1.3,myh6,myhb,myha,myhz2	Myosin motor domain-containing protein {ECO:0000259|PROSITE:PS51456};,Uncharacterized protein {ECO:0000313|Ensembl:ENSDARP00000139186};,Slow myosin heavy chain 2 {ECO:0000313|Ensembl:ENSDARP00000140319};,Slow myosin heavy chain 1 {ECO:0000313|Ensembl:ENSDARP00000135954};,Myosin, heavy polypeptide 1.2, skeletal muscle {ECO:0000313|Ensembl:ENSDARP00000146874};,Slow myosin heavy chain 3 {ECO:0000313…
A0A0G2L354,A0A0G2L365,A0A0G2L6C1,A0A0N4STT5,A0A0N4SU68,A0A0R4INI3,A0A2R8Q2N5,A0A2R8Q4Q8,A0A2R8Q7G9,A0A2R8Q8V2,A0A2R8Q9D2,A0A2R8Q9I2,A0A2R8Q9M0,A0A2R8QGS1,A0A2R8QHZ3,A0A2R8QK05,A2BGX6,B6IDE1,B8A561,B8A568,B8A569,B8JLS3,E7FAD0,F1R6C7,Q6IQX1	2	0.496434	0.332492	0.689116	0.297147	33.3306	33.7572	32.7332	33.6245	33.6583	32.9056	32.8082	34.0056	33.6782	33.4485	33.9827	33.0041	32.361	LOC100329748,LOC100329813,smyhc2,smyhc1,myhz1.2,smyhc3,myhc4,myhz1.1,myhz1.3,myh6,myha,myhz2	Myosin motor domain-containing protein {ECO:0000259|PROSITE:PS51456};,Uncharacterized protein {ECO:0000313|Ensembl:ENSDARP00000139186};,Slow myosin heavy chain 2 {ECO:0000313|Ensembl:ENSDARP00000140319};,Slow myosin heavy chain 1 {ECO:0000313|Ensembl:ENSDARP00000135954};,Myosin, heavy polypeptide 1.2, skeletal muscle {ECO:0000313|Ensembl:ENSDARP00000146874};,Slow myosin heavy chain 3 {ECO:0000313…
A0A0G2L354,A0A0G2L365,A0A0G2L6C1,A0A0N4STT5,A0A0N4SU68,A0A0R4INI3,A0A2R8Q4Q8,A0A2R8Q7G9,A0A2R8Q8V2,A0A2R8Q9D2,A0A2R8Q9I2,A0A2R8Q9M0,A0A2R8QGS1,A0A2R8QHZ3,A0A2R8QK05,A0A2R8QM44,A2BGX6,B6IDE1,B8A569,B8JLS3,E7FAD0,F1QSE1,F1QVX3,F1QZW1,Q6IQX1	2	0.490171	0.890857	0.964183	-0.0487582	33.8735	34.3097	33.2689	33.4592	33.8469	33.9067	33.4642	34.7342	34.3093	33.3595	35.0037	33.8968	32.9227	LOC100329748,LOC100329813,smyhc2,smyhc1,smyhc3,myh7l,myhc4,myhz1.3,myh6,myhz1.1,myhb,myh7,myhz2	Myosin motor domain-containing protein {ECO:0000259|PROSITE:PS51456};,Uncharacterized protein {ECO:0000313|Ensembl:ENSDARP00000139186};,Slow myosin heavy chain 2 {ECO:0000313|Ensembl:ENSDARP00000140319};,Slow myosin heavy chain 1 {ECO:0000313|Ensembl:ENSDARP00000135954};,Slow myosin heavy chain 3 {ECO:0000313|Ensembl:ENSDARP00000145917};,Myosin heavy chain 7-like {ECO:0000313|Ensembl:ENSDARP00000…
A0A0G2L354,A0A0G2L365,A0A0G2L6C1,A0A0N4STT5,A0A0N4SU68,A0A0R4INI3,A0A2R8Q4Q8,A0A2R8Q7G9,A0A2R8Q8V2,A0A2R8Q9D2,A0A2R8Q9I2,A0A2R8Q9M0,A0A2R8QGS1,A0A2R8QHZ3,A0A2R8QK05,A0A2R8QM44,B6IDE1,B8JLS3,F1QSE1,F1QZW1	5	0.794362	0.274069	0.633403	0.639897	31.1019	32.7704	29.5574	31.1272	31.0378	30.3305	30.3814	32.5754	31.7979	30.4976	32.3433	31.041	29.7624	LOC100329748,LOC100329813,smyhc2,smyhc1,smyhc3,myh7l,myh6,myh7	Myosin motor domain-containing protein {ECO:0000259|PROSITE:PS51456};,Uncharacterized protein {ECO:0000313|Ensembl:ENSDARP00000139186};,Slow myosin heavy chain 2 {ECO:0000313|Ensembl:ENSDARP00000140319};,Slow myosin heavy chain 1 {ECO:0000313|Ensembl:ENSDARP00000135954};,Slow myosin heavy chain 3 {ECO:0000313|Ensembl:ENSDARP00000145917};,Myosin heavy chain 7-like {ECO:0000313|Ensembl:ENSDARP00000…
A0A0G2L354,A0A0G2L365,A0A0G2L6C1,A0A0N4STT5,A0A0N4SU68,A0A0R4INI3,A0A2R8Q4Q8,A0A2R8Q7G9,A0A2R8Q8V2,A0A2R8Q9D2,A0A2R8Q9I2,A0A2R8Q9M0,A0A2R8QGS1,A0A2R8QHZ3,A0A2R8QK05,A0A2R8QM44,B6IDE1,F1QSE1	3	0.654296	0.184429	0.551278	1.21356	30.9671	32.5665	30.7776	30.9674	31.3327	31.0128	30.7967	32.2894	31.8825	31.4979	32.2063	26.0358	30.2397	LOC100329748,LOC100329813,smyhc2,smyhc1,smyhc3,myh7l	Myosin motor domain-containing protein {ECO:0000259|PROSITE:PS51456};,Uncharacterized protein {ECO:0000313|Ensembl:ENSDARP00000139186};,Slow myosin heavy chain 2 {ECO:0000313|Ensembl:ENSDARP00000140319};,Slow myosin heavy chain 1 {ECO:0000313|Ensembl:ENSDARP00000135954};,Slow myosin heavy chain 3 {ECO:0000313|Ensembl:ENSDARP00000145917};,Myosin heavy chain 7-like {ECO:0000313|Ensembl:ENSDARP00000…
A0A0G2L354,A0A0G2L365,A0A0G2L6C1,A0A0N4STT5,A0A0N4SU68,A0A0R4INI3,A0A2R8Q4Q8,A0A2R8Q7G9,A0A2R8Q8V2,A0A2R8Q9D2,A0A2R8Q9I2,A0A2R8Q9M0,A0A2R8QGS1,A0A2R8QHZ3,A0A2R8QK05,A0A2R8QM44,B6IDE1,F1QSE1,F1QZW1	4	0.592871	0.292142	0.652002	1.09814	26.7726	28.531	NA	26.8467	26.8187	23.6662	25.6716	28.6094	27.0818	NA	28.4935	NA	25.2344	LOC100329748,LOC100329813,smyhc2,smyhc1,smyhc3,myh7l,myh7	Myosin motor domain-containing protein {ECO:0000259|PROSITE:PS51456};,Uncharacterized protein {ECO:0000313|Ensembl:ENSDARP00000139186};,Slow myosin heavy chain 2 {ECO:0000313|Ensembl:ENSDARP00000140319};,Slow myosin heavy chain 1 {ECO:0000313|Ensembl:ENSDARP00000135954};,Slow myosin heavy chain 3 {ECO:0000313|Ensembl:ENSDARP00000145917};,Myosin heavy chain 7-like {ECO:0000313|Ensembl:ENSDARP00000…
A0A0G2L354,A0A0G2L365,A0A0G2L6C1,A0A0N4STT5,A0A0N4SU68,A0A0R4INI3,A0A2R8Q4Q8,A0A2R8Q7G9,A0A2R8Q8V2,A0A2R8Q9D2,A0A2R8Q9I2,A0A2R8Q9M0,A0A2R8QGS1,A0A2R8QHZ3,A0A2R8QK05,B6IDE1	5	0.673819	0.240721	0.601922	0.997716	27.7011	30.0036	25.5354	27.6318	27.8021	26.2888	26.9979	29.8177	28.6693	27.0026	29.9479	26.6415	26.0749	LOC100329748,LOC100329813,smyhc2,smyhc1,smyhc3	Myosin motor domain-containing protein {ECO:0000259|PROSITE:PS51456};,Uncharacterized protein {ECO:0000313|Ensembl:ENSDARP00000139186};,Slow myosin heavy chain 2 {ECO:0000313|Ensembl:ENSDARP00000140319};,Slow myosin heavy chain 1 {ECO:0000313|Ensembl:ENSDARP00000135954};,Slow myosin heavy chain 3 {ECO:0000313|Ensembl:ENSDARP00000145917};
A0A0G2L354,A0A0G2L365,A0A0G2L6C1,A0A0N4STT5,A0A0N4SU68,A0A0R4INI3,A0A2R8Q4Q8,A0A2R8Q7G9,A0A2R8Q8V2,A0A2R8Q9D2,A0A2R8Q9I2,A0A2R8Q9M0,A0A2R8QGS1,A0A2R8QHZ3,A0A2R8QK05,B6IDE1,B8JLS3,E7FAD0,F1QZW1	2	0.49071	0.893708	0.964729	-0.0786365	31.3869	32.3605	30.0504	31.4896	31.515	31.4758	31.2833	32.6779	31.5096	30.0767	33.3266	30.9064	29.9712	LOC100329748,LOC100329813,smyhc2,smyhc1,smyhc3,myh6,myhz1.1,myh7	Myosin motor domain-containing protein {ECO:0000259|PROSITE:PS51456};,Uncharacterized protein {ECO:0000313|Ensembl:ENSDARP00000139186};,Slow myosin heavy chain 2 {ECO:0000313|Ensembl:ENSDARP00000140319};,Slow myosin heavy chain 1 {ECO:0000313|Ensembl:ENSDARP00000135954};,Slow myosin heavy chain 3 {ECO:0000313|Ensembl:ENSDARP00000145917};,Myosin, heavy chain 6, cardiac muscle, alpha {ECO:0000313|E…
A0A0G2L354,A0A0G2L365,A0A0G2L6C1,A0A0N4STT5,A0A0N4SU68,A0A0R4INI3,A0A2R8Q4Q8,A0A2R8Q7G9,A0A2R8Q8V2,A0A2R8Q9D2,A0A2R8Q9I2,A0A2R8Q9M0,A0A2R8QGS1,A0A2R8QHZ3,A0A2R8QK05,B6IDE1,E7FD18,F1QVX3,F1QZW1,R4GDZ5	5	0.774123	0.653716	0.878262	0.241077	30.7189	32.0613	29.4017	30.3807	30.4823	30.6503	30.0754	31.9365	31.2781	30.2037	31.9553	31.0253	29.1765	LOC100329748,LOC100329813,smyhc2,smyhc1,smyhc3,myh7ba,myhb,myh7	Myosin motor domain-containing protein {ECO:0000259|PROSITE:PS51456};,Uncharacterized protein {ECO:0000313|Ensembl:ENSDARP00000139186};,Slow myosin heavy chain 2 {ECO:0000313|Ensembl:ENSDARP00000140319};,Slow myosin heavy chain 1 {ECO:0000313|Ensembl:ENSDARP00000135954};,Slow myosin heavy chain 3 {ECO:0000313|Ensembl:ENSDARP00000145917};,Myosin, heavy chain 7B, cardiac muscle, beta a {ECO:0000313…
A0A0G2L354,A0A0G2L365,A0A0G2L6C1,A0A0N4STT5,A0A0N4SU68,A0A0R4INI3,A0A2R8Q4Q8,A0A2R8Q7G9,A0A2R8Q8V2,A0A2R8Q9D2,A0A2R8Q9I2,A0A2R8Q9M0,A0A2R8QGS1,A0A2R8QHZ3,A0A2R8QK05,B6IDE1,F1QZW1	5	0.673636	0.218338	0.584203	0.687798	29.7667	31.5322	28.3489	28.8893	29.2726	29.1858	29.2924	31.311	30.6649	29.5659	30.5256	29.9118	28.7005	LOC100329748,LOC100329813,smyhc2,smyhc1,smyhc3,myh7	Myosin motor domain-containing protein {ECO:0000259|PROSITE:PS51456};,Uncharacterized protein {ECO:0000313|Ensembl:ENSDARP00000139186};,Slow myosin heavy chain 2 {ECO:0000313|Ensembl:ENSDARP00000140319};,Slow myosin heavy chain 1 {ECO:0000313|Ensembl:ENSDARP00000135954};,Slow myosin heavy chain 3 {ECO:0000313|Ensembl:ENSDARP00000145917};,Myosin heavy chain 7 {ECO:0000313|Ensembl:ENSDARP0000009030…
A0A0G2L354,A0A0G2L365,A0A0G2L6C1,A0A0N4STT5,A0A0N4SU68,A0A0R4INI3,A0A2R8Q7G9,A0A2R8Q8V2,A0A2R8Q9D2,A0A2R8Q9I2,A0A2R8Q9M0,A0A2R8QGS1,A0A2R8QHZ3,A0A2R8QK05,A0A2R8QM44,B6IDE1,B8JLS3,F1QSE1,F1QZW1	4	0.68308	0.213375	0.58082	0.648606	30.4161	31.8691	29.1523	30.1269	30.1391	29.9361	29.7567	31.8786	31.175	29.9726	31.6287	29.9378	29.4203	LOC100329748,LOC100329813,smyhc2,smyhc1,smyhc3,myh7l,myh6,myh7	Myosin motor domain-containing protein {ECO:0000259|PROSITE:PS51456};,Uncharacterized protein {ECO:0000313|Ensembl:ENSDARP00000139186};,Slow myosin heavy chain 2 {ECO:0000313|Ensembl:ENSDARP00000140319};,Slow myosin heavy chain 1 {ECO:0000313|Ensembl:ENSDARP00000135954};,Slow myosin heavy chain 3 {ECO:0000313|Ensembl:ENSDARP00000149903};,Myosin heavy chain 7-like {ECO:0000313|Ensembl:ENSDARP00000…
A0A0G2L354,A0A0G2L365,A0A0G2L6C1,A0A0N4STT5,A0A0N4SU68,A0A2R8Q4Q8,A0A2R8Q9D2,A0A2R8Q9I2,A0A2R8Q9M0,A0A2R8QGS1,A0A2R8QHZ3,A0A2R8QK05,B6IDE1	15	0.903258	0.221036	0.586242	0.840707	30.9873	32.9618	29.4227	30.7929	30.5143	29.9994	30.1395	32.8971	32.0338	30.1709	32.4316	30.8944	29.5897	LOC100329748,LOC100329813,smyhc2,smyhc3	Myosin motor domain-containing protein {ECO:0000259|PROSITE:PS51456};,Uncharacterized protein {ECO:0000313|Ensembl:ENSDARP00000139186};,Slow myosin heavy chain 2 {ECO:0000313|Ensembl:ENSDARP00000140319};,Slow myosin heavy chain 3 {ECO:0000313|Ensembl:ENSDARP00000145917};
A0A0G2L354,A0A0G2L365,A0A0N4SU68,A0A0R4IHN7,A0A0R4INI3,A0A2R8Q2N5,A0A2R8Q4Q8,A0A2R8Q7G9,A0A2R8Q8V2,A0A2R8Q9D2,A0A2R8Q9M0,A0A2R8QHZ3,A0A2R8QK05,A0A2R8QLD9,A0A2R8QM44,A2BGX6,B8A561,B8A568,B8A569,F1Q9G9,F1QSE1,F1QVX3,F1QZW1,F1R6C7,Q6IQX1	3	0.576658	0.803859	0.935776	0.0826782	34.7953	35.2659	34.5419	34.9712	34.9462	34.8419	33.939	35.4264	35.1745	34.7318	35.3219	34.9331	33.4502	LOC100329748,LOC100329813,smyhc2,unknown,smyhc1,myhz1.2,smyhc3,myh7l,myhc4,myhz1.1,myhz1.3,myhb,myh7,myha,myhz2	Myosin motor domain-containing protein {ECO:0000259|PROSITE:PS51456};,Uncharacterized protein {ECO:0000313|Ensembl:ENSDARP00000139186};,Slow myosin heavy chain 3 {ECO:0000313|Ensembl:ENSDARP00000137611};,Zgc:66156 {ECO:0000313|Ensembl:ENSDARP00000132925};,Slow myosin heavy chain 1 {ECO:0000313|Ensembl:ENSDARP00000135954};,Myosin, heavy polypeptide 1.2, skeletal muscle {ECO:0000313|Ensembl:ENSDARP…
A0A0G2L354,A0A0G2L365,A0A0N4SU68,A0A0R4INI3,A0A2R8Q4Q8,A0A2R8Q7G9,A0A2R8Q8V2,A0A2R8Q9D2,A0A2R8Q9I2,A0A2R8Q9M0,A0A2R8QGS1,A0A2R8QHZ3,A0A2R8QK05	2	0.49487	0.697457	0.897103	-0.237309	26.6944	27.0029	NA	26.3972	27.3463	25.6058	25.837	27.8861	26.8913	25.5935	28.8848	26.4455	25.7483	LOC100329748,LOC100329813,smyhc2,smyhc1,smyhc3	Myosin motor domain-containing protein {ECO:0000259|PROSITE:PS51456};,Uncharacterized protein {ECO:0000313|Ensembl:ENSDARP00000139186};,Slow myosin heavy chain 3 {ECO:0000313|Ensembl:ENSDARP00000137611};,Slow myosin heavy chain 1 {ECO:0000313|Ensembl:ENSDARP00000135954};,Slow myosin heavy chain 3 {ECO:0000313|Ensembl:ENSDARP00000145917};
A0A0G2L354,A0A0G2L365,A0A0N4SU68,A0A0R4INI3,A0A2R8Q4Q8,A0A2R8Q7G9,A0A2R8Q8V2,A0A2R8Q9D2,A0A2R8Q9M0,A0A2R8QHZ3,A0A2R8QK05	2	0.49626	0.733475	0.909018	-0.190578	26.9851	27.7983	26.2078	26.7861	26.677	26.2238	26.5531	28.0053	27.021	25.8292	29.1995	27.6209	25.8987	LOC100329748,LOC100329813,smyhc2,smyhc1,smyhc3	Myosin motor domain-containing protein {ECO:0000259|PROSITE:PS51456};,Uncharacterized protein {ECO:0000313|Ensembl:ENSDARP00000139186};,Slow myosin heavy chain 3 {ECO:0000313|Ensembl:ENSDARP00000137611};,Slow myosin heavy chain 1 {ECO:0000313|Ensembl:ENSDARP00000135954};,Slow myosin heavy chain 3 {ECO:0000313|Ensembl:ENSDARP00000145917};
A0A0G2L354,A0A0G2L365,A0A0N4SU68,A0A2R8Q4Q8,A0A2R8Q9D2,A0A2R8Q9I2,A0A2R8Q9M0,A0A2R8QGS1,A0A2R8QHZ3,A0A2R8QK05	4	0.726838	0.1829	0.550918	-1.02818	27.2416	27.7648	26.9962	27.1616	27.6739	26.8557	27.101	28.2009	27.2579	23.6334	29.8066	28.1011	26.3467	LOC100329748,LOC100329813,smyhc2,smyhc3	Myosin motor domain-containing protein {ECO:0000259|PROSITE:PS51456};,Uncharacterized protein {ECO:0000313|Ensembl:ENSDARP00000139186};,Slow myosin heavy chain 3 {ECO:0000313|Ensembl:ENSDARP00000137611};,Slow myosin heavy chain 3 {ECO:0000313|Ensembl:ENSDARP00000145917};
A0A0G2L354,A0A0G2L365,A0A0N4SU68,A0A2R8Q4Q8,A0A2R8Q9D2,A0A2R8Q9I2,A0A2R8Q9M0,A0A2R8QGS1,A0A2R8QHZ3,A0A2R8QK05,A0A2R8QM44,B8JLS3,F1QSE1	2	0.49238	0.729284	0.909018	-0.23695	28.4499	29.3743	27.2222	28.3964	28.8022	27.4726	27.479	29.5463	27.9842	27.5556	31.2302	29.2041	27.1318	LOC100329748,LOC100329813,smyhc2,smyhc3,myh7l,myh6	Myosin motor domain-containing protein {ECO:0000259|PROSITE:PS51456};,Uncharacterized protein {ECO:0000313|Ensembl:ENSDARP00000139186};,Slow myosin heavy chain 3 {ECO:0000313|Ensembl:ENSDARP00000137611};,Slow myosin heavy chain 3 {ECO:0000313|Ensembl:ENSDARP00000145917};,Myosin heavy chain 7-like {ECO:0000313|Ensembl:ENSDARP00000154100};,Myosin, heavy chain 6, cardiac muscle, alpha {ECO:0000313|E…
A0A0G2L354,A0A0G2L6C1,A0A0N4STT5,A0A0N4SU68,A0A0R4INI3,A0A2R8Q4Q8,A0A2R8Q7G9,A0A2R8Q8V2,A0A2R8Q9D2,A0A2R8Q9I2,A0A2R8QGS1,A0A2R8QHZ3,B6IDE1	4	0.730868	0.34771	0.699452	0.689273	27.8072	29.8554	26.1383	28.0608	27.6631	26.4463	27.3957	29.3108	28.8693	26.7818	29.5579	27.574	26.033	LOC100329748,smyhc2,smyhc1,smyhc3	Myosin motor domain-containing protein {ECO:0000259|PROSITE:PS51456};,Slow myosin heavy chain 2 {ECO:0000313|Ensembl:ENSDARP00000140319};,Slow myosin heavy chain 1 {ECO:0000313|Ensembl:ENSDARP00000135954};,Slow myosin heavy chain 3 {ECO:0000313|Ensembl:ENSDARP00000145917};
A0A0G2L354,A0A0G2L6C1,A0A0N4STT5,A0A0N4SU68,A0A2R8Q4Q8,A0A2R8Q9D2,A0A2R8Q9I2,A0A2R8QGS1,A0A2R8QHZ3,B6IDE1	3	0.660361	0.109028	0.467157	1.69853	27.0985	29.7363	25.1795	26.2236	25.9654	25.0615	NA	29.4832	29.1732	NA	27.9721	27.0673	25.1222	LOC100329748,smyhc2,smyhc3	Myosin motor domain-containing protein {ECO:0000259|PROSITE:PS51456};,Slow myosin heavy chain 2 {ECO:0000313|Ensembl:ENSDARP00000140319};,Slow myosin heavy chain 3 {ECO:0000313|Ensembl:ENSDARP00000145917};
A0A0G2L354,A0A0G2L6C1,A0A0N4STT5,A0A0R4INI3,A0A2R8Q8V2,A0A2R8Q9D2,A0A2R8QHZ3,B6IDE1	2	0.459058	0.34027	0.696334	0.779509	28.0943	29.002	NA	27.3972	NA	NA	26.3799	28.9724	28.0447	NA	28.7693	NA	NA	LOC100329748,smyhc2,smyhc1	Myosin motor domain-containing protein {ECO:0000259|PROSITE:PS51456};,Slow myosin heavy chain 2 {ECO:0000313|Ensembl:ENSDARP00000140319};,Slow myosin heavy chain 1 {ECO:0000313|Ensembl:ENSDARP00000135954};
A0A0G2L354,A0A0N4SU68,A0A2R8Q4Q8,A0A2R8Q9D2,A0A2R8Q9I2,A0A2R8QGS1,A0A2R8QHZ3	5	0.749616	0.507622	0.801542	-0.344023	28.5553	29.1441	27.5024	27.9648	28.6197	28.1164	28.2661	29.2397	27.9348	27.9188	30.9931	28.8661	28.0972	LOC100329748,smyhc2,smyhc3	Myosin motor domain-containing protein {ECO:0000259|PROSITE:PS51456};,Slow myosin heavy chain 3 {ECO:0000313|Ensembl:ENSDARP00000137611};,Slow myosin heavy chain 3 {ECO:0000313|Ensembl:ENSDARP00000145917};
A0A0G2L354,A0A0N4SU68,A0A2R8Q4Q8,A0A2R8Q9D2,A0A2R8Q9I2,A0A2R8QGS1,A0A2R8QHZ3,F1QZW1	2	0.488607	0.71461	0.904864	-0.133083	30.9041	31.2389	30.1076	30.6728	31.2972	30.4215	30.7358	31.4717	30.3093	31.0025	32.4156	30.846	30.3299	LOC100329748,smyhc2,smyhc3,myh7	Myosin motor domain-containing protein {ECO:0000259|PROSITE:PS51456};,Slow myosin heavy chain 3 {ECO:0000313|Ensembl:ENSDARP00000137611};,Slow myosin heavy chain 3 {ECO:0000313|Ensembl:ENSDARP00000145917};,Myosin heavy chain 7 {ECO:0000313|Ensembl:ENSDARP00000090306};
A0A0G2L354,A0A2R8Q9D2,A0A2R8QHZ3	9	0.843375	0.876437	0.957763	-0.137999	27.9658	28.9463	26.7232	27.7349	28.5637	25.1827	27.6594	29.3977	26.6938	27.1426	31.4664	28.6131	27.465	LOC100329748	Myosin motor domain-containing protein {ECO:0000259|PROSITE:PS51456};
A0A0G2L365,A0A0G2L6C1,A0A0N4STT5,A0A0N4SU68,A0A0R4INI3,A0A2R8Q2N5,A0A2R8Q4J2,A0A2R8Q4Q8,A0A2R8Q7G9,A0A2R8Q8V2,A0A2R8Q9D2,A0A2R8Q9I2,A0A2R8Q9M0,A0A2R8QGS1,A0A2R8QHZ3,A0A2R8QK05,A0A2R8QM44,A2BGX6,B6IDE1,B8A561,B8A568,B8A569,B8JLS3,E7F5L1,E7FAD0,E7FD18,E9QF07,F1QSE1,F1QVX3,F1QZW1,F1R6C7,Q6IQX1,R4GDZ5	12	0.6902	0.858316	0.955464	-0.0724363	31.8848	32.4827	31.4187	32.6549	32.3221	31.4993	31.5538	32.6182	31.6876	31.1545	32.88	31.8521	30.4934	LOC100329813,smyhc2,smyhc1,myhz1.2,unknown,smyhc3,LOC100329748,myh7l,myhc4,myhz1.1,myhz1.3,myh6,myh7bb,myh7ba,myhb,myh7,myha,myhz2	Uncharacterized protein {ECO:0000313|Ensembl:ENSDARP00000139186};,Slow myosin heavy chain 2 {ECO:0000313|Ensembl:ENSDARP00000140319};,Slow myosin heavy chain 1 {ECO:0000313|Ensembl:ENSDARP00000135954};,Myosin, heavy polypeptide 1.2, skeletal muscle {ECO:0000313|Ensembl:ENSDARP00000146874};,Myosin_tail_1 domain-containing protein {ECO:0000259|Pfam:PF01576};,Slow myosin heavy chain 3 {ECO:0000313|E…
A0A0G2L365,A0A0G2L6C1,A0A0N4STT5,A0A0N4SU68,A0A0R4INI3,A0A2R8Q2N5,A0A2R8Q4J2,A0A2R8Q4Q8,A0A2R8Q7G9,A0A2R8Q8V2,A0A2R8Q9D2,A0A2R8Q9I2,A0A2R8Q9M0,A0A2R8QGS1,A0A2R8QHZ3,A0A2R8QK05,A0A2R8QM44,A2BGX6,B6IDE1,B8A561,B8A568,B8A569,B8JLS3,E7FAD0,E7FD18,F1QSE1,F1QVX3,F1QZW1,F1R6C7,Q6IQX1,R4GDZ5	4	0.678715	0.688917	0.893317	0.142739	33.1265	33.3224	32.0334	33.1044	33.493	32.8097	32.6845	33.8674	33.5966	32.9687	34.2368	33.0735	32.3279	LOC100329813,smyhc2,smyhc1,myhz1.2,unknown,smyhc3,LOC100329748,myh7l,myhc4,myhz1.1,myhz1.3,myh6,myh7ba,myhb,myh7,myha,myhz2	Uncharacterized protein {ECO:0000313|Ensembl:ENSDARP00000139186};,Slow myosin heavy chain 2 {ECO:0000313|Ensembl:ENSDARP00000140319};,Slow myosin heavy chain 1 {ECO:0000313|Ensembl:ENSDARP00000135954};,Myosin, heavy polypeptide 1.2, skeletal muscle {ECO:0000313|Ensembl:ENSDARP00000146874};,Myosin_tail_1 domain-containing protein {ECO:0000259|Pfam:PF01576};,Slow myosin heavy chain 3 {ECO:0000313|E…
A0A0G2L365,A0A0G2L6C1,A0A0N4STT5,A0A0N4SU68,A0A0R4INI3,A0A2R8Q2N5,A0A2R8Q4J2,A0A2R8Q4Q8,A0A2R8Q7G9,A0A2R8Q8V2,A0A2R8Q9D2,A0A2R8Q9I2,A0A2R8Q9M0,A0A2R8QGS1,A0A2R8QHZ3,A0A2R8QK05,A0A2R8QM44,A2BGX6,B6IDE1,B8A561,B8A568,B8A569,B8JLS3,E7FAD0,F1QSE1,F1QVX3,F1QZW1,F1R6C7,Q6IQX1	4	0.678415	0.547472	0.818229	0.186502	33.9121	34.3604	33.2922	34.0707	34.1556	33.6305	33.3693	34.5636	34.2088	33.8913	34.7475	33.7182	32.9375	LOC100329813,smyhc2,smyhc1,myhz1.2,unknown,smyhc3,LOC100329748,myh7l,myhc4,myhz1.1,myhz1.3,myh6,myhb,myh7,myha,myhz2	Uncharacterized protein {ECO:0000313|Ensembl:ENSDARP00000139186};,Slow myosin heavy chain 2 {ECO:0000313|Ensembl:ENSDARP00000140319};,Slow myosin heavy chain 1 {ECO:0000313|Ensembl:ENSDARP00000135954};,Myosin, heavy polypeptide 1.2, skeletal muscle {ECO:0000313|Ensembl:ENSDARP00000146874};,Myosin_tail_1 domain-containing protein {ECO:0000259|Pfam:PF01576};,Slow myosin heavy chain 3 {ECO:0000313|E…
A0A0G2L365,A0A0G2L6C1,A0A0N4STT5,A0A0N4SU68,A0A0R4INI3,A0A2R8Q4J2,A0A2R8Q4Q8,A0A2R8Q7G9,A0A2R8Q8V2,A0A2R8Q9D2,A0A2R8Q9I2,A0A2R8Q9M0,A0A2R8QGS1,A0A2R8QHZ3,A0A2R8QK05,A0A2R8QM44,B6IDE1,E7F5L1,E7FD18,E9QF07,F1QSE1,F1QZW1,R4GDZ5	5	0.751179	0.196652	0.565509	0.627656	28.0989	29.3888	26.806	27.7791	28.233	27.783	27.7444	29.4782	28.7008	28.004	29.0527	27.0915	27.1257	LOC100329813,smyhc2,smyhc1,unknown,smyhc3,LOC100329748,myh7l,myh7bb,myh7ba,myh7	Uncharacterized protein {ECO:0000313|Ensembl:ENSDARP00000139186};,Slow myosin heavy chain 2 {ECO:0000313|Ensembl:ENSDARP00000140319};,Slow myosin heavy chain 1 {ECO:0000313|Ensembl:ENSDARP00000135954};,Myosin_tail_1 domain-containing protein {ECO:0000259|Pfam:PF01576};,Slow myosin heavy chain 3 {ECO:0000313|Ensembl:ENSDARP00000145917};,Uncharacterized protein {ECO:0000313|Ensembl:ENSDARP000001497…
A0A0G2L365,A0A0G2L6C1,A0A0N4STT5,A0A0N4SU68,A0A0R4INI3,A0A2R8Q4J2,A0A2R8Q4Q8,A0A2R8Q7G9,A0A2R8Q8V2,A0A2R8Q9D2,A0A2R8Q9I2,A0A2R8Q9M0,A0A2R8QGS1,A0A2R8QHZ3,A0A2R8QK05,A0A2R8QM44,B6IDE1,F1QSE1	3	0.340923	0.000122822	0.0102884	1.8956	26.3725	27.7318	25.1572	26.3571	NA	25.3449	25.0891	26.835	27.7413	27.4097	NA	25.6863	NA	LOC100329813,smyhc2,smyhc1,unknown,smyhc3,LOC100329748,myh7l	Uncharacterized protein {ECO:0000313|Ensembl:ENSDARP00000139186};,Slow myosin heavy chain 2 {ECO:0000313|Ensembl:ENSDARP00000140319};,Slow myosin heavy chain 1 {ECO:0000313|Ensembl:ENSDARP00000135954};,Myosin_tail_1 domain-containing protein {ECO:0000259|Pfam:PF01576};,Slow myosin heavy chain 3 {ECO:0000313|Ensembl:ENSDARP00000145917};,Uncharacterized protein {ECO:0000313|Ensembl:ENSDARP000001497…
A0A0G2L365,A0A0G2L6C1,A0A0N4STT5,A0A0N4SU68,A0A0R4INI3,A0A2R8Q4J2,A0A2R8Q4Q8,A0A2R8Q7G9,A0A2R8Q8V2,A0A2R8Q9D2,A0A2R8Q9I2,A0A2R8Q9M0,A0A2R8QGS1,A0A2R8QHZ3,A0A2R8QK05,A0A2R8QM44,B6IDE1,F1QSE1,F1QZW1	2	0.49892	0.917676	0.973034	0.0705148	27.4082	28.8261	NA	26.8842	27.502	NA	26.5174	28.941	27.6693	26.1732	28.7213	26.7229	26.1248	LOC100329813,smyhc2,smyhc1,unknown,smyhc3,LOC100329748,myh7l,myh7	Uncharacterized protein {ECO:0000313|Ensembl:ENSDARP00000139186};,Slow myosin heavy chain 2 {ECO:0000313|Ensembl:ENSDARP00000140319};,Slow myosin heavy chain 1 {ECO:0000313|Ensembl:ENSDARP00000135954};,Myosin_tail_1 domain-containing protein {ECO:0000259|Pfam:PF01576};,Slow myosin heavy chain 3 {ECO:0000313|Ensembl:ENSDARP00000145917};,Uncharacterized protein {ECO:0000313|Ensembl:ENSDARP000001497…
A0A0G2L365,A0A0G2L6C1,A0A0N4STT5,A0A0N4SU68,A0A0R4INI3,A0A2R8Q4J2,A0A2R8Q4Q8,A0A2R8Q7G9,A0A2R8Q8V2,A0A2R8Q9D2,A0A2R8Q9I2,A0A2R8Q9M0,A0A2R8QGS1,A0A2R8QHZ3,A0A2R8QK05,B6IDE1	12	0.808262	0.328318	0.686161	0.820954	29.7223	32.1174	28.0388	29.529	29.448	28.6372	28.4952	32.0135	30.6654	28.5451	31.7039	29.548	27.9264	LOC100329813,smyhc2,smyhc1,unknown,smyhc3,LOC100329748	Uncharacterized protein {ECO:0000313|Ensembl:ENSDARP00000139186};,Slow myosin heavy chain 2 {ECO:0000313|Ensembl:ENSDARP00000140319};,Slow myosin heavy chain 1 {ECO:0000313|Ensembl:ENSDARP00000135954};,Myosin_tail_1 domain-containing protein {ECO:0000259|Pfam:PF01576};,Slow myosin heavy chain 3 {ECO:0000313|Ensembl:ENSDARP00000145917};,Uncharacterized protein {ECO:0000313|Ensembl:ENSDARP000001497…
A0A0G2L365,A0A0G2L6C1,A0A0N4STT5,A0A0N4SU68,A0A0R4INI3,A0A2R8Q4Q8,A0A2R8Q7G9,A0A2R8Q8V2,A0A2R8Q9D2,A0A2R8Q9I2,A0A2R8Q9M0,A0A2R8QGS1,A0A2R8QHZ3,A0A2R8QK05,A0A2R8QM44,B6IDE1,F1QSE1	2	0.492981	0.115992	0.476523	-1.01248	26.2901	25.7511	NA	NA	NA	NA	NA	26.6892	25.6708	NA	27.0495	NA	NA	LOC100329813,smyhc2,smyhc1,smyhc3,LOC100329748,myh7l	Uncharacterized protein {ECO:0000313|Ensembl:ENSDARP00000139186};,Slow myosin heavy chain 2 {ECO:0000313|Ensembl:ENSDARP00000140319};,Slow myosin heavy chain 1 {ECO:0000313|Ensembl:ENSDARP00000135954};,Slow myosin heavy chain 3 {ECO:0000313|Ensembl:ENSDARP00000145917};,Uncharacterized protein {ECO:0000313|Ensembl:ENSDARP00000149749};,Myosin heavy chain 7-like {ECO:0000313|Ensembl:ENSDARP000001541…
A0A0G2L365,A0A0G2L6C1,A0A0N4STT5,A0A0N4SU68,A0A0R4INI3,A0A2R8Q4Q8,A0A2R8Q7G9,A0A2R8Q8V2,A0A2R8Q9D2,A0A2R8Q9I2,A0A2R8Q9M0,A0A2R8QGS1,A0A2R8QHZ3,A0A2R8QK05,B6IDE1	3	0.66182	0.569365	0.830325	0.420248	29.4136	31.1543	27.8493	28.9996	29.0093	28.7436	28.7046	31.3706	30.5339	28.0588	30.9653	29.9487	27.6251	LOC100329813,smyhc2,smyhc1,smyhc3,LOC100329748	Uncharacterized protein {ECO:0000313|Ensembl:ENSDARP00000139186};,Slow myosin heavy chain 2 {ECO:0000313|Ensembl:ENSDARP00000140319};,Slow myosin heavy chain 1 {ECO:0000313|Ensembl:ENSDARP00000135954};,Slow myosin heavy chain 3 {ECO:0000313|Ensembl:ENSDARP00000145917};,Uncharacterized protein {ECO:0000313|Ensembl:ENSDARP00000149749};
A0A0G2L365,A0A0G2L6C1,A0A0N4STT5,A0A0N4SU68,A0A0R4INI3,A0A2R8Q4Q8,A0A2R8Q7G9,A0A2R8Q8V2,A0A2R8Q9I2,A0A2R8Q9M0,A0A2R8QGS1,A0A2R8QK05,B6IDE1	4	0.744408	0.177154	0.546332	1.17658	29.9645	32.4181	28.2412	29.9758	29.5504	28.8192	28.4402	32.483	31.5751	28.9182	31.4496	29.7566	27.9465	LOC100329813,smyhc2,smyhc1,smyhc3	Uncharacterized protein {ECO:0000313|Ensembl:ENSDARP00000139186};,Slow myosin heavy chain 2 {ECO:0000313|Ensembl:ENSDARP00000140319};,Slow myosin heavy chain 1 {ECO:0000313|Ensembl:ENSDARP00000135954};,Slow myosin heavy chain 3 {ECO:0000313|Ensembl:ENSDARP00000145917};
A0A0G2L365,A0A0G2L6C1,A0A0N4STT5,A0A0N4SU68,A0A0R4INI3,A0A2R8Q4Q8,A0A2R8Q7G9,A0A2R8Q8V2,A0A2R8Q9I2,A0A2R8Q9M0,A0A2R8QGS1,A0A2R8QK05,B6IDE1,F1QZW1	2	0.498317	0.113088	0.470967	0.86455	30.8301	32.7106	29.8414	30.9254	30.5494	30.2469	29.8825	32.4419	31.4972	30.717	31.3054	30.5616	29.2824	LOC100329813,smyhc2,smyhc1,smyhc3,myh7	Uncharacterized protein {ECO:0000313|Ensembl:ENSDARP00000139186};,Slow myosin heavy chain 2 {ECO:0000313|Ensembl:ENSDARP00000140319};,Slow myosin heavy chain 1 {ECO:0000313|Ensembl:ENSDARP00000135954};,Slow myosin heavy chain 3 {ECO:0000313|Ensembl:ENSDARP00000145917};,Myosin heavy chain 7 {ECO:0000313|Ensembl:ENSDARP00000090306};
A0A0G2L365,A0A0G2L6C1,A0A0N4STT5,A0A0N4SU68,A0A2R8Q4Q8,A0A2R8Q9D2,A0A2R8Q9I2,A0A2R8Q9M0,A0A2R8QGS1,A0A2R8QHZ3,A0A2R8QK05,B6IDE1	6	0.304496	0.717386	0.905697	0.217636	28.1823	28.6031	NA	28.5535	26.7794	NA	NA	28.5701	28.7777	26.815	28.5546	28.8047	NA	LOC100329813,smyhc2,smyhc3,LOC100329748	Uncharacterized protein {ECO:0000313|Ensembl:ENSDARP00000139186};,Slow myosin heavy chain 2 {ECO:0000313|Ensembl:ENSDARP00000140319};,Slow myosin heavy chain 3 {ECO:0000313|Ensembl:ENSDARP00000145917};,Uncharacterized protein {ECO:0000313|Ensembl:ENSDARP00000149749};
A0A0G2L365,A0A0G2L6C1,A0A0N4STT5,A0A0R4INI3,A0A2R8Q7G9,A0A2R8Q8V2,A0A2R8Q9D2,A0A2R8Q9M0,A0A2R8QHZ3,A0A2R8QK05,B6IDE1	4	0.6978	0.539828	0.813747	0.483866	24.9626	24.7638	NA	NA	NA	NA	24.1703	26.7796	24.9193	NA	25.1097	NA	24.0328	LOC100329813,smyhc2,smyhc1,LOC100329748	Uncharacterized protein {ECO:0000313|Ensembl:ENSDARP00000139186};,Slow myosin heavy chain 2 {ECO:0000313|Ensembl:ENSDARP00000140319};,Slow myosin heavy chain 1 {ECO:0000313|Ensembl:ENSDARP00000135954};,Uncharacterized protein {ECO:0000313|Ensembl:ENSDARP00000149749};
A0A0G2L365,A0A0N4SU68,A0A2R8Q4Q8,A0A2R8Q9D2,A0A2R8Q9I2,A0A2R8Q9M0,A0A2R8QGS1,A0A2R8QHZ3,A0A2R8QK05	4	0.724322	0.757423	0.919817	-0.173867	26.9366	27.6185	25.8869	26.9264	27.4195	25.8706	26.2569	27.4854	26.3709	26.4899	29.4459	27.2616	26.2071	LOC100329813,smyhc2,smyhc3,LOC100329748	Uncharacterized protein {ECO:0000313|Ensembl:ENSDARP00000139186};,Slow myosin heavy chain 3 {ECO:0000313|Ensembl:ENSDARP00000137611};,Slow myosin heavy chain 3 {ECO:0000313|Ensembl:ENSDARP00000145917};,Uncharacterized protein {ECO:0000313|Ensembl:ENSDARP00000149749};
A0A0G2L365,A0A0N4SU68,A0A2R8Q4Q8,A0A2R8Q9I2,A0A2R8Q9M0,A0A2R8QGS1,A0A2R8QK05	2	0.400725	0.209608	0.578484	0.545375	28.0692	29.133	27.1469	28.0188	27.8303	27.541	26.8857	28.3982	28.532	27.3506	29.5092	27.8663	28.619	LOC100329813,smyhc2,smyhc3	Uncharacterized protein {ECO:0000313|Ensembl:ENSDARP00000139186};,Slow myosin heavy chain 3 {ECO:0000313|Ensembl:ENSDARP00000137611};,Slow myosin heavy chain 3 {ECO:0000313|Ensembl:ENSDARP00000145917};
A0A0G2L365,A0A2R8Q9M0,A0A2R8QK05	9	0.677001	0.553535	0.820507	-0.284983	26.3119	26.447	25.3561	26.3142	26.9045	25.5599	25.5981	26.6802	26.1509	25.6444	28.4643	26.8435	25.7798	LOC100329813	Uncharacterized protein {ECO:0000313|Ensembl:ENSDARP00000139186};
A0A0G2L3J0,F1QFQ7	2	0.357243	0.719311	0.906989	-0.115829	27.5397	28.4124	27.2081	28.1517	27.8469	27.2124	27.1458	27.1005	27.2776	27.1181	28.5014	27.6708	26.8302	LOC100037342,acadsb	Uncharacterized protein {ECO:0000313|Ensembl:ENSDARP00000139315};,Acyl-CoA dehydrogenase short/branched chain {ECO:0000313|Ensembl:ENSDARP00000102708};
A0A0G2L3J0,F1QFQ7,F8W3E0	3	0.626073	0.616579	0.858904	0.131506	27.1427	27.2688	27.626	27.2016	26.0165	27.1775	26.9467	27.2481	27.5119	27.3533	27.0485	27.6463	26.6668	LOC100037342,acadsb	Uncharacterized protein {ECO:0000313|Ensembl:ENSDARP00000139315};,Acyl-CoA dehydrogenase short/branched chain {ECO:0000313|Ensembl:ENSDARP00000102708};
A0A0G2L4S8,A0A140LGS3,A0A140LH64,A8WG08,A8WG86,A8WGA7,Q5CZR5	5	0.725279	0.0784307	0.429404	0.866753	31.4193	32.922	32.036	32.1589	30.0887	31.5189	30.3779	31.4827	31.5143	30.6011	30.107	31.7868	32.4369	jac3,jac1,loc564660,jac6,jac8,jac9,aep1	Jacalin 3 {ECO:0000313|Ensembl:ENSDARP00000142598};,Jacalin 1 {ECO:0000313|Ensembl:ENSDARP00000142452};,Hypothetical protein LOC564660 {ECO:0000313|Ensembl:ENSDARP00000142594};,Jacalin 6 {ECO:0000313|Ensembl:ENSDARP00000132200};,Jacalin 8 {ECO:0000313|Ensembl:ENSDARP00000099044};,Jacalin 9 {ECO:0000313|Ensembl:ENSDARP00000101037};,Aerolysin-like protein {ECO:0000303|PubMed:26711430};
A0A0G2L4S8,A0A140LGS3,A0A140LH64,A8WG08,A8WG86,E7F8T3,Q5CZR5	3	0.558775	0.697191	0.897103	0.180298	34.507	35.5028	35.0085	33.08	34.1875	34.6596	33.8925	34.6531	34.6419	34.1316	33.2908	35.4621	35.5734	jac3,jac1,loc564660,jac6,jac8,jac2,aep1	Jacalin 3 {ECO:0000313|Ensembl:ENSDARP00000142598};,Jacalin 1 {ECO:0000313|Ensembl:ENSDARP00000142452};,Hypothetical protein LOC564660 {ECO:0000313|Ensembl:ENSDARP00000142594};,Jacalin 6 {ECO:0000313|Ensembl:ENSDARP00000132200};,Jacalin 8 {ECO:0000313|Ensembl:ENSDARP00000099044};,Jacalin 2 {ECO:0000313|Ensembl:ENSDARP00000142144};,Aerolysin-like protein {ECO:0000303|PubMed:26711430};
A0A0G2L4S8,A0A140LH64,A8WG08,A8WG86,A8WGA7,E7F8T3	2	0.496319	0.0929635	0.443617	0.651684	33.6711	34.7353	33.7033	34.1371	33.1784	33.6038	32.7092	33.5726	33.7848	32.9104	32.6628	34.214	34.8413	jac3,loc564660,jac6,jac8,jac9,jac2	Jacalin 3 {ECO:0000313|Ensembl:ENSDARP00000142598};,Hypothetical protein LOC564660 {ECO:0000313|Ensembl:ENSDARP00000142594};,Jacalin 6 {ECO:0000313|Ensembl:ENSDARP00000132200};,Jacalin 8 {ECO:0000313|Ensembl:ENSDARP00000099044};,Jacalin 9 {ECO:0000313|Ensembl:ENSDARP00000101037};,Jacalin 2 {ECO:0000313|Ensembl:ENSDARP00000142144};
A0A0G2L4S8,A0A140LH64,A8WG08,A8WGA7	3	0.638577	0.456983	0.769704	0.713183	28.1465	29.979	29.0254	28.2607	25.6407	NA	NA	NA	27.3876	NA	NA	28.5509	28.1814	jac3,loc564660,jac6,jac9	Jacalin 3 {ECO:0000313|Ensembl:ENSDARP00000142598};,Hypothetical protein LOC564660 {ECO:0000313|Ensembl:ENSDARP00000142594};,Jacalin 6 {ECO:0000313|Ensembl:ENSDARP00000132200};,Jacalin 9 {ECO:0000313|Ensembl:ENSDARP00000101037};
A0A0G2L559	12	0.535126	0.0569993	0.386089	0.258696	30.5702	30.6894	30.5294	30.7767	30.6131	30.5487	30.4111	30.8361	30.7575	30.7024	30.0438	30.499	30.4351	unknown	Dynamin-type G domain-containing protein {ECO:0000259|PROSITE:PS51718};
A0A0G2L559,A0A0R4IG45,F8W429	2	0.383028	0.455174	0.768718	-0.284448	26.3526	25.6625	27.0202	26.7324	26.8093	27.0994	26.612	25.2421	26.7365	26.7055	25.0742	26.354	26.1835	unknown,dnm1a	Dynamin-type G domain-containing protein {ECO:0000259|PROSITE:PS51718};,Dynamin GTPase {ECO:0000256|ARBA:ARBA00011980};
A0A0G2L559,E7FC95,E9QF63	4	0.634284	0.0478717	0.366713	0.275347	29.3671	29.406	29.4529	29.4059	29.3083	29.4112	29.2063	29.6613	29.5195	29.6437	28.8306	29.1671	29.392	unknown,dnm1b	Dynamin-type G domain-containing protein {ECO:0000259|PROSITE:PS51718};,Dynamin GTPase {ECO:0000256|ARBA:ARBA00011980};
A0A0G2L5F9	7	0.743111	0.314723	0.675707	-0.246848	27.0607	27.0149	27.4412	26.5322	26.9267	26.4543	27.7598	26.8184	26.8398	27.2183	27.7429	26.7796	27.1998	cfi	Peptidase S1 domain-containing protein {ECO:0000259|PROSITE:PS50240};
A0A0G2L611	2	0.408789	0.12786	0.491303	0.378329	26.4615	26.454	25.6528	26.4295	25.9842	26.3691	26.3452	27.0693	27.0008	26.3633	NA	26.9243	26.4838	slc1a9	Amino acid transporter {ECO:0000256|RuleBase:RU361216};
A0A0G2L6C1,A0A0N4STT5,A0A0N4SU68,A0A0R4INI3,A0A2R8Q4Q8,A0A2R8Q7G9,A0A2R8Q8V2,A0A2R8Q9D2,A0A2R8Q9I2,A0A2R8QGS1,A0A2R8QHZ3,B6IDE1	5	0.780646	0.288212	0.648702	0.842323	29.5449	31.8101	27.8069	29.2698	28.711	28.243	29.1241	31.6827	30.7086	28.2952	31.221	29.6366	28.0302	smyhc2,smyhc1,smyhc3,LOC100329748	Slow myosin heavy chain 2 {ECO:0000313|Ensembl:ENSDARP00000140319};,Slow myosin heavy chain 1 {ECO:0000313|Ensembl:ENSDARP00000135954};,Slow myosin heavy chain 3 {ECO:0000313|Ensembl:ENSDARP00000145917};,Uncharacterized protein {ECO:0000313|Ensembl:ENSDARP00000149749};
A0A0G2L6C1,A0A0N4STT5,A0A0N4SU68,A0A2R8Q4J2,A0A2R8Q4Q8,A0A2R8Q9D2,A0A2R8Q9I2,A0A2R8QGS1,A0A2R8QHZ3,B6IDE1	2	0.427313	0.402535	0.736786	0.396364	26.4877	26.077	NA	NA	NA	26.0166	26.499	27.374	NA	NA	26.4717	NA	NA	smyhc2,unknown,smyhc3,LOC100329748	Slow myosin heavy chain 2 {ECO:0000313|Ensembl:ENSDARP00000140319};,Myosin_tail_1 domain-containing protein {ECO:0000259|Pfam:PF01576};,Slow myosin heavy chain 3 {ECO:0000313|Ensembl:ENSDARP00000145917};,Uncharacterized protein {ECO:0000313|Ensembl:ENSDARP00000149749};
A0A0G2L6C1,A0A0N4STT5,A0A0R4IHN7,A0A0R4INI3,A0A2R8Q2N5,A0A2R8Q7G9,A0A2R8QLD9,A2BGX6,B6IDE1,B8A561,B8A568,B8A569,B8JLS3,F1R6C7,Q6IQX1	2	0.463651	0.449702	0.766431	0.318061	32.8897	34.0224	32.3019	33.4299	33.4193	32.5364	31.7929	33.3087	32.873	32.8183	33.9672	32.3664	31.8402	smyhc2,unknown,smyhc1,myhz1.2,myhc4,myhz1.1,myhz1.3,myh6,myha,myhz2	Slow myosin heavy chain 2 {ECO:0000313|Ensembl:ENSDARP00000140319};,Zgc:66156 {ECO:0000313|Ensembl:ENSDARP00000132925};,Slow myosin heavy chain 1 {ECO:0000313|Ensembl:ENSDARP00000135954};,Myosin, heavy polypeptide 1.2, skeletal muscle {ECO:0000313|Ensembl:ENSDARP00000146874};,Myosin heavy chain 4 {ECO:0000313|Ensembl:ENSDARP00000106440};,Myosin, heavy polypeptide 1.1, skeletal muscle {ECO:0000313…
A0A0G2L6C1,A0A0N4STT5,A0A0R4INI3,A0A2R8Q7G9,A0A2R8Q8V2,A0A2R8QM44,B6IDE1,F1QSE1	6	0.18708	0.716776	0.90561	-0.275867	27.1857	26.6589	NA	29.2442	25.6692	NA	27.1895	26.7227	26.086	NA	28.7507	27.7465	26.6036	smyhc2,smyhc1,myh7l	Slow myosin heavy chain 2 {ECO:0000313|Ensembl:ENSDARP00000140319};,Slow myosin heavy chain 1 {ECO:0000313|Ensembl:ENSDARP00000135954};,Myosin heavy chain 7-like {ECO:0000313|Ensembl:ENSDARP00000154100};
A0A0G2L6C1,A0A0N4STT5,A0A0R4INI3,A0A2R8Q7G9,A0A2R8Q8V2,B6IDE1	12	0.876514	0.161785	0.532502	1.2796	30.1504	32.947	28.1701	29.9805	29.3776	29.1495	28.8972	32.7846	31.9514	28.9676	31.4117	30.0573	28.1099	smyhc2,smyhc1	Slow myosin heavy chain 2 {ECO:0000313|Ensembl:ENSDARP00000140319};,Slow myosin heavy chain 1 {ECO:0000313|Ensembl:ENSDARP00000135954};
A0A0G2L6C1,A0A0N4STT5,A0A0R4INI3,A0A2R8Q7G9,A0A2R8Q8V2,B6IDE1,F1QZW1	3	0.375199	0.892553	0.964518	0.0506333	32.4377	33.5647	31.9035	31.7249	32.3372	32.2861	32.2364	33.5862	32.3222	31.9487	33.0523	32.6587	31.6314	smyhc2,smyhc1,myh7	Slow myosin heavy chain 2 {ECO:0000313|Ensembl:ENSDARP00000140319};,Slow myosin heavy chain 1 {ECO:0000313|Ensembl:ENSDARP00000135954};,Myosin heavy chain 7 {ECO:0000313|Ensembl:ENSDARP00000090306};
A0A0G2L6C1,A0A0N4STT5,A0A2R8QM44,B6IDE1,E7FD18,F1QSE1,F1QVX3,F1QZW1,R4GDZ5	2	0.483818	0.451777	0.766724	0.405555	28.5998	29.5628	26.9202	27.9221	27.9389	28.9446	28.3754	30.251	29.5377	27.9289	29.2807	28.9224	27.613	smyhc2,myh7l,myh7ba,myhb,myh7	Slow myosin heavy chain 2 {ECO:0000313|Ensembl:ENSDARP00000140319};,Myosin heavy chain 7-like {ECO:0000313|Ensembl:ENSDARP00000154100};,Myosin, heavy chain 7B, cardiac muscle, beta a {ECO:0000313|Ensembl:ENSDARP00000088086};,Myosin, heavy chain b {ECO:0000313|Ensembl:ENSDARP00000011269};,Myosin heavy chain 7 {ECO:0000313|Ensembl:ENSDARP00000090306};
A0A0G2L6C1,A0A0N4STT5,B6IDE1	24	0.93761	0.167973	0.536362	1.26245	29.9875	32.9088	27.9723	29.8247	29.1583	29.3895	28.8036	32.5342	31.825	28.8386	31.0449	29.7687	27.7808	smyhc2	Slow myosin heavy chain 2 {ECO:0000313|Ensembl:ENSDARP00000140319};
A0A0G2L6C1,A0A0N4STT5,B6IDE1,F1QE01	7	0.753112	0.211214	0.578824	1.08848	27.0204	29.4571	NA	26.6063	26.0801	26.4225	25.3878	29.2029	28.7407	25.252	28.0598	26.1832	25.832	smyhc2	Slow myosin heavy chain 2 {ECO:0000313|Ensembl:ENSDARP00000140319};
A0A0G2L6C1,A0A0N4STT5,B6IDE1,F1QZW1	3	0.663886	0.0509397	0.373888	1.15145	28.5553	30.6556	27.2891	28.7382	27.6293	28.1814	27.8044	30.399	29.5788	28.1612	28.9427	28.0308	27.2537	smyhc2,myh7	Slow myosin heavy chain 2 {ECO:0000313|Ensembl:ENSDARP00000140319};,Myosin heavy chain 7 {ECO:0000313|Ensembl:ENSDARP00000090306};
A0A0G2L6C1,B6IDE1,F1QE01	2	0.496109	0.0567342	0.386089	1.88116	25.9866	28.5354	24.2181	26.3977	24.1945	NA	25.3755	28.2692	27.5657	23.8677	26.9508	24.491	NA	smyhc2	Slow myosin heavy chain 2 {ECO:0000313|Ensembl:ENSDARP00000140319};
A0A0G2L6G5	5	0.389468	0.518851	0.804311	0.0698028	28.7506	28.7375	28.9031	28.8024	28.8368	28.6056	28.7745	28.8707	28.7064	28.6621	28.5563	28.6177	28.9338	cntn1a	Contactin-1a {ECO:0000313|Ensembl:ENSDARP00000140366};
A0A0G2L6G5,A0A2R8QR59,F1R8X6,Q5TYT1	2	0.499868	0.120387	0.482124	0.915956	29.0057	32.2201	28.8328	28.5828	29.0094	27.4864	28.7228	28.8795	28.7779	29.3886	28.8119	28.423	28.933	cntn1a,nrcama	Contactin-1a {ECO:0000313|Ensembl:ENSDARP00000140366};,Neuronal cell adhesion molecule a {ECO:0000313|Ensembl:ENSDARP00000155523};
A0A0G2L6W2,A0A2R8PWS0,A0A2R8Q314,A0A2R8QBI6,B3DIH3,E7FBW8,Q1LXE1	2	0.480937	0.0239005	0.286009	-1.2847	28.5412	27.2924	28.669	29.0546	29.4562	28.266	29.4839	27.1677	26.7495	27.6092	30.3716	28.8549	29.52	unknown,hapln1a,hapln1b	Uncharacterized protein {ECO:0000313|Ensembl:ENSDARP00000140513};,Hapln1a protein {ECO:0000313|EMBL:AAI63127.1};,Hyaluronan and proteoglycan link protein 1b {ECO:0000313|Ensembl:ENSDARP00000062630};
A0A0G2L6W2,A0A2R8PWS0,A0A2R8Q314,A0A2R8QBI6,E7FBW8	8	0.62228	0.699661	0.897753	-0.143695	27.3774	27.3875	27.2211	26.4724	27.3307	28.061	28.2935	27.0553	26.9697	27.2212	26.8096	26.9795	28.7271	unknown,hapln1b	Uncharacterized protein {ECO:0000313|Ensembl:ENSDARP00000140513};,Hyaluronan and proteoglycan link protein 1b {ECO:0000313|Ensembl:ENSDARP00000062630};
A0A0G2L836,A0A140LFY0,A0A2R8QHX0,A0A2R8QLL7	13	0.714592	0.66395	0.882341	0.100819	28.5343	29.2466	28.3814	28.1258	28.6248	29.077	28.056	28.7094	28.3394	28.8245	28.0772	28.6869	28.2626	nid1b	Nidogen 1b {ECO:0000313|Ensembl:ENSDARP00000140943};
A0A0G2L863,E7F9P0	2	0.483706	0.787451	0.930367	0.0806683	26.5817	26.308	26.3871	26.2957	26.2307	27.1968	26.3188	26.4624	26.3261	26.6949	NA	NA	27.597	gpc5c	Glypican 5c {ECO:0000313|Ensembl:ENSDARP00000140971};
A0A0G2L974	25	0.530591	0.612491	0.855343	0.10903	27.4828	26.9837	27.1357	27.5541	27.5837	27.2521	27.9484	27.9302	27.4998	27.7984	26.8691	27.7809	27.4576	unknown	Filamin B {ECO:0000313|Ensembl:ENSDARP00000141342};
A0A0G2L974,A0A0R4IUS4,A0A2R8Q720,E7F1L7,E9QI62,F1QGL5,F1QL44	3	0.412092	0.48668	0.788287	-0.0965701	26.7687	26.5133	26.9242	26.7442	26.8078	26.7729	26.8794	27.0069	26.5244	26.7505	26.423	27.0946	26.7831	unknown,flnca,flna,flnb,flncb	Filamin B {ECO:0000313|Ensembl:ENSDARP00000141342};,Filamin C, gamma a (actin-binding protein 280) {ECO:0000313|Ensembl:ENSDARP00000138996};,Uncharacterized protein {ECO:0000313|Ensembl:ENSDARP00000146925};,Filamin B, beta (actin-binding protein 278) {ECO:0000313|Ensembl:ENSDARP00000114366};,Filamin C, gamma b (actin-binding protein 280) {ECO:0000313|Ensembl:ENSDARP00000024947};
A0A0G2L9C0	4	0.730726	0.816258	0.939389	-0.0489784	25.7699	25.9819	25.641	25.1551	25.8514	26.026	NA	25.6804	26.1351	26.0434	25.6788	NA	25.506	unknown	Uncharacterized protein {ECO:0000313|Ensembl:ENSDARP00000141388};
A0A0G2L9K3	4	0.356073	0.264264	0.624174	-0.221926	26.7706	27.0071	27.1526	26.4486	27.0416	26.7015	27.2145	26.4358	26.417	26.4779	26.3609	26.8181	27.1712	snx2	Sorting nexin 2 {ECO:0000313|Ensembl:ENSDARP00000141472};
A0A0G2LAU9	6	0.0974843	0.206546	0.575124	0.158349	27.1736	27.3518	27.2787	27.4084	27.028	27.1951	27.3204	27.1983	27.1845	27.1684	26.7754	26.9687	27.205	gnaz	Uncharacterized protein {ECO:0000313|Ensembl:ENSDARP00000141935};
A0A0H2UKD8,A5PF48	8	0.618912	0.00517791	0.138173	-0.580854	28.0446	27.7041	27.6654	27.9781	28.469	28.6088	28.3845	28.0402	27.5013	27.8167	28.4296	28.453	27.4849	myo1ca,myo1c	Myosin Ic, paralog a {ECO:0000313|Ensembl:ENSDARP00000053510};,Unconventional myosin-Ic;
A0A0H2UKG1,F1RBN2	2	0.453041	0.444916	0.763695	-0.280256	25.5452	NA	26.3372	24.8449	NA	25.9335	25.9013	25.8464	25.5258	25.4032	24.316	25.9385	25.4051	spag1a	Sperm-associated antigen 1A {ECO:0000313|Ensembl:ENSDARP00000104892};
A0A0H2UKL4,A0A140LH31	5	0.477611	0.0846566	0.433818	0.446694	27.4306	27.5179	27.416	27.5513	27.5183	27.0453	27.4345	27.7843	27.4444	28.0871	26.1455	27.6838	27.5387	lrp1aa	Low density lipoprotein receptor-related protein 1Aa {ECO:0000313|Ensembl:ENSDARP00000133829};
A0A0H2UKL4,A0A140LH31,F1QY34	4	0.543322	0.418436	0.747622	0.253605	26.3198	25.7684	26.2615	26.5849	26.4216	26.2464	26.3234	27.1855	26.5424	26.8057	25.1199	26.7851	25.7927	lrp1aa,lrp1ab	Low density lipoprotein receptor-related protein 1Aa {ECO:0000313|Ensembl:ENSDARP00000133829};,Low density lipoprotein receptor-related protein 1Ab {ECO:0000313|Ensembl:ENSDARP00000082641};
A0A0H2UKL4,A0A140LH43	2	0.400024	0.756487	0.919459	0.0715422	25.6696	NA	25.7129	25.1962	NA	25.5623	25.6109	25.7697	25.9763	NA	NA	NA	25.8588	lrp1aa	Low density lipoprotein receptor-related protein 1Aa {ECO:0000313|Ensembl:ENSDARP00000133829};
A0A0H2UKL4,X1WHG6	6	0.453389	0.334429	0.691419	0.229019	27.7343	27.5125	27.9446	27.7234	27.3961	27.7771	27.8532	27.9997	27.9611	27.933	26.6177	28.1297	27.9629	lrp1aa	Low density lipoprotein receptor-related protein 1Aa {ECO:0000313|Ensembl:ENSDARP00000133829};
A0A0H2UKN4	2	0.31304	0.363865	0.712422	-0.186689	26.8488	26.828	26.7907	26.8903	26.8006	26.9794	27.1723	26.3034	26.3681	26.8355	26.4974	27.4127	27.3078	utrn	Utrophin {ECO:0000313|Ensembl:ENSDARP00000135470};
A0A0H2UKN4,A0A0H2UKT2	6	0.539395	0.409728	0.741189	0.221106	25.5496	25.4347	25.4401	25.1959	25.6638	24.4292	26.1687	25.8195	25.9047	26.1273	25.3207	25.6116	25.4787	utrn	Utrophin {ECO:0000313|Ensembl:ENSDARP00000135470};
A0A0H2UKP2,F1QZI8	6	0.751458	0.107527	0.464804	-0.788014	28.0822	28.9359	28.6998	26.8936	28.4025	29.0068	28.8535	26.6216	27.0726	27.5042	27.3667	28.5282	29.1015	col4a2	Collagen, type IV, alpha 2 {ECO:0000313|Ensembl:ENSDARP00000135982};
A0A0H2UKS3	2	0.42728	0.639762	0.871539	-0.116121	29.3487	28.9213	29.0917	28.9182	28.608	29.5572	29.521	29.6709	29.5081	28.9794	29.9419	29.7207	29.7458	akap8l	A kinase (PRKA) anchor protein 8-like {ECO:0000313|Ensembl:ENSDARP00000138216};
A0A0H2UKS3,A0A0H2UKW6,F1QML8	5	0.402305	0.393322	0.728921	-0.0958052	28.3674	28.175	28.1709	28.3625	28.6851	28.5171	28.4088	28.3907	28.3107	28.326	28.3604	28.3498	28.3523	akap8l	A kinase (PRKA) anchor protein 8-like {ECO:0000313|Ensembl:ENSDARP00000138216};
A0A0H2UKS3,A0A0H2UKW6,F1QML8,R4GEY4	2	0.460646	0.318626	0.679717	0.134097	28.9396	29.1384	29.0115	29.1844	28.9897	28.8856	28.8742	28.7799	28.9994	29.1616	28.4966	28.9779	28.7764	akap8l	A kinase (PRKA) anchor protein 8-like {ECO:0000313|Ensembl:ENSDARP00000138216};
A0A0H2UKU2	4	0.540802	0.38619	0.725879	-0.300958	27.9873	27.4168	27.6512	27.497	27.8486	28.5561	28.5783	28.3711	26.899	28.0693	NA	28.1231	28.8498	col2a1b	Collagen, type II, alpha 1b {ECO:0000313|Ensembl:ENSDARP00000139349};
A0A0H2UKU2,A0A0R4IHB0,A0A0R4IMA3,B3DLK0,Q2LDA1	2	0.458349	0.119393	0.480439	-0.61621	32.1422	32.093	31.8438	31.2051	32.6284	33.0795	32.8649	31.8831	30.8782	31.7529	31.6825	32.6029	33.1925	col2a1b,col2a1a	Collagen, type II, alpha 1b {ECO:0000313|Ensembl:ENSDARP00000139349};,Collagen, type II, alpha 1a {ECO:0000313|Ensembl:ENSDARP00000133066};
A0A0H2UKW6,F1QML8	2	0.446155	0.253191	0.616838	0.159095	26.9496	26.8155	26.7101	27.1307	26.7274	27.141	27.0153	27.0532	27.0666	26.8504	NA	26.7201	27.2148	akap8l	A kinase (PRKA) anchor protein 8-like {ECO:0000313|Ensembl:ENSDARP00000140942};
A0A0J9YIG5,Q90YL4,Q90ZM2	6	0.42757	0.862642	0.955464	-0.0455644	26.9699	27.049	27.0216	26.6973	27.0046	27.2659	27.2222	26.8329	26.8786	27.359	25.8036	27.6382	26.8658	sec61a1l,sec61al2,sec61al1	SEC61 translocon subunit alpha 1,-like {ECO:0000313|Ensembl:ENSDARP00000049424};,Protein transport protein Sec61 subunit alpha-like 2;,Protein transport protein Sec61 subunit alpha-like 1;
A0A0J9YIV9,B3DFU8,F1Q5T4	3	0.536767	0.939386	0.977709	-0.0197062	26.3384	26.37	26.7565	26.3067	25.7987	26.4107	26.9237	25.8255	26.3093	26.9805	NA	25.8559	26.1845	unknown,LOC563448	RNA helicase {ECO:0000256|ARBA:ARBA00012552};,RNA helicase {ECO:0000256|ARBA:ARBA00012552};
A0A0J9YIW4,A0A0R4IVW4,Q642M9	11	0.760939	0.94928	0.982867	0.0207775	29.0235	29.237	29.5388	27.6888	29.2737	29.0179	28.5079	29.1222	29.5235	28.949	28.4227	29.3178	29.683	dhdh.2,dhdh	GFO_IDH_MocA domain-containing protein {ECO:0000259|Pfam:PF01408};,Trans-1,2-dihydrobenzene-1,2-diol dehydrogenase;
A0A0J9YJ18,B3DIZ3,F1Q6Z9,X1WHN5	3	0.534036	0.577541	0.835201	-0.07465	28.0016	27.9948	28.0219	27.8282	28.0947	28.306	28.212	28.0165	27.7328	28.1866	27.68	27.9189	28.0266	unknown,ganab	Zgc:171967 {ECO:0000313|Ensembl:ENSDARP00000128978};,Glucosidase, alpha; neutral AB {ECO:0000313|Ensembl:ENSDARP00000103461};
A0A0J9YJ18,B3DIZ3,X1WHN5	3	0.367025	0.948381	0.982783	0.00876449	28.2476	28.2126	28.2982	28.5596	28.366	28.4006	28.3901	28.2507	28.2921	27.9714	27.8599	28.1448	28.2257	unknown	Zgc:171967 {ECO:0000313|Ensembl:ENSDARP00000128978};
A0A0J9YJ23,E7FBI4,Q6IQP4,Q6TEN1,Z4YIG5	3	0.448818	0.290445	0.650813	-0.147097	30.3077	30.1551	30.3779	30.4185	30.4216	30.2128	30.3229	30.1999	30.144	30.2457	30.8651	30.0871	30.2416	rap1ab,rap1aa,rap1b	Small monomeric GTPase {ECO:0000256|ARBA:ARBA00011984};,Small monomeric GTPase {ECO:0000256|ARBA:ARBA00011984};,Ras-related protein Rap-1b;
A0A0J9YJ63,A0A0J9YJJ6,A0A0R4IAW5,A0A0R4IV98,A0A2R8Q108,F1QC34,F1QFW5	5	0.493885	0.53011	0.810074	0.12214	29.7406	29.9755	29.8156	29.4565	29.674	29.6311	30.0613	29.8709	29.6253	29.9869	28.9118	29.9831	29.8947	rpn2	Dolichyl-diphosphooligosaccharide--protein glycosyltransferase subunit 2 {ECO:0000256|RuleBase:RU366029};
A0A0J9YJ63,A0A2R8Q108,F1QC34,F1QFW5	5	0.616575	0.0342414	0.326774	-1.49903	25.3392	23.8762	25.6816	25.4129	26.02	26.3642	26.1482	21.7565	26.1069	24.3015	26.6557	25.6627	26.0842	rpn2	Dolichyl-diphosphooligosaccharide--protein glycosyltransferase subunit 2 {ECO:0000256|RuleBase:RU366029};
A0A0J9YJC9,Q7T358	2	0.459304	0.241915	0.603106	0.290837	26.5308	26.5943	26.4147	27.0859	26.6116	26.7919	26.8925	NA	26.4	26.6447	25.5624	26.1187	26.7223	gspt1l	G1 to S phase transition 1,-like {ECO:0000313|Ensembl:ENSDARP00000136453};
A0A0J9YJF4,A0A0R4IWW7,A0A0R4IXH8	2	0.494055	0.335834	0.69188	-0.193605	26.4821	26.3096	26.8593	26.4204	26.2217	26.4386	26.4507	26.6444	26.6163	25.7989	NA	26.9682	26.5749	thrap3b	Thyroid hormone receptor-associated protein 3b {ECO:0000313|Ensembl:ENSDARP00000137518};
A0A0J9YJH5,A0A0R4IE42,A0A0R4INY2,A0A0R4IPF4,A0A0R4IS83,E7F5I3,E9QIF5,Q75U66	2	0.484188	0.590419	0.842785	-0.134353	30.4589	30.511	30.2978	29.4921	30.6203	30.6397	30.6518	30.6594	30.0244	30.5276	30.8281	30.1189	31.136	postnb,postna	Periostin, osteoblast-specific factor b {ECO:0000313|Ensembl:ENSDARP00000138847};,Periostin, osteoblast-specific factor a {ECO:0000313|Ensembl:ENSDARP00000018627};
A0A0J9YJH5,A0A0R4IE42,A0A0R4INY2,A0A0R4IPF4,A0A0R4IS83,Q75U66	10	0.715216	0.921201	0.973498	0.029395	32.687	33.0644	33.1977	32.4273	32.7702	32.6634	33.0498	32.8223	31.7743	32.7195	32.6313	31.7213	33.4025	postnb	Periostin, osteoblast-specific factor b {ECO:0000313|Ensembl:ENSDARP00000138847};
A0A0J9YJI1,A0A0R4IQR0,A7MC00,E9QIF0,Q6NUY9	2	0.372562	0.908468	0.970479	0.0208891	28.5423	28.73	28.627	28.7351	28.9071	28.2436	28.8064	28.5737	28.6984	28.4137	27.9456	28.6613	28.1655	mapre2,mapre1b	Microtubule-associated protein, RP/EB family, member 2 {ECO:0000313|Ensembl:ENSDARP00000139162};,Microtubule-associated protein RP/EB family member 1 {ECO:0000256|ARBA:ARBA00019567};
A0A0J9YJJ2,Q802V0	4	0.567395	0.620256	0.860687	-0.219303	27.1481	27.4103	NA	26.6458	26.6505	26.885	NA	27.4052	27.2334	26.5583	28.7359	26.8081	NA	ldb3b	LIM domain-binding 3b {ECO:0000313|Ensembl:ENSDARP00000139876};
A0A0J9YJL9	2	0.180504	0.238437	0.600706	-0.746726	25.0359	23.0052	25.7152	25.2176	NA	NA	25.1557	NA	25.3693	25.2712	NA	25.5169	NA	ampd2a	AMP deaminase {ECO:0000256|ARBA:ARBA00012775, ECO:0000256|PIRNR:PIRNR001251};
A0A0J9YJL9,E9QHT2	7	0.425233	0.29837	0.659061	0.193181	27.4332	27.275	27.494	27.2501	27.0229	27.47	27.4562	27.6229	27.8215	27.6264	26.7808	27.7957	27.5827	ampd2a	AMP deaminase {ECO:0000256|ARBA:ARBA00012775, ECO:0000256|PIRNR:PIRNR001251};
A0A0N4STS4,A0A0N4STS4,A0A0N4STS4,A0A0N4SUD2,A0A0N4SUD2,A0A0N4SUD2,A0A0N4SUD2,A0A0N4SUD2,A0A0N4SUD2,A0A0N4SUD2,A0A0N4SUD2,A0A2R8RR55,A0A2R8RR55,A0A2R8RR55,A0A2R8RR55,B0R189,B0R189,B0R189,B0R189,B0R189,B0R189,B0R193,F1QHN6,F1QHN6,F1QHN6,F1QHN6,F1QHN6,F1QHN6,F1QHN6,Q3B7P7,Q7SXA3	8	0.541141	0.520211	0.804737	0.122048	34.2804	34.183	34.2313	34.3248	34.5469	34.5686	34.3087	34.249	34.63	34.1771	33.4389	34.2214	34.4843	ubb,unknown,si:ch211-202a12.4,ubc,uba52,rps27a	Ubiquitin B {ECO:0000313|Ensembl:ENSDARP00000131252};,Uncharacterized protein {ECO:0000313|Ensembl:ENSDARP00000151059};,Si:ch211-202a12.4 {ECO:0000313|Ensembl:ENSDARP00000030819};,Ubiquitin C {ECO:0000313|Ensembl:ENSDARP00000139647};,60S ribosomal protein L40 {ECO:0000256|ARBA:ARBA00021068};,40S ribosomal protein S27a {ECO:0000256|ARBA:ARBA00016641};
A0A0N4STS4,A0A0N4SUD2,A0A2R8RR55,B0R189,B0R193,F1QHN6,Q3B7P7,Q7SXA3	3	0.470138	0.549318	0.818618	0.119642	32.866	32.8726	33.0364	33.3944	32.9718	33.1426	32.9832	32.9103	32.9263	32.4121	32.435	32.268	33.0393	ubb,unknown,si:ch211-202a12.4,ubc,uba52,rps27a	Ubiquitin B {ECO:0000313|Ensembl:ENSDARP00000131252};,Uncharacterized protein {ECO:0000313|Ensembl:ENSDARP00000151059};,Si:ch211-202a12.4 {ECO:0000313|Ensembl:ENSDARP00000030819};,Ubiquitin C {ECO:0000313|Ensembl:ENSDARP00000139647};,60S ribosomal protein L40 {ECO:0000256|ARBA:ARBA00021068};,40S ribosomal protein S27a {ECO:0000256|ARBA:ARBA00016641};
A0A0N4STW3,A0A0N4SU63,A0A2R8RVX2,A5PMP6,A5PMP8,F6P0C3	3	0.551583	0.443899	0.763579	-0.426387	25.954	26.6617	27.1666	25.1387	25.0744	25.7614	27.6155	NA	26.2372	25.116	NA	25.218	25.5504	c3b.1,c3b.2	Complement component c3b, tandem duplicate 1 {ECO:0000313|Ensembl:ENSDARP00000133112};,Complement component c3b, tandem duplicate 2 {ECO:0000313|Ensembl:ENSDARP00000154099};
A0A0N4STW3,A0A0N4SU63,A5PMP6	3	0.626085	0.821908	0.940795	-0.157778	25.4001	25.0846	25.6678	NA	25.8771	25.5922	26.4766	NA	NA	25.4789	25.6182	23.4052	NA	c3b.1	Complement component c3b, tandem duplicate 1 {ECO:0000313|Ensembl:ENSDARP00000133112};
A0A0N4STW3,A0A0N4SU63,A5PMP6,A5PMP8	29	0.807488	0.0867028	0.434903	-0.534801	28.2243	28.3575	29.0931	27.2398	28.0576	28.3534	29.2234	27.388	27.9689	28.475	27.9678	28.2548	28.3122	c3b.1,c3b.2	Complement component c3b, tandem duplicate 1 {ECO:0000313|Ensembl:ENSDARP00000133112};,Complement component c3b, tandem duplicate 2 {ECO:0000313|Ensembl:ENSDARP00000098698};
A0A0N4SU18	12	0.560335	0.165329	0.534374	-0.398764	31.1807	30.3751	31.5556	30.2512	31.3093	31.056	31.6284	31.4239	30.7497	31.448	31.8499	30.881	31.6398	unknown	Zgc:123103 {ECO:0000313|Ensembl:ENSDARP00000135286};
A0A0N4SU18,A0A2R9YJI9,F1R8R0	13	0.573562	0.267202	0.624714	-0.232937	30.4232	30.1216	30.9182	29.7985	30.06	30.4239	30.4908	30.4105	30.058	30.6124	30.867	30.4783	30.8395	unknown,si:zfos-1897c11.1	Zgc:123103 {ECO:0000313|Ensembl:ENSDARP00000135286};,Si:zfos-1897c11.1 {ECO:0000313|Ensembl:ENSDARP00000130725};
A0A0N4SU18,A0A2R9YJI9,F1R8R0,X1WGB2	2	0.48864	0.31906	0.680067	-0.208108	31.4984	31.2237	32.0492	31.1593	31.2824	31.2554	31.6332	31.4544	30.8606	31.8438	31.8404	31.5543	31.8243	unknown,si:zfos-1897c11.1,si:dkey-183k8.2	Zgc:123103 {ECO:0000313|Ensembl:ENSDARP00000135286};,Si:zfos-1897c11.1 {ECO:0000313|Ensembl:ENSDARP00000130725};,Si:dkey-183k8.2 {ECO:0000313|Ensembl:ENSDARP00000129267};
A0A0N4SU18,X1WGB2	2	0.424988	0.984834	0.99433	-0.0122138	27.6705	27.5675	27.5137	28.0576	28.2244	NA	28.2405	NA	NA	26.8043	28.8806	25.5207	28.2256	unknown,si:dkey-183k8.2	Zgc:123103 {ECO:0000313|Ensembl:ENSDARP00000135286};,Si:dkey-183k8.2 {ECO:0000313|Ensembl:ENSDARP00000129267};
A0A0N4SU34,A0A0R4IIT0,F1QLW2,X1WGP2	7	0.836751	0.977791	0.991801	0.0181165	29.8302	29.8917	30.3548	29.5951	29.5674	30.4779	30.732	30.2801	29.823	28.7581	31.0733	26.7214	30.6875	mhc1zaa	Major histocompatibility complex class I ZAA {ECO:0000313|Ensembl:ENSDARP00000135947};
A0A0N4SU34,A0A0R4IIT0,F1R6J5,F1R7X4	2	0.476603	0.581338	0.837913	-0.196328	27.956	27.8426	28.0185	28.3738	26.8871	28.1642	28.6797	27.9531	27.5218	27.0338	28.5661	NA	28.4757	mhc1zaa,mhc1zja	Major histocompatibility complex class I ZAA {ECO:0000313|Ensembl:ENSDARP00000135947};,MHC class I antigen ZJA transcript variant 1 {ECO:0000313|EMBL:AHA37398.1};
A0A0N4SU34,A0A0R4IIT0,F1R6J5,F1R7X4,X1WGP2	2	0.473348	0.106176	0.463339	-0.886201	29.8629	29.3269	30.6202	27.8839	29.6517	28.6249	30.7292	29.3906	30.0432	29.1462	30.9405	31.2696	30.7281	mhc1zaa,mhc1zja	Major histocompatibility complex class I ZAA {ECO:0000313|Ensembl:ENSDARP00000135947};,MHC class I antigen ZJA transcript variant 1 {ECO:0000313|EMBL:AHA37398.1};
A0A0N4SU34,A0A0R4IIT0,F1R7X4	2	0.310998	0.876439	0.957763	0.0543523	27.1702	27.7541	27.381	27.8365	26.8784	27.5624	27.6853	26.9281	26.379	27.0962	27.5743	25.7769	27.1904	mhc1zaa	Major histocompatibility complex class I ZAA {ECO:0000313|Ensembl:ENSDARP00000135947};
A0A0N4SU43	6	0.419116	0.803956	0.935776	-0.0351853	26.6171	26.528	26.8364	26.791	26.5829	26.8326	26.6009	26.316	26.6422	26.5838	26.1743	26.7808	26.7358	si:ch211-271b14.1	Si:ch211-271b14.1 {ECO:0000313|Ensembl:ENSDARP00000136346};
A0A0N4SU63,A5PMP6,A5PMP8	3	0.62573	0.144843	0.520918	-0.557935	25.9346	25.9134	27.0462	25.5651	25.9509	25.6073	27.1213	NA	25.2575	25.9169	NA	25.3424	25.6255	c3b.1,c3b.2	Complement component c3b, tandem duplicate 1 {ECO:0000313|Ensembl:ENSDARP00000137422};,Complement component c3b, tandem duplicate 2 {ECO:0000313|Ensembl:ENSDARP00000098698};
A0A0N4SU68,A0A0R4INI3,A0A2R8Q4Q8,A0A2R8Q7G9,A0A2R8Q8V2,A0A2R8Q9D2,A0A2R8Q9I2,A0A2R8QGS1,A0A2R8QHZ3	3	0.664777	0.935735	0.976785	-0.0424839	29.954	30.4818	28.9402	29.7656	30.0574	28.9057	29.6541	30.9105	29.6974	29.4126	32.2979	29.9961	29.3286	smyhc2,smyhc1,smyhc3,LOC100329748	Slow myosin heavy chain 3 {ECO:0000313|Ensembl:ENSDARP00000137611};,Slow myosin heavy chain 1 {ECO:0000313|Ensembl:ENSDARP00000135954};,Slow myosin heavy chain 3 {ECO:0000313|Ensembl:ENSDARP00000145917};,Uncharacterized protein {ECO:0000313|Ensembl:ENSDARP00000149749};
A0A0N4SUA5,A0A2R8QDB8,E7FC99,F1QGH7,F1QTT3,F1QUV8,F8W4M8	3	0.567536	0.278033	0.635689	-0.138542	30.004	29.8081	30.0433	30.3035	30.2287	29.9233	30.0041	29.8147	29.7425	29.8592	30.0464	30.194	30.0806	ctnnb1,jupa,ctnnb2,jupb	Catenin beta-1;,Junction plakoglobin {ECO:0000256|ARBA:ARBA00013753};,Catenin, beta 2 {ECO:0000313|Ensembl:ENSDARP00000076115};,Junction plakoglobin {ECO:0000256|ARBA:ARBA00013753};
A0A0N4SUA5,E7FC99,F1QGH7	17	0.416193	0.755717	0.919459	0.0510818	28.7392	28.6726	28.7307	28.5687	28.6556	28.7678	28.9214	28.9415	28.8826	28.8213	28.088	29.1183	28.7018	ctnnb1,ctnnb2	Catenin beta-1;,Catenin, beta 2 {ECO:0000313|Ensembl:ENSDARP00000076115};
A0A0N4SUA5,E7FC99,F1QGH7,F1QUV8,F8W4M8	2	0.5	0.268257	0.625351	-0.547703	25.8002	25.466	26.2062	25.276	NA	25.8964	26.3933	26.3012	25.7553	24.2225	NA	NA	26.6847	ctnnb1,ctnnb2,jupb	Catenin beta-1;,Catenin, beta 2 {ECO:0000313|Ensembl:ENSDARP00000076115};,Junction plakoglobin {ECO:0000256|ARBA:ARBA00013753};
A0A0N4SUA5,F1QGH7	4	0.368797	0.176339	0.546332	0.508787	27.3101	27.9237	26.887	27.7042	27.6158	25.4885	27.6627	27.9328	27.0758	27.2959	26.8362	27.8444	27.4547	ctnnb1	Catenin beta-1;
A0A0N4SUE6,F6NUF6,Q6DFZ8	2	0.402312	0.474579	0.781276	-0.171883	27.3033	27.1586	27.4201	28.179	27.6567	27.1273	27.1426	26.8653	27.0129	26.9968	27.9347	27.0544	27.0918	capn2l	Calcium-activated neutral proteinase 2 {ECO:0000256|ARBA:ARBA00021385};
A0A0N4SUF2,A5WUY5,B0UYS0,F1Q7G3,F1QP28,Q1LXJ1,Q1LXJ7,Q1LXJ8,Q1LXJ9,Q1LXK0,Q6DHB6,Q6DHU3,Q9PWD8	6	0.646226	0.0208807	0.271312	-0.541078	32.3282	31.8866	32.6356	32.3654	32.7728	32.2315	32.8727	32.0162	31.4155	31.9109	32.6301	32.4494	32.7511	krt92,krt99,krt15,krt96,krt17,cyt1l,krtt1c19e,krt1-19d,krt91,krt97,cyt1	Keratin 92 {ECO:0000313|Ensembl:ENSDARP00000141452};,Keratin 99 {ECO:0000313|Ensembl:ENSDARP00000121430};,Keratin 15 {ECO:0000313|Ensembl:ENSDARP00000095029};,Keratin 96 {ECO:0000313|Ensembl:ENSDARP00000117394};,Keratin 17 {ECO:0000313|Ensembl:ENSDARP00000095774};,Type I cytokeratin, enveloping layer,-like {ECO:0000313|EMBL:AAI63011.1, ECO:0000313|Ensembl:ENSDARP00000095806};,Keratin type 1 c19e …
A0A0N4SUF2,B0UYS0,F1Q7G3,F1QP28,Q1LXJ1,Q1LXJ7,Q1LXJ8,Q1LXJ9,Q6DHB6,Q6DHU3,Q9PWD8	8	0.67767	0.016032	0.24481	-0.720281	31.9444	31.4928	32.4493	32.2018	32.522	31.856	32.6679	31.5781	30.759	31.2194	31.8952	32.4369	32.2545	krt92,krt15,krt96,krt17,cyt1l,krtt1c19e,krt91,krt97,cyt1	Keratin 92 {ECO:0000313|Ensembl:ENSDARP00000141452};,Keratin 15 {ECO:0000313|Ensembl:ENSDARP00000095029};,Keratin 96 {ECO:0000313|Ensembl:ENSDARP00000117394};,Keratin 17 {ECO:0000313|Ensembl:ENSDARP00000095774};,Type I cytokeratin, enveloping layer,-like {ECO:0000313|EMBL:AAI63011.1, ECO:0000313|Ensembl:ENSDARP00000095806};,Keratin type 1 c19e {ECO:0000313|Ensembl:ENSDARP00000066619};,Keratin 91 …
A0A0N4SUF2,B0UYS0,F1Q7G3,Q1LXJ7,Q1LXJ8,Q6DHB6,Q7ZTS4,Q9PWD8	2	0.461872	0.0810233	0.431838	-0.57164	29.7325	29.0488	29.6287	30.5789	30.1794	29.6257	30.43	29.5951	28.5439	29.0867	30.2825	29.9636	29.8266	krt92,krt15,cyt1l,krt91,krt18,cyt1	Keratin 92 {ECO:0000313|Ensembl:ENSDARP00000141452};,Keratin 15 {ECO:0000313|Ensembl:ENSDARP00000095029};,Type I cytokeratin, enveloping layer,-like {ECO:0000313|EMBL:AAI63011.1, ECO:0000313|Ensembl:ENSDARP00000095806};,Keratin 91 {ECO:0000313|Ensembl:ENSDARP00000000221};,Keratin, type I cytoskeletal 18;,Type I cytokeratin {ECO:0000313|EMBL:AAD52042.1};
A0A0N4SUF2,F1Q7G3,I3ITC7,Q1LXJ1,Q1LXJ7,Q1LXJ8,Q6DHB6,Q9PWD8	2	0.479951	0.122323	0.484471	-0.489913	31.9218	31.5994	32.3276	32.5898	32.4079	31.2735	32.2783	31.2417	31.0335	31.2907	32.5105	32.2029	32.3062	krt92,krt17,cyt1l,krt91,cyt1	Keratin 92 {ECO:0000313|Ensembl:ENSDARP00000141452};,Keratin 17 {ECO:0000313|Ensembl:ENSDARP00000126190};,Type I cytokeratin, enveloping layer,-like {ECO:0000313|EMBL:AAI63011.1, ECO:0000313|Ensembl:ENSDARP00000095806};,Keratin 91 {ECO:0000313|Ensembl:ENSDARP00000000221};,Type I cytokeratin {ECO:0000313|EMBL:AAD52042.1};
A0A0N4SUF2,F1Q7G3,Q1LXJ1,Q1LXJ7,Q1LXJ8,Q6DHB6,Q9PWD8	2	0.446144	0.0186153	0.259622	-0.677051	34.7583	34.3544	35.6966	34.9886	35.3955	34.6788	34.8851	34.1194	33.8338	34.1284	35.1555	34.7697	35.0944	krt92,krt17,cyt1l,krt91,cyt1	Keratin 92 {ECO:0000313|Ensembl:ENSDARP00000141452};,Keratin 17 {ECO:0000313|Ensembl:ENSDARP00000095774};,Type I cytokeratin, enveloping layer,-like {ECO:0000313|EMBL:AAI63011.1, ECO:0000313|Ensembl:ENSDARP00000095806};,Keratin 91 {ECO:0000313|Ensembl:ENSDARP00000000221};,Type I cytokeratin {ECO:0000313|EMBL:AAD52042.1};
A0A0N4SUF2,F1Q7G3,Q1LXJ1,Q1LXJ7,Q9PWD8	3	0.652818	0.0495618	0.372028	-1.53606	28.3057	26.6187	29.6651	28.9321	28.6578	28.0504	29.7803	28.8711	24.4772	27.4623	28.6038	29.6853	28.8648	krt92,krt17,cyt1l,cyt1	Keratin 92 {ECO:0000313|Ensembl:ENSDARP00000141452};,Keratin 17 {ECO:0000313|Ensembl:ENSDARP00000095774};,Type I cytokeratin, enveloping layer,-like {ECO:0000313|EMBL:AAI63011.1, ECO:0000313|Ensembl:ENSDARP00000095806};,Type I cytokeratin {ECO:0000313|EMBL:AAD52042.1};
A0A0N4SUF2,F1Q7G3,Q1LXJ8,Q6DHB6	3	0.640543	0.120976	0.483319	-0.459128	33.1331	32.9073	33.1303	33.5699	33.7123	32.7844	32.9906	32.568	32.5069	32.3737	34.1262	33.4322	33.4956	krt92,krt91	Keratin 92 {ECO:0000313|Ensembl:ENSDARP00000141452};,Keratin 91 {ECO:0000313|Ensembl:ENSDARP00000000221};
A0A0N4SUF2,F1Q7G3,Q1LXJ8,Q6DHB6,Q9PWD8	4	0.71411	0.0740556	0.419211	-0.697857	29.7054	29.0704	29.7113	30.4891	30.8431	29.5095	30.0538	29.2641	28.5713	28.7231	30.6739	29.5345	30.0207	krt92,krt91,cyt1	Keratin 92 {ECO:0000313|Ensembl:ENSDARP00000141452};,Keratin 91 {ECO:0000313|Ensembl:ENSDARP00000000221};,Type I cytokeratin {ECO:0000313|EMBL:AAD52042.1};
A0A0R4I9A0,Q803F5	8	0.623885	0.746758	0.916086	-0.0575169	28.1091	28.434	28.3307	27.4398	27.9151	28.0839	28.049	28.1542	28.2072	28.2092	27.9192	28.5293	28.0378	apmap	Adipocyte plasma membrane-associated protein {ECO:0000256|ARBA:ARBA00015678};
A0A0R4I9B2,Q7T394,Q803D2	3	0.486044	0.0434738	0.358195	0.557743	28.3573	28.8153	28.4882	28.6963	28.5751	28.5441	27.9361	28.6583	28.3308	28.6288	26.963	27.9642	28.6876	pafah1b1b,pafah1b1a	Lissencephaly-1 homolog {ECO:0000256|HAMAP-Rule:MF_03141};,Lissencephaly-1 homolog A {ECO:0000255|HAMAP-Rule:MF_03141};
A0A0R4I9B2,Q803D2	5	0.547312	0.830315	0.943939	-0.0368502	26.5995	26.4407	26.59	26.7925	26.9515	26.2517	26.6935	26.2966	26.5615	26.6196	NA	NA	26.798	pafah1b1b	Lissencephaly-1 homolog {ECO:0000256|HAMAP-Rule:MF_03141};
A0A0R4I9B3,A0A0R4ID72,A0A0R4IQT3,A0A0R4IVW3,A0A286Y8I7,A0A286YAD2,A0A2R8PWY6,A0A2R8QIR1,A0A2U3TVF6,A2BGW3,E7F2G0,E9QDQ2,F1QGL7,F1QL80,F1QW17,I3IT67,Q4V9P8,Q6DEH3,Q6DEH3-2,Q6DGS3,Q6DGS3-2,Q6DGS3-3	2	0.359897	0.916153	0.973034	0.0119582	30.8624	30.9142	31.0015	30.8324	30.8339	30.9023	30.8586	30.8214	30.8781	30.9118	30.4905	31.0517	30.8524	camk2d2,camk2g2,camk2b2,camk2d1,camk2b1,camk2a,camk2g1	Calcium/calmodulin-dependent protein kinase {ECO:0000256|ARBA:ARBA00012434};,Calcium/calmodulin-dependent protein kinase {ECO:0000256|ARBA:ARBA00012434};,Calcium/calmodulin-dependent protein kinase (CaM kinase) II beta 2 {ECO:0000313|Ensembl:ENSDARP00000139563};,Calcium/calmodulin-dependent protein kinase {ECO:0000256|ARBA:ARBA00012434};,Calcium/calmodulin-dependent protein kinase {ECO:0000256|AR…
A0A0R4I9B3,F1QGL7,Q6DGS3,Q6DGS3-2,Q6DGS3-3	8	0.424245	0.0159612	0.244588	0.299062	28.6388	28.8939	28.4246	28.7446	28.4584	28.6112	28.4883	28.7685	28.9025	28.8584	28.2921	28.661	28.5622	camk2d2	Calcium/calmodulin-dependent protein kinase {ECO:0000256|ARBA:ARBA00012434};
A0A0R4I9B7,Q52KL1	2	0.462449	0.647367	0.874877	0.128609	26.2277	26.4919	26.7928	26.3957	26.1575	26.0204	25.6312	26.2405	26.092	26.864	NA	NA	25.5905	fitm2	Fat storage-inducing transmembrane protein 2 {ECO:0000313|Ensembl:ENSDARP00000041832};
A0A0R4I9B8,A0A286Y9X1	3	0.523333	0.539034	0.813747	0.272049	24.8662	NA	NA	25.3781	23.3668	24.9619	24.9739	25.0635	24.9321	24.2053	NA	25.5578	25.3567	gbf1	Golgi brefeldin A-resistant guanine nucleotide exchange factor 1 {ECO:0000313|Ensembl:ENSDARP00000046791};
A0A0R4I9C1,Q1LWM1,Q1LWM2,Q1LWM3,Q6TGS6	6	0.419614	0.534408	0.81146	-0.0976091	26.5665	26.1319	26.412	26.7993	26.3765	26.8479	26.6198	26.2129	26.6457	26.56	26.5724	26.8635	26.7565	yars1	Tyrosine--tRNA ligase {ECO:0000256|RuleBase:RU361234};
A0A0R4I9C1,Q6TGS6	10	0.345146	0.262451	0.623651	-0.205983	27.7195	27.1771	27.8648	27.4446	27.6992	27.701	27.8895	27.4293	27.8902	28.0994	27.5173	28.2628	27.6582	yars1	Tyrosine--tRNA ligase {ECO:0000256|RuleBase:RU361234};
A0A0R4I9F2,F1R4W2	9	0.362698	0.732721	0.909018	-0.0360431	30.0918	29.9813	30.2713	29.9398	30.0409	29.9549	30.0195	30.0229	30.1994	30.1394	30.2467	30.1256	30.1599	lgals3a	Galectin {ECO:0000256|RuleBase:RU102079};
A0A0R4I9F5,Q6NYS8	16	0.526696	0.278256	0.635689	-0.135521	29.4459	29.3744	29.3918	29.1693	29.4324	29.5997	29.6886	29.3158	29.4791	29.4265	29.2226	29.7469	29.5037	ddost	Dolichyl-diphosphooligosaccharide--protein glycosyltransferase 48 kDa subunit {ECO:0000256|ARBA:ARBA00013350, ECO:0000256|RuleBase:RU361142};
A0A0R4I9G5,E7F0M3,Q5RGU1,Q5RGU1-2	2	0.460703	0.891092	0.964183	-0.0289834	27.6645	28.0889	27.4579	27.0326	27.5594	27.59	27.4594	27.6604	27.6502	27.8752	28.4446	27.5626	27.5927	coq8aa,coq8ab,coq8a	Atypical kinase COQ8A, mitochondrial {ECO:0000256|ARBA:ARBA00018535};,Coenzyme Q8A, genome duplicate b {ECO:0000313|Ensembl:ENSDARP00000124348};,Atypical kinase COQ8A, mitochondrial {ECO:0000305};
A0A0R4I9G5,Q5RGU1	2	0.392925	0.386169	0.725879	-0.206718	28.6121	28.3833	28.8574	28.2301	28.0888	28.7989	28.5131	28.4243	28.6277	28.9403	29.6383	28.3962	28.4468	coq8aa,coq8a	Atypical kinase COQ8A, mitochondrial {ECO:0000256|ARBA:ARBA00018535};,Atypical kinase COQ8A, mitochondrial {ECO:0000305};
A0A0R4I9G5,Q5RGU1,Q5RGU1-2	2	0.447886	0.94797	0.982574	0.00978542	28.4176	28.8567	28.4773	28.4383	28.4399	28.2138	28.2883	28.389	28.4393	28.2101	28.8256	28.2314	28.2016	coq8aa,coq8a	Atypical kinase COQ8A, mitochondrial {ECO:0000256|ARBA:ARBA00018535};,Atypical kinase COQ8A, mitochondrial {ECO:0000305};
A0A0R4I9H3,F1QCS8,Q6TEN6	2	0.5	0.00852784	0.178587	1.65036	24.6092	25.2307	NA	25.9681	NA	NA	23.924	NA	NA	NA	24.4963	23.4269	NA	wdr91	WD repeat-containing protein 91 {ECO:0000256|ARBA:ARBA00021116};
A0A0R4I9L4,A0A0R4IH19,A0A0R4IJP0,A0A0R4ILN9,A0A0R4INJ9,A0A0R4IUG4,A0A0R4IYQ0,A0A0R4IYS0,A8WGB3,E7FE20,F1R0L0,Q5RIF3,Q5RIF5	9	0.763429	0.261368	0.623651	1.0092	26.8744	29.3493	25.9083	26.949	25.0122	25.955	25.5074	28.6244	27.8058	27.0544	29.5305	26.3055	24.4912	tnnt2e	Troponin T2e, cardiac {ECO:0000313|Ensembl:ENSDARP00000130010};
A0A0R4I9L4,A0A0R4IH19,A0A0R4INJ9,A0A0R4IUG4,A0A0R4IYQ0,A0A0R4IYS0,Q5RIF5	3	0.460038	0.477753	0.783685	1.36265	26.4757	29.1339	NA	22.8721	24.1162	NA	NA	28.5067	27.7258	NA	29.1378	23.837	NA	tnnt2e	Troponin T2e, cardiac {ECO:0000313|Ensembl:ENSDARP00000130010};
A0A0R4I9N0	3	0.4206	0.883402	0.961034	0.0211045	28.8927	29.1505	28.856	28.6167	29.1262	29.0567	28.5811	28.8297	28.8405	29.1888	28.6762	28.9965	28.793	purab	Purine-rich element-binding protein Ab {ECO:0000313|Ensembl:ENSDARP00000130277};
A0A0R4I9N0,A0A0R4ICS4,A0A0R4IS70,A0A0R4IUQ3,A2BFY7,Q6JIZ2,Q6PHK6	2	0.461282	0.320219	0.680515	-0.519129	27.2144	NA	27.0188	26.726	28.7456	26.687	26.5752	NA	26.9919	NA	28.0187	NA	26.9518	purab,purg,purba,puraa,purb	Purine-rich element-binding protein Ab {ECO:0000313|Ensembl:ENSDARP00000130277};,Purine-rich element-binding protein G {ECO:0000313|Ensembl:ENSDARP00000130757};,Purine-rich element-binding protein Ba {ECO:0000313|Ensembl:ENSDARP00000139938};,Pur-alpha {ECO:0000313|EMBL:AAS15050.1};,Transcriptional activator protein Pur-beta;
A0A0R4I9N0,A0A0R4IS70,A2BFY7,Q6JIZ2,Q6PHK6	2	0.417883	0.555504	0.821665	0.0621423	30.9983	31.0425	30.9219	31.1075	30.955	31.0858	30.8518	30.8792	31.2002	31.0878	30.9159	31.0732	30.8594	purab,purba,puraa,purb	Purine-rich element-binding protein Ab {ECO:0000313|Ensembl:ENSDARP00000130277};,Purine-rich element-binding protein Ba {ECO:0000313|Ensembl:ENSDARP00000139938};,Pur-alpha {ECO:0000313|EMBL:AAS15050.1};,Transcriptional activator protein Pur-beta;
A0A0R4I9N0,Q6JIZ2	4	0.408546	0.763035	0.922915	0.118917	29.0569	30.0753	28.6565	29.5579	28.5848	29.1343	28.8662	29.6031	28.7387	27.9978	30.3203	28.4228	28.7258	purab,puraa	Purine-rich element-binding protein Ab {ECO:0000313|Ensembl:ENSDARP00000130277};,Pur-alpha {ECO:0000313|EMBL:AAS15050.1};
A0A0R4I9N1	2	0.49679	0.0234476	0.282032	0.755539	25.4554	NA	25.1741	25.8343	25.4431	24.8381	24.4061	25.5378	NA	26.0561	25.0291	26.0286	26.2067	thbs4a	Thrombospondin 4a {ECO:0000313|Ensembl:ENSDARP00000129945};
A0A0R4I9Q1	2	0.453727	0.548525	0.818618	0.163064	26.0279	26.4665	26.0046	25.7822	26.3864	26.6653	25.1533	25.8293	26.1646	26.0618	NA	25.4851	26.3076	pcyox1	Prenylcysteine oxidase 1 {ECO:0000313|Ensembl:ENSDARP00000130368};
A0A0R4I9S5,B8A5C4,F1QVJ2	3	0.423903	0.532992	0.81146	-0.121767	25.9074	25.2618	25.9808	26.2057	25.5729	26.0185	26.0894	25.8483	25.6661	26.1906	NA	26.2073	25.9397	naa15b	N-alpha-acetyltransferase 15, NatA auxiliary subunit b {ECO:0000313|Ensembl:ENSDARP00000130499};
A0A0R4I9S5,E9QI84,F1QE25,F1QVJ2	3	0.572854	0.925032	0.975347	0.0369299	25.6901	NA	25.3597	26.2176	26.1948	25.2486	25.4546	NA	24.6413	26.2853	26.0834	25.7254	NA	naa15b,naa15a	N-alpha-acetyltransferase 15, NatA auxiliary subunit b {ECO:0000313|Ensembl:ENSDARP00000130499};,N-alpha-acetyltransferase 15, NatA auxiliary subunit a {ECO:0000313|Ensembl:ENSDARP00000015464};
A0A0R4I9S5,F1QVJ2	3	0.469555	0.761036	0.921574	-0.0694063	27.0107	27.2021	27.4356	27.3097	27.2871	26.7308	26.6842	NA	26.6712	27.2253	26.6955	27.4205	26.4561	naa15b	N-alpha-acetyltransferase 15, NatA auxiliary subunit b {ECO:0000313|Ensembl:ENSDARP00000130499};
A0A0R4I9W0,A0A2R8QCJ3,F1R6D1	2	0.342078	0.422995	0.750432	0.155292	25.1688	25.6518	25.4444	24.9349	25.5889	25.0577	24.6518	25.457	25.1294	25.1464	25.099	24.7051	25.1591	cdh13	Cadherin 13, H-cadherin (heart) {ECO:0000313|Ensembl:ENSDARP00000129926};
A0A0R4IA10,A0A2R8RNP8,E7F0E8,E7FBU7	8	0.581207	0.996924	0.997724	-0.000584787	28.0019	27.9136	27.8978	28.2171	28.059	28.4865	28.0674	27.6949	28.1982	28.0005	27.7328	27.7699	27.9856	xpo1a,xpo1b	Exportin 1 (CRM1 homolog, yeast) a {ECO:0000313|Ensembl:ENSDARP00000130597};,Exportin 1 (CRM1 homolog, yeast) b {ECO:0000313|Ensembl:ENSDARP00000149441};
A0A0R4IA10,A0A2R8RNP8,E7F0E8,E7FBU7,X1WFP8	5	0.647336	0.427708	0.754266	0.158429	28.2645	28.4297	28.538	28.9885	28.1886	28.1401	28.4102	27.9127	27.9891	28.5576	27.8502	27.9848	28.1848	xpo1a,xpo1b	Exportin 1 (CRM1 homolog, yeast) a {ECO:0000313|Ensembl:ENSDARP00000130597};,Exportin 1 (CRM1 homolog, yeast) b {ECO:0000313|Ensembl:ENSDARP00000149441};
A0A0R4IA10,E7F0E8	4	0.499603	0.923613	0.975347	0.0211066	28.1754	28.1709	28.1924	28.8113	28.5954	28.1187	27.815	28.324	27.454	28.39	28.3886	27.8793	27.9658	xpo1a	Exportin 1 (CRM1 homolog, yeast) a {ECO:0000313|Ensembl:ENSDARP00000130597};
A0A0R4IA30,A0A0R4IA64,A0A0R4IGB6,A0A0R4IK64,A0A0R4IS28,A0A2R8PVC9	2	0.226625	0.711424	0.903031	-0.0656435	28.5366	28.8624	28.133	28.7155	28.5616	28.4923	28.4363	28.413	28.3178	28.0754	28.9909	28.8022	28.6385	eef1da	Eukaryotic translation elongation factor 1 delta a (guanine nucleotide exchange protein) {ECO:0000313|Ensembl:ENSDARP00000130232};
A0A0R4IA33,A0A0R4INF8	2	0.486744	0.0569832	0.386089	-2.79066	25.7473	NA	25.3827	NA	24.9705	NA	NA	NA	23.5148	NA	26.9787	27.8901	NA	nots	Nothepsin {ECO:0000313|Ensembl:ENSDARP00000130638};
A0A0R4IA63,A0A0R4IV67	5	0.594226	0.256759	0.619965	0.243131	26.9412	26.8937	26.2579	27.5321	27.2263	26.7217	27.0597	26.9298	27.3227	27.1582	26.5631	27.089	26.5399	agla	Amylo-alpha-1, 6-glucosidase, 4-alpha-glucanotransferase a {ECO:0000313|Ensembl:ENSDARP00000130374};
A0A0R4IA67,A0A0R4IAE3,A2BG80,Q6NY64	2	0.371559	0.845303	0.950169	0.0351443	27.4147	27.5051	27.6788	27.2078	26.9192	27.658	27.5893	27.4831	27.7286	27.4939	26.9215	27.6159	27.175	ppp2r2d,ppp2r2ab	Serine/threonine-protein phosphatase 2A 55 kDa regulatory subunit B {ECO:0000256|RuleBase:RU331113};,Serine/threonine-protein phosphatase 2A 55 kDa regulatory subunit B {ECO:0000256|RuleBase:RU331113};
A0A0R4IA79,A0A286Y8Y0	4	0.614698	0.123362	0.486286	0.31665	28.3584	28.3715	28.421	28.6681	28.2556	28.465	28.0701	28.6924	28.5266	28.4453	27.3645	28.6241	28.3963	epb41a	Erythrocyte membrane protein band 4.1a {ECO:0000313|Ensembl:ENSDARP00000129896};
A0A0R4IA79,A0A286Y8Y0,F1Q8U6	4	0.418781	0.626143	0.864167	-0.195877	27.8638	28.7317	28.5275	26.8916	27.5782	29.3163	27.6175	27.1841	27.7012	27.8307	27.5486	27.1821	28.2558	epb41a,epb41l3b	Erythrocyte membrane protein band 4.1a {ECO:0000313|Ensembl:ENSDARP00000129896};,Erythrocyte membrane protein band 4.1-like 3b {ECO:0000313|Ensembl:ENSDARP00000021492};
A0A0R4IA80,A0A0R4ITA1,A0A0R4IW89,A0A0R4IZT6,F1QI59,Q6NSN6,Q7ZVR3	5	0.400325	0.351437	0.702874	-0.121993	29.2939	28.981	29.2919	29.322	29.2691	29.5071	29.3543	29.2804	29.4501	28.9552	29.5412	29.1659	29.4089	ppp1cbl,ppp1caa,ppp1cc,ppp1cb,ppp1cab	Serine/threonine-protein phosphatase {ECO:0000256|RuleBase:RU004273};,Serine/threonine-protein phosphatase {ECO:0000256|RuleBase:RU004273};,Serine/threonine-protein phosphatase {ECO:0000256|RuleBase:RU004273};,Serine/threonine-protein phosphatase {ECO:0000256|RuleBase:RU004273};,Serine/threonine-protein phosphatase {ECO:0000256|RuleBase:RU004273};
A0A0R4IA80,A0A0R4ITA1,A0A0R4IW89,F1QI59,Q6NSN6,Q7ZVR3	3	0.353859	0.402258	0.736786	-0.119412	29.192	28.612	29.197	29.2322	29.1999	29.2103	29.2107	29.2311	29.3267	29.2528	29.5453	29.1471	29.1392	ppp1cbl,ppp1caa,ppp1cb,ppp1cab	Serine/threonine-protein phosphatase {ECO:0000256|RuleBase:RU004273};,Serine/threonine-protein phosphatase {ECO:0000256|RuleBase:RU004273};,Serine/threonine-protein phosphatase {ECO:0000256|RuleBase:RU004273};,Serine/threonine-protein phosphatase {ECO:0000256|RuleBase:RU004273};
A0A0R4IA80,A0A0R4IZT6,F1QI59,Q7ZVR3	2	0.464947	0.0517617	0.374424	-0.530084	29.7566	29.4737	30.047	29.3079	29.4	29.9279	29.794	29.4386	29.5808	29.7317	29.762	31.1987	29.4165	ppp1cbl,ppp1cc,ppp1cb,ppp1cab	Serine/threonine-protein phosphatase {ECO:0000256|RuleBase:RU004273};,Serine/threonine-protein phosphatase {ECO:0000256|RuleBase:RU004273};,Serine/threonine-protein phosphatase {ECO:0000256|RuleBase:RU004273};,Serine/threonine-protein phosphatase {ECO:0000256|RuleBase:RU004273};
A0A0R4IA93,A0A0R4IQI9	5	0.664734	0.608723	0.852687	0.133986	25.4941	25.6394	25.2702	25.3992	25.6697	25.8723	25.4773	24.6499	25.9536	26.0259	24.6533	25.6198	25.6985	ckap5	Cytoskeleton-associated protein 5 {ECO:0000313|Ensembl:ENSDARP00000130881};
A0A0R4IAD5,A0A0R4ICQ1,A0A0R4IRU1,A6XCT1	4	0.463201	0.163428	0.53357	0.209414	28.8953	28.6598	28.9496	29.0269	28.6596	29.124	28.8363	29.0901	29.1751	29.2304	28.5272	28.6467	28.8176	ndrg4	NDRG family member 4 {ECO:0000313|Ensembl:ENSDARP00000130098};
A0A0R4IAD5,A0A0R4IRU1	2	0.482789	0.890425	0.964183	-0.0817798	26.5764	NA	26.5102	24.9579	26.1614	27.1838	27.1692	NA	27.5307	NA	NA	26.0109	27.0873	ndrg4	NDRG family member 4 {ECO:0000313|Ensembl:ENSDARP00000130098};
A0A0R4IAD5,A0A0R4IRU1,A0A0R4ITZ8	2	0.488448	0.308146	0.67045	0.494903	28.1386	27.5963	27.6907	29.4291	27.3761	27.5325	28.7673	27.5815	28.1454	29.4625	NA	NA	27.8044	ndrg4	NDRG family member 4 {ECO:0000313|Ensembl:ENSDARP00000130098};
A0A0R4IAD5,A0A0R4ITZ8	3	0.651974	0.928662	0.976103	-0.0323072	27.1615	27.6626	NA	27.8515	27.4182	27.3138	27.2091	NA	26.4284	27.7246	26.8569	27.0905	26.0599	ndrg4	NDRG family member 4 {ECO:0000313|Ensembl:ENSDARP00000130098};
A0A0R4IAD9	2	0.499462	0.000842419	0.0427676	0.999959	26.1384	26.2514	25.8574	26.6392	NA	25.436	25.9153	26.4488	26.3614	26.5741	NA	24.9452	26.9557	slc38a3b	Solute carrier family 38 member 3b {ECO:0000313|Ensembl:ENSDARP00000130318};
A0A0R4IAE1,A0A2R8QPB8,B5LZ08	2	0.339446	0.429534	0.756244	-0.327304	25.8673	NA	25.2208	NA	NA	25.5243	26.7818	25.6852	25.6377	NA	NA	26.5033	25.7178	grk3	G protein-coupled receptor kinase {ECO:0000256|RuleBase:RU000308};
A0A0R4IAE3,A2BG80,Q6NY64	2	0.496912	0.843223	0.950169	-0.067247	28.9789	28.9394	30.0182	29.5265	28.5618	29.1075	29.7992	28.9608	28.2908	29.3176	28.3512	28.2371	28.6364	ppp2r2d,ppp2r2ab	Serine/threonine-protein phosphatase 2A 55 kDa regulatory subunit B {ECO:0000256|RuleBase:RU331113};,Serine/threonine-protein phosphatase 2A 55 kDa regulatory subunit B {ECO:0000256|RuleBase:RU331113};
A0A0R4IAE9,A0A0R4IZ93,Q4V914	6	0.508719	0.206953	0.575829	-0.130837	31.8285	31.7883	31.7963	31.6561	31.8289	31.9778	31.9102	31.6004	31.868	31.931	31.9276	31.9224	31.7345	macroh2a2	Histone H2A {ECO:0000256|RuleBase:RU003767};
A0A0R4IAF8,A0A0R4IN78,B1WB98,F1Q6B7,F1R8K2,F8W392,F8W562,F8W637,Q7ZVG8	2	0.38678	0.193827	0.562133	0.266304	26.6083	26.859	26.6854	27.2795	26.2542	26.2652	26.482	26.5412	27.009	26.4213	NA	26.6282	26.2657	stk24a,stk24b,stk26,stk25b,stk25a	Serine/threonine kinase 24a (STE20 homolog, yeast) {ECO:0000313|Ensembl:ENSDARP00000131358};,Serine/threonine kinase 24b (STE20 homolog, yeast) {ECO:0000313|Ensembl:ENSDARP00000135203};,Serine/threonine protein kinase 26 {ECO:0000313|Ensembl:ENSDARP00000079474};,Serine/threonine kinase 25b {ECO:0000313|Ensembl:ENSDARP00000115867};,Serine/threonine kinase 25a {ECO:0000313|Ensembl:ENSDARP0000012377…
A0A0R4IAG9	4	0.7129	0.155583	0.525009	-1.13049	26.1107	24.289	27.8552	NA	NA	25.9112	26.1832	23.4368	26.2903	26.6086	27.6185	25.8118	27.1028	cfhl5	Complement factor H-like 5 {ECO:0000313|Ensembl:ENSDARP00000130200};
A0A0R4IAH2,A0A2R8RZN3,E9QEG2,E9QIJ1,F1QRP8,Q803B5	8	0.535703	0.344507	0.697339	-0.174986	28.4736	28.5994	28.7733	27.9819	28.603	28.4927	28.5711	28.2187	28.4133	28.4511	28.9837	27.9428	28.6522	dnpep	Aspartyl aminopeptidase {ECO:0000256|ARBA:ARBA00015118};
A0A0R4IAH2,A0A2R8RZN3,F1QRP8,Q803B5	3	0.610493	0.296601	0.657113	-0.234986	28.9979	28.7527	29.6223	28.4082	28.5778	29.1972	29.182	28.69	29.0938	NA	28.9385	29.1103	29.4039	dnpep	Aspartyl aminopeptidase {ECO:0000256|ARBA:ARBA00015118};
A0A0R4IAH3	6	0.446319	0.148821	0.52435	0.331608	29.1549	29.6972	28.8541	29.0872	28.6221	28.8883	28.4392	29.2191	29.4809	29.3301	29.7494	29.3815	29.1097	eci2	Enoyl-CoA delta isomerase 2 {ECO:0000313|Ensembl:ENSDARP00000130260};
A0A0R4IAH3,A0A0R4IG25	4	0.342838	0.184274	0.551278	-0.30869	27.4313	27.6503	27.8743	27.1921	27.2327	27.19	26.9818	27.1411	27.415	27.0719	28.1989	28.036	27.1913	eci2	Enoyl-CoA delta isomerase 2 {ECO:0000313|Ensembl:ENSDARP00000130260};
A0A0R4IAI1,F1QA29	2	0.350814	0.162377	0.533384	0.24429	24.2824	23.9065	24.3086	24.4912	24.1463	24.1136	24.2971	24.847	24.3957	24.3786	NA	23.8802	24.3417	virma	Vir-like m6A methyltransferase-associated {ECO:0000313|Ensembl:ENSDARP00000131427};
A0A0R4IAJ6,A0A0R4IMW7,A0A0R4IPC8,A0A0R4IRJ5,A0A0R4ITR6,A0A0R4IU23,A0A2R8Q784,E7FE19	3	0.573205	0.954867	0.984443	-0.00980565	27.9609	28.0116	27.5722	28.1521	28.4242	28.0828	27.7999	27.8219	27.9698	27.4817	28.0248	27.8909	28.2989	cnp	2',3'-cyclic nucleotide 3' phosphodiesterase {ECO:0000313|Ensembl:ENSDARP00000131408};
A0A0R4IAJ6,A0A0R4IMW7,A0A0R4IPC8,A0A0R4IRJ5,A0A0R4IU23,A0A2R8Q784,E7FE19	2	0.0593297	0.820554	0.940795	0.0911577	28.5912	27.2498	28.8937	29.148	27.0391	28.8198	29.1132	28.6388	28.7616	28.8552	28.9815	28.4266	29.1674	cnp	2',3'-cyclic nucleotide 3' phosphodiesterase {ECO:0000313|Ensembl:ENSDARP00000131408};
A0A0R4IAL5,A0A0R4IM99,A0A0R4IMN8,A0A0R4INL7,A0A1D5NSA5,A0A1D5NSG1,A0A1D5NSY1,A0A1I7Q3W7,A0A286Y9C2,A0A2R8Q650,A0A2R8QH41,A0A2R8RQ88,A0A2R8RR81,A0A2R8RYF6,A7E2K1,E7FBZ3,F1QKG7,F1R412,I3ISQ1,P13104,Q1LXM1,Q1LXM2,Q6IQD7,Q6NYQ0,Q6P0W3,Q7SXW1,Q7T3F0,Q7ZVK9,Q803M1	4	0.620941	0.318819	0.679841	0.252164	32.4631	33.3402	32.2773	32.6092	32.2304	32.205	31.8616	32.5689	32.3682	32.6996	33.142	32.3061	31.9493	tpm2,tpma,tpm4b,tpm3,tpm1,tpm4a	Tropomyosin 2 (beta) {ECO:0000313|Ensembl:ENSDARP00000131208};,Tropomyosin alpha-1 chain {ECO:0000313|Ensembl:ENSDARP00000142715};,Tropomyosin 4b {ECO:0000313|Ensembl:ENSDARP00000143569};,Tropomyosin 3 {ECO:0000313|Ensembl:ENSDARP00000149575};,Tropomyosin 1 (alpha) {ECO:0000313|Ensembl:ENSDARP00000151393};,Tropomyosin 4a {ECO:0000313|Ensembl:ENSDARP00000015843};
A0A0R4IAL5,A0A0R4IM99,A0A0R4IMN8,A0A0R4INL7,A0A286Y9C2,A0A2R8Q7U4,F1QKG7,F1R412,Q1LXM1,Q1LXM2,Q6IQD7,Q7SXW1,Q7T3F0	3	0.487248	0.550523	0.818618	0.147071	30.111	30.7886	30.2022	30.271	29.899	29.6883	29.656	30.3515	30.0664	30.3753	30.322	30.4575	29.2548	tpm2,tpm4b,unknown,tpm4a	Tropomyosin 2 (beta) {ECO:0000313|Ensembl:ENSDARP00000131208};,Tropomyosin 4b {ECO:0000313|Ensembl:ENSDARP00000143569};,Uncharacterized protein {ECO:0000313|Ensembl:ENSDARP00000149193};,Tropomyosin 4a {ECO:0000313|Ensembl:ENSDARP00000015843};
A0A0R4IAL5,A0A0R4IM99,Q6IQD7	2	0.487344	0.803383	0.935776	0.0808006	28.0978	28.5983	27.6335	28.4888	28.8873	27.517	27.3592	28.0637	27.8132	28.2749	29.0861	27.8612	27.5903	tpm2	Tropomyosin 2 (beta) {ECO:0000313|Ensembl:ENSDARP00000131208};
A0A0R4IAM7,A0A0R4IE66,A0A0R4IHU7,A0A0R4IXE4,F1R6K9,H7BWW9,Q9W735	4	0.384474	0.0514158	0.374424	0.319481	26.2162	26.031	26.0897	26.1716	26.0881	26.2737	25.9422	26.4355	26.739	26.4003	NA	25.8162	26.3912	prom1a	Prominin-1-A {ECO:0000313|Ensembl:ENSDARP00000131588};
A0A0R4IAP2,Q7ZVK5	5	0.42342	0.860225	0.955464	0.0207982	29.8192	30.0614	29.9057	29.8314	29.7753	29.7711	29.6386	29.6443	29.7933	30.0136	29.7633	29.9989	29.6337	pcbp2	Poly(rC)-binding protein 2 {ECO:0000313|Ensembl:ENSDARP00000130014};
A0A0R4IAQ1,E9QG06,F1QHS3,Q1LUA8,Q1LUA8-2,Q6DRI1,T1ECV8,Z4YIU6	4	0.537589	0.353749	0.704974	-0.258579	27.0321	27.1307	27.4131	26.7899	27.4711	27.5502	27.269	26.7906	27.347	26.1743	27.2093	26.0556	27.1842	eif3eb,eif3ea	Eukaryotic translation initiation factor 3 subunit E {ECO:0000256|HAMAP-Rule:MF_03004, ECO:0000256|PIRNR:PIRNR016255};,Eukaryotic translation initiation factor 3 subunit E-A {ECO:0000313|Ensembl:ENSDARP00000113319};
A0A0R4IAQ1,E9QG06,Q6DRI1	5	0.288724	0.26255	0.623651	-0.182053	27.593	27.4985	27.6508	27.4827	28.0091	27.5948	27.1635	27.4268	27.33	27.5744	27.5946	28.0915	27.6994	eif3eb,eif3ea	Eukaryotic translation initiation factor 3 subunit E {ECO:0000256|HAMAP-Rule:MF_03004, ECO:0000256|PIRNR:PIRNR016255};,Eukaryotic translation initiation factor 3 subunit E-A {ECO:0000313|Ensembl:ENSDARP00000113319};
A0A0R4IAQ1,Q6DRI1	2	0.42766	0.814917	0.938678	-0.0651058	26.1893	26.3684	25.7496	26.2424	26.2721	NA	NA	26.0948	NA	25.6163	26.6683	NA	26.5024	eif3eb,eif3ea	Eukaryotic translation initiation factor 3 subunit E {ECO:0000256|HAMAP-Rule:MF_03004, ECO:0000256|PIRNR:PIRNR016255};,Eukaryotic translation initiation factor 3 subunit E-A {ECO:0000255|HAMAP-Rule:MF_03004};
A0A0R4IAQ8,E7F981,E9QGM4	3	0.378411	0.867449	0.955744	-0.0340603	26.8536	26.7021	26.9266	26.7783	26.7096	26.9672	26.7084	26.5541	26.5728	27.1161	26.3669	27.545	27.2959	nup98	Nuclear pore complex protein Nup96 {ECO:0000256|ARBA:ARBA00017714};
A0A0R4IAQ9,A0A0R4IKR3,A0A2R8QLX3,F1QKF2,F1R790	5	0.38551	0.326208	0.684902	0.248677	26.977	26.9115	26.7755	26.9011	27.0031	27.4466	27.2137	27.1534	27.0735	27.2482	25.7214	26.9559	27.3207	atp2b4	ATPase plasma membrane Ca2+-transporting 4 {ECO:0000313|Ensembl:ENSDARP00000130984};
A0A0R4IAS2,A0A286YAI4	51	0.697161	0.102996	0.462007	-0.307981	29.6334	29.4752	29.7287	30.046	29.8698	29.6499	29.8048	29.2395	28.9873	29.2419	29.7744	29.8969	29.8868	ppl	Periplakin {ECO:0000313|Ensembl:ENSDARP00000130075};
A0A0R4IAT5	3	0.407234	0.413985	0.744357	-0.298205	31.7929	31.8986	31.8338	31.3867	32.0876	32.0144	31.6132	31.6575	30.0375	32.2294	31.7815	32.3217	32.6534	col10a1b	Collagen, type X, alpha 1b {ECO:0000313|Ensembl:ENSDARP00000130066};
A0A0R4IAW3	3	0.566797	0.000427625	0.0244232	0.596804	29.5938	29.7834	29.4732	30.1706	29.1977	29.5638	29.0697	29.8245	29.9096	29.8651	29.0676	29.4007	29.8004	ncam1a	Neural cell adhesion molecule 1a {ECO:0000313|Ensembl:ENSDARP00000130606};
A0A0R4IAW3,B3DH85,E9QDC6,X1WDM1	14	0.639065	0.00127023	0.0585707	0.430188	30.1152	30.225	29.8703	30.4227	30.0487	30.0882	29.908	30.2734	30.3614	30.36	29.6675	29.8182	30.3395	ncam1a	Neural cell adhesion molecule 1a {ECO:0000313|Ensembl:ENSDARP00000130606};
A0A0R4IAW3,B3DH85,X1WDM1	23	0.55788	0.00181562	0.0773333	0.493646	30.9239	31.0036	30.7896	31.371	30.52	30.9481	30.6888	31.0934	31.2623	31.1388	30.3315	30.7842	31.155	ncam1a	Neural cell adhesion molecule 1a {ECO:0000313|Ensembl:ENSDARP00000130606};
A0A0R4IAY5,A0A0R4IB76	2	0.423166	0.317805	0.679407	0.386676	28.1262	28.8141	27.6718	28.0767	28.1221	28.9484	28.703	28.7092	27.5418	28.831	26.7326	27.4192	27.9443	slc25a13	Solute carrier family 25 member 13 {ECO:0000313|Ensembl:ENSDARP00000129988};
A0A0R4IAZ9,A0A0R4IMX2	7	0.312518	0.246196	0.607453	0.211222	28.4545	28.817	28.4145	28.4297	28.4061	28.6516	28.4365	28.7504	28.5181	28.6285	27.6542	28.5305	28.217	sec24c	SEC24 homolog C, COPII coat complex component {ECO:0000313|Ensembl:ENSDARP00000130259};
A0A0R4IB13	3	0.505712	0.225105	0.58834	-0.601559	25.0402	25.7006	25.3615	24.1719	24.9971	25.2649	25.9813	26.2782	24.6249	24.0907	NA	NA	23.9315	xrcc5	X-ray repair cross-complementing protein 5 {ECO:0000256|PIRNR:PIRNR016570};
A0A0R4IB26,A0A2R8Q7R6,A0A2R8RN13,A5PN03,F1R4F6,Q1LUT1	2	0.421163	0.498754	0.795607	-0.159882	26.098	25.4196	25.9226	NA	26.2913	25.7928	26.291	26.4239	26.3736	26.0533	NA	26.5921	25.8201	edc4	Enhancer of mRNA-decapping protein 4 {ECO:0000256|ARBA:ARBA00015762};
A0A0R4IB32,A0A0R4IPI3,A0A2R8Q5K8,F1QB08	3	0.549622	0.450503	0.766724	-0.221693	24.7465	25.4956	24.8531	24.7826	25.0084	NA	25.0616	24.573	24.1258	23.8053	25.0411	24.3729	25.0921	baiap2a,baiap2b	Brain-specific angiogenesis inhibitor 1-associated protein 2 {ECO:0000256|ARBA:ARBA00018302};,BAR/IMD domain-containing adaptor protein 2b {ECO:0000313|Ensembl:ENSDARP00000136360};
A0A0R4IB42,A0A0R4IVC0,A0A0R4IW45,A0A2R8RN29,A8KC22,F1Q577,F1QMR5,F1RC33,Q7ZW09	4	0.445285	0.765975	0.923069	-0.0440355	28.7636	28.7055	28.9788	28.8262	28.6799	28.7708	28.86	28.7374	28.9802	28.8891	28.4074	29.0168	28.3112	hnrnpl2,hnrnpl	Heterogeneous nuclear ribonucleoprotein L2 {ECO:0000313|Ensembl:ENSDARP00000131593};,Heterogeneous nuclear ribonucleoprotein L {ECO:0000313|Ensembl:ENSDARP00000149016};
A0A0R4IB42,A0A0R4IVC0,A0A0R4IW45,A0A2R8RN29,A8KC22,F1Q577,F1RC33,Q7ZW09	2	0.218347	0.82932	0.943237	0.0597323	28.815	29.0811	29.223	28.2361	28.7502	29.2533	27.7621	28.4262	29.2334	29.1365	28.5703	29.1521	28.956	hnrnpl2,hnrnpl	Heterogeneous nuclear ribonucleoprotein L2 {ECO:0000313|Ensembl:ENSDARP00000131593};,Heterogeneous nuclear ribonucleoprotein L {ECO:0000313|Ensembl:ENSDARP00000149016};
A0A0R4IB42,A0A0R4IVC0,A0A0R4IW45,A8KC22,F1Q577,F1RC33	7	0.341507	0.328746	0.686161	-0.100034	28.8191	28.7723	28.9037	28.6749	28.9907	28.9443	28.7832	28.7833	28.8278	28.9133	28.7135	28.8796	28.6431	hnrnpl2	Heterogeneous nuclear ribonucleoprotein L2 {ECO:0000313|Ensembl:ENSDARP00000131593};
A0A0R4IB53,Q5TZC8	2	0.411601	0.455486	0.768728	-0.124531	25.7389	25.2866	25.8437	25.4826	25.725	25.7866	26.0585	25.9237	25.6267	26.1149	NA	25.6201	25.659	enah	ENAH actin regulator {ECO:0000313|Ensembl:ENSDARP00000132045};
A0A0R4IB66,A0A0R4IFI5,A0A0R4IKW4,A0A286Y805,A0A2R8Q0U7,A0A2R8Q8U7,B0S5A7,E7F1Z8,F1QIF7,F1R8Y2,G1K2Q4,Q7SYC9	2	0.41259	0.871377	0.956441	-0.0612604	25.7129	26.5394	26.1773	24.8201	26.0941	26.1654	26.3024	26.197	25.885	24.8443	24.7937	24.928	25.8075	unknown,slc44a5b,slc44a2	Zgc:63569 {ECO:0000313|Ensembl:ENSDARP00000129979};,Choline transporter-like protein 5-B {ECO:0000313|Ensembl:ENSDARP00000132204};,Choline transporter-like protein 2 {ECO:0000313|Ensembl:ENSDARP00000146083};
A0A0R4IB66,A0A0R4IKW4,Q7SYC9	3	0.546553	0.844371	0.950169	0.0509958	25.7785	25.9538	25.3877	25.4483	26.3124	26.2132	26.3087	25.9297	25.3937	26.0063	25.1186	25.1773	26.092	unknown,slc44a2	Zgc:63569 {ECO:0000313|Ensembl:ENSDARP00000129979};,Choline transporter-like protein 2;
A0A0R4IB76	23	0.587403	0.154614	0.525009	0.259873	30.0509	30.2265	30.2383	30.0476	29.9114	30.2096	29.9343	30.1941	30.2789	30.3	29.1665	30.0659	30.0379	slc25a13	Solute carrier family 25 member 13 {ECO:0000313|Ensembl:ENSDARP00000132085};
A0A0R4IB76,A0A0R4IHT0,A0A0R4II73	3	0.626408	0.0340673	0.326411	0.277707	30.9092	31.3651	30.8722	31.062	30.7353	30.6715	30.7056	30.9437	30.9438	31.1901	30.762	30.8757	30.7838	slc25a13,slc25a12	Solute carrier family 25 member 13 {ECO:0000313|Ensembl:ENSDARP00000132085};,Solute carrier family 25 member 12 {ECO:0000313|Ensembl:ENSDARP00000135288};
A0A0R4IBA4,A0A0R4IBA7,A0A0R4IBW8,A0A0R4IW79,Q7T3E5	2	0.434451	0.0467195	0.366713	-0.71717	24.7715	24.9436	25.5343	NA	NA	NA	NA	24.7136	24.3769	24.7881	24.8384	25.2865	23.6905	si:ch73-97h19.2,kyat3	Cysteine-S-conjugate beta-lyase 2 {ECO:0000256|ARBA:ARBA00018670};,Cysteine-S-conjugate beta-lyase 2 {ECO:0000256|ARBA:ARBA00018670};
A0A0R4IBA8,A0A2R8QET3	2	0.369046	0.786776	0.930321	-0.0418277	26.7008	26.5787	26.7039	26.6065	26.5216	26.8082	26.711	26.417	26.7931	27.0017	26.3823	27.2031	26.6821	pnp5b	Purine nucleoside phosphorylase {ECO:0000256|PIRNR:PIRNR000477};
A0A0R4IBG2,F1QH99	3	0.607204	0.409864	0.741189	-0.231897	26.5476	26.381	26.6707	26.4246	27.0098	25.8956	26.34	26.9157	26.5194	25.9518	27.7177	26.3474	26.3972	acp1	Low molecular weight cytosolic acid phosphatase {ECO:0000256|ARBA:ARBA00021953};
A0A0R4IBG8,A0A2R8QEY3,A0A2R8QQL6,F1QD27,Q9DDT5,Q9DDT5-2	3	0.498805	0.105159	0.462637	-0.636807	25.1819	NA	25.8434	23.994	25.6491	25.3297	25.3545	24.6454	24.6893	NA	NA	25.148	25.9838	supt5h	Transcription elongation factor SPT5 {ECO:0000256|PIRNR:PIRNR036945};
A0A0R4IBJ2	2	0.5	0.826747	0.941901	0.12022	24.6889	25.0034	NA	24.5312	NA	25.6032	23.6029	24.2037	NA	24.5832	NA	NA	25.2948	bxdc2	Brix domain-containing protein 2 {ECO:0000256|ARBA:ARBA00014010};
A0A0R4IBJ4,A0A0R4IW73,I3IT31,M9MMC8,M9MMF7	15	0.84562	0.0121635	0.21633	-1.05412	31.3707	30.0722	32.6639	30.7206	31.5548	30.8731	32.4953	30.2517	31.1919	30.8087	31.8993	31.9002	32.0168	ighv1-4	Immunoglobulin heavy variable 1-4 {ECO:0000313|Ensembl:ENSDARP00000132299};
A0A0R4IBJ4,A0A0R4IW73,I3IT31,M9MMF7	10	0.867744	0.00956129	0.186985	-1.33006	29.6756	27.9647	31.2275	29.3423	30.1283	28.9829	30.9739	28.0408	29.603	29.0021	30.4665	30.2648	30.1105	ighv1-4	Immunoglobulin heavy variable 1-4 {ECO:0000313|Ensembl:ENSDARP00000132299};
A0A0R4IBM8,A0A0R4IBR5,A0A0R4IPU4,A0A0R4IUQ9,Q6NXA4	3	0.3887	0.38133	0.723505	0.121706	28.6983	28.7395	28.5168	28.9591	28.5152	28.9102	28.6075	28.6582	28.8798	28.6051	28.3085	28.9667	28.7135	ilf3b,ilf3	Interleukin enhancer-binding factor 3b {ECO:0000313|Ensembl:ENSDARP00000130355};,Interleukin enhancer-binding factor 3 homolog;
A0A0R4IBM8,A0A0R4IBR5,A0A0R4IUQ9,Q6NXA4	11	0.523749	0.291182	0.650903	0.202382	28.7136	28.7762	28.7322	28.8921	28.8476	28.7255	28.8074	28.6539	29.1087	28.7908	27.7724	28.7896	28.6672	ilf3b,ilf3	Interleukin enhancer-binding factor 3b {ECO:0000313|Ensembl:ENSDARP00000130355};,Interleukin enhancer-binding factor 3 homolog;
A0A0R4IBM8,A0A0R4IUQ9,Q6NXA4	3	0.486084	0.49292	0.793027	0.147866	29.2524	29.4911	29.3279	29.0334	29.4009	29.3148	29.3027	29.2751	29.325	29.629	28.2108	29.5138	29.2044	ilf3b,ilf3	Interleukin enhancer-binding factor 3b {ECO:0000313|Ensembl:ENSDARP00000130355};,Interleukin enhancer-binding factor 3 homolog;
A0A0R4IBN4,B8JMZ1,E9QI72,F1QDY2,Q6NWJ8	2	0.383906	0.310183	0.671106	-0.167421	28.2141	27.9668	28.4251	28.4181	27.9357	28.3926	28.2676	27.7466	28.3443	28.4613	28.3093	28.4564	27.845	ugp2b,ugp2a	UTP--glucose-1-phosphate uridylyltransferase {ECO:0000256|ARBA:ARBA00019048, ECO:0000256|PIRNR:PIRNR000806};,UTP--glucose-1-phosphate uridylyltransferase {ECO:0000256|ARBA:ARBA00019048, ECO:0000256|PIRNR:PIRNR000806};
A0A0R4IBN4,B8JMZ1,F1QDY2,Q6NWJ8	2	0.254463	0.930083	0.976103	-0.0157766	29.3736	29.7671	29.3552	29.3037	29.5818	28.8705	29.1886	29.1935	29.36	29.3095	29.9719	29.3211	29.2606	ugp2b,ugp2a	UTP--glucose-1-phosphate uridylyltransferase {ECO:0000256|ARBA:ARBA00019048, ECO:0000256|PIRNR:PIRNR000806};,UTP--glucose-1-phosphate uridylyltransferase {ECO:0000256|ARBA:ARBA00019048, ECO:0000256|PIRNR:PIRNR000806};
A0A0R4IBN4,F1QDY2,Q6NWJ8	2	0.394776	0.599091	0.847957	0.0903955	27.0382	26.9859	27.1813	27.2606	27.0458	26.9498	26.8329	26.6694	27.0379	27.6841	26.7518	27.1963	26.8624	ugp2b	UTP--glucose-1-phosphate uridylyltransferase {ECO:0000256|ARBA:ARBA00019048, ECO:0000256|PIRNR:PIRNR000806};
A0A0R4IBR3,A0A286YA61,Q5SPP2,Q7ZZB1	2	0.438828	0.0073599	0.165138	-0.502101	27.1625	26.6904	27.3021	26.6964	27.6666	27.2381	27.8928	27.1507	26.866	26.8882	27.2026	27.1792	27.1772	snx9b,snx9a	Sorting nexin {ECO:0000256|PIRNR:PIRNR027744};,Sorting nexin {ECO:0000256|PIRNR:PIRNR027744};
A0A0R4IBS4	3	0.569016	0.0142131	0.231181	0.819696	25.4447	25.6545	25.4737	25.5828	24.9782	NA	25.2666	25.8685	26.3899	25.3946	NA	24.0932	25.7452	vat1l	Vesicle amine transport 1-like {ECO:0000313|Ensembl:ENSDARP00000132420};
A0A0R4IBS6,Q6TGT8	2	0.486838	0.613306	0.856244	-0.160286	25.2454	25.9352	24.811	24.4411	25.0109	25.6817	NA	NA	NA	25.1924	25.5868	25.4929	25.0569	sgcd	Sarcoglycan, delta (dystrophin-associated glycoprotein) {ECO:0000313|Ensembl:ENSDARP00000131999};
A0A0R4IBS8,A0A0R4IIY5	2	0.45703	0.891476	0.964218	0.066034	25.785	NA	26.6138	24.6634	26.0555	26.2046	24.6273	26.1089	NA	26.4399	25.2768	NA	26.0744	snx7	Sorting nexin 7 {ECO:0000313|Ensembl:ENSDARP00000131073};
A0A0R4IBT7	4	0.675513	0.0581135	0.388649	0.533288	27.1218	26.8509	26.1426	27.3523	27.1408	26.4162	26.4714	27.3924	27.5998	27.4642	27.6369	27.3231	27.6711	sdr39u1	Short chain dehydrogenase/reductase family 39U, member 1 {ECO:0000313|Ensembl:ENSDARP00000131055};
A0A0R4IBX9	2	0.400635	0.521985	0.806178	-0.126789	26.7593	26.4278	26.7822	26.748	26.7242	26.9608	26.5724	26.134	26.9105	26.6825	26.6089	27.2874	27.2725	si:ch73-1a9.3	Si:ch73-1a9.3 {ECO:0000313|Ensembl:ENSDARP00000131675};
A0A0R4IBY4,A0A0R4IMD1,A0A0R4IP04,A0A0R4ISG3,A0A0R4IVJ0,A0A0R4IYQ8,A0A2R8PZ91,A0A2R8QNQ9,B3DKP3	9	0.546398	0.519368	0.804311	0.126944	27.2886	27.3103	27.4164	27.4867	27.3341	27.5348	27.3318	27.4965	27.0211	27.4692	26.3509	27.3829	27.3289	ogt.1	O-GlcNAc transferase subunit p110 {ECO:0000256|ARBA:ARBA00014592};
A0A0R4IC11,A0A0R4ICR3,A0A0R4IKM7,Q6DHE6	5	0.471225	0.10536	0.462637	-0.187173	28.7566	28.5821	28.7661	28.5871	28.8633	28.9878	28.9308	28.5818	28.6942	28.7068	28.5791	28.9741	28.8259	kars1	Lysine--tRNA ligase {ECO:0000256|ARBA:ARBA00015745, ECO:0000256|RuleBase:RU003748};
A0A0R4IC11,A0A0R4IKM7,Q6DHE6	10	0.117976	0.361821	0.711082	0.0875876	29.1481	29.2068	29.1188	29.1667	29.107	29.1673	29.2079	29.2454	29.1573	29.2622	29.0919	28.9328	29.113	kars1	Lysine--tRNA ligase {ECO:0000256|ARBA:ARBA00015745, ECO:0000256|RuleBase:RU003748};
A0A0R4IC19,A0A0R4IH73	2	0.309712	0.586293	0.840716	0.0962638	25.8773	26.2766	25.6738	25.9923	26.0192	26.2517	26.097	25.7054	25.7186	25.7607	25.4689	25.4646	26.0992	pak1	Non-specific serine/threonine protein kinase {ECO:0000256|ARBA:ARBA00012513};
A0A0R4IC19,A0A0R4IH73,A0A0R4IRH8,A5WVS2,A5WVS3,Q6DG42	3	0.35629	0.138227	0.508997	-0.263768	27.3921	26.5949	27.6025	27.3657	27.2246	27.4521	27.6829	27.481	27.2006	27.3331	27.4825	27.6991	27.586	pak1,pak2a,pak2b	Non-specific serine/threonine protein kinase {ECO:0000256|ARBA:ARBA00012513};,Non-specific serine/threonine protein kinase {ECO:0000256|ARBA:ARBA00012513};,Non-specific serine/threonine protein kinase {ECO:0000256|ARBA:ARBA00012513};
A0A0R4IC30,A0A2R8QLN9,E7F2J5,Q7ZW40	5	0.417397	0.152763	0.525009	-0.19116	27.8352	27.9181	27.9524	27.831	27.9756	27.8104	27.7874	27.8601	27.7929	27.3538	27.8527	28.2063	27.682	uso1	USO1 vesicle transport factor {ECO:0000313|Ensembl:ENSDARP00000130599};
A0A0R4IC31,A0A2R8Q9F2,A0A2R8QBS2,F2Z4T4	16	0.658336	0.294147	0.654731	0.28814	27.5808	28.18	27.4173	27.086	27.8823	27.8971	27.5707	27.7091	27.5648	27.7631	26.3653	27.4879	28.0464	akap12b	A kinase (PRKA) anchor protein 12b {ECO:0000313|Ensembl:ENSDARP00000131318};
A0A0R4IC35	6	0.324238	0.704462	0.89935	-0.0456591	26.3269	26.4873	26.5601	26.2082	26.2419	26.4015	26.3681	26.2189	26.2122	26.3066	26.0206	26.5059	26.391	ogal	O-GlcNAcase-like {ECO:0000313|Ensembl:ENSDARP00000132557};
A0A0R4IC53	2	0.5	0.0306701	0.313346	-1.03134	26.1896	25.3432	27.1551	NA	26.0419	25.7159	NA	25.283	26.0088	NA	27.3247	26.644	NA	cfhl2	Complement factor H-like 2 {ECO:0000313|Ensembl:ENSDARP00000130808};
A0A0R4IC72,A0A0R4II13	3	0.483738	0.101432	0.459692	0.247951	31.0154	31.3889	30.9415	31.1413	31.0022	30.7376	30.4961	31.1216	31.2775	31.0655	31.2054	30.9655	30.8413	unknown	Complex I-B16.6 {ECO:0000256|ARBA:ARBA00019934};
A0A0R4ICD6,Q32PQ2,Q804H0	10	0.692675	0.396197	0.73209	-0.245699	28.2401	28.449	28.4559	28.7325	28.1927	27.8309	28.5566	27.9601	27.2147	27.8842	29.1682	27.9736	28.4632	anxa1c	Annexin {ECO:0000256|RuleBase:RU003540};
A0A0R4ICD8,A0A2R8QB83	16	0.715165	0.845428	0.950169	0.0723761	30.0714	30.1707	31.3402	29.8143	29.7434	29.9605	29.9123	30.0694	30.3566	30.3184	28.5548	30.6998	29.9158	btbd17b	BTB (POZ) domain-containing 17b {ECO:0000313|Ensembl:ENSDARP00000131322};
A0A0R4ICE9,F1QR83,Q7SXP2,Q7SXP2-2	5	0.481982	0.913124	0.972323	-0.0171308	26.7207	26.6757	26.7565	26.4073	26.6709	26.9355	26.6015	26.6726	26.6191	26.9797	26.292	27.1192	26.9184	nae1	NEDD8-activating enzyme E1 regulatory subunit {ECO:0000256|PIRNR:PIRNR039099};
A0A0R4ICF4,A0A0R4ID09,A0A0R4IZP9,A0A2R8Q8Y4,A0A2R8QJH2,B0R0M9,F1R2A7,Q6PFQ0	2	0.461552	0.0684169	0.407946	-0.39288	26.9056	26.9998	27.1184	26.3569	NA	27.2068	27.2618	26.7813	26.6796	26.7032	26.437	27.5756	26.8413	rps6kal,rps6ka3a,rps6ka3b,rps6ka6	Ribosomal protein S6 kinase {ECO:0000256|PIRNR:PIRNR000606};,Ribosomal protein S6 kinase {ECO:0000256|PIRNR:PIRNR000606};,Non-specific serine/threonine protein kinase {ECO:0000256|ARBA:ARBA00012513};,Ribosomal protein S6 kinase alpha-6;
A0A0R4ICF4,A0A0R4ID09,A0A286YAW9,A0A2R8QDF2,B0R0M9,E7F164,E7F469,F1QYQ1,F1RAV5,K7DYC0,Q08CV8,Q6PFQ0	2	0.423939	0.652772	0.877462	-0.0894018	28.0731	27.4294	28.3459	28.0731	27.7499	28.4433	28.438	28.3459	28.0132	28.0699	27.6263	28.1032	28.2387	rps6kal,rps6ka3a,rps6ka1,rps6ka2,rps6ka3b,rps6ka6	Ribosomal protein S6 kinase {ECO:0000256|PIRNR:PIRNR000606};,Ribosomal protein S6 kinase {ECO:0000256|PIRNR:PIRNR000606};,Ribosomal protein S6 kinase {ECO:0000256|PIRNR:PIRNR000606};,Ribosomal protein S6 kinase {ECO:0000256|PIRNR:PIRNR000606};,Ribosomal protein S6 kinase {ECO:0000256|PIRNR:PIRNR000606};,Ribosomal protein S6 kinase alpha-6;
A0A0R4ICF8,A0A0R4IUJ5	2	0.402792	0.360913	0.710796	-0.189096	26.5467	26.5172	26.8615	26.7919	26.0448	26.8005	26.2547	NA	26.1177	26.3598	26.8819	26.9524	26.4313	nagk	GlcNAc kinase {ECO:0000256|ARBA:ARBA00013822};
A0A0R4ICI1,A0A0R4ITK2	2	0.294944	0.107471	0.464804	0.954042	25.7494	NA	25.864	26.5496	26.0162	26.3522	24.6512	25.5066	26.8521	NA	NA	23.7432	26.2092	map4k4	Mitogen-activated protein kinase kinase kinase kinase 4 {ECO:0000313|Ensembl:ENSDARP00000130351};
A0A0R4ICI6,A0A2R8QU45,Q1LUM9	8	0.398331	0.340991	0.697052	0.213941	27.2095	27.0001	27.5155	27.4183	26.8833	27.4856	27.3415	27.3239	27.719	27.374	26.2534	27.136	27.0634	dync1li1	Dynein light intermediate chain {ECO:0000256|RuleBase:RU366047};
A0A0R4ICL5	4	0.372028	0.68265	0.88909	0.0641442	25.6488	25.8612	25.6108	25.5154	25.9157	25.6127	25.3899	25.9209	25.2836	25.8868	NA	25.5401	25.5999	sec24a	SEC24 homolog A, COPII coat complex component {ECO:0000313|Ensembl:ENSDARP00000130391};
A0A0R4ICN9,A0A2R8RWK0,E9QI77,Q7ZU42	2	0.321836	0.0510327	0.373888	-0.692356	28.7848	27.7738	29.0363	28.7929	28.937	29.2265	29.177	27.056	29.1459	28.8879	29.0569	29.3522	28.9751	ola1,LOC110438478	Obg-like ATPase 1 {ECO:0000313|Ensembl:ENSDARP00000130715};,OBG-type G domain-containing protein {ECO:0000259|PROSITE:PS51710};
A0A0R4ICN9,E9QI77,Q7ZU42	3	0.442564	0.766041	0.923069	-0.12262	27.3305	28.3591	26.6079	27.2185	28.9146	26.8161	27.1263	27.1589	26.5235	27.6199	27.8318	27.054	26.7351	ola1	Obg-like ATPase 1 {ECO:0000313|Ensembl:ENSDARP00000130715};
A0A0R4ICN9,Q7ZU42	3	0.563482	0.0314254	0.314913	-0.522576	26.0988	25.7507	26.5082	25.1597	26.344	26.3779	26.7229	26.0074	NA	26.0699	26.3395	25.7254	26.081	ola1	Obg-like ATPase 1 {ECO:0000313|Ensembl:ENSDARP00000130715};
A0A0R4ICP0,A0A0R4IGH4,A0A0R4IJ18,A0A0R4IUU4	2	0.367638	0.916786	0.973034	-0.0368181	27.1022	27.0896	27.3156	27.4301	26.7242	27.0367	25.8347	27.0322	27.3295	27.4237	28.0031	27.8092	26.1973	si:ch1073-205c8.3	Si:ch1073-205c8.3 {ECO:0000313|Ensembl:ENSDARP00000130790};
A0A0R4ICQ1,A6XCT1	2	0.481932	0.818461	0.940795	-0.164794	26.9148	27.0118	27.0112	27.04	26.1333	NA	NA	NA	24.8262	28.4518	27.2068	27.6376	NA	ndrg4	NDRG family member 4 {ECO:0000313|Ensembl:ENSDARP00000130451};
A0A0R4ICQ9,B8A651,E9QIP3	5	0.404829	0.555213	0.821665	0.0708201	28.5027	28.4697	28.636	28.698	28.2932	28.5024	28.3723	28.3383	28.6701	28.7193	28.5915	28.4083	28.3331	unknown	Zgc:165520 {ECO:0000313|Ensembl:ENSDARP00000132795};
A0A0R4ICR2,A0A0R4IF09,A0A0R4IZT7,A0A286YA34,A0A2R8RS59,A3KGZ6,E7F169,E9QD09,F1QD93,F1QF86	2	0.450528	0.545767	0.816994	-0.107866	28.8283	28.9242	NA	28.8836	28.9395	29.0577	29.0255	28.5175	29.1807	28.5902	28.5493	NA	28.6146	ppp3cca,ppp3ccb,ppp3cb,unknown,ppp3ca	Serine/threonine-protein phosphatase {ECO:0000256|RuleBase:RU004273};,Serine/threonine-protein phosphatase {ECO:0000256|RuleBase:RU004273};,Serine/threonine-protein phosphatase {ECO:0000256|RuleBase:RU004273};,Serine/threonine-protein phosphatase {ECO:0000256|RuleBase:RU004273};,Serine/threonine-protein phosphatase {ECO:0000256|RuleBase:RU004273};
A0A0R4ICR2,A0A0R4IF09,A0A286YA34,A3KGZ6,E7F169,E9QD09,F1QD93,F1QF86	2	0.432515	0.658935	0.880411	-0.0933591	26.2075	25.7346	25.7747	25.9479	26.5397	26.4385	26.1782	26.6381	26.601	26.162	26.6512	25.9425	25.881	ppp3cca,ppp3ccb,ppp3cb,ppp3ca	Serine/threonine-protein phosphatase {ECO:0000256|RuleBase:RU004273};,Serine/threonine-protein phosphatase {ECO:0000256|RuleBase:RU004273};,Serine/threonine-protein phosphatase {ECO:0000256|RuleBase:RU004273};,Serine/threonine-protein phosphatase {ECO:0000256|RuleBase:RU004273};
A0A0R4ICR2,A0A286YA34,A3KGZ6	8	0.471266	0.182456	0.550918	0.187777	28.8648	28.9174	28.8957	28.926	28.6797	29.0751	28.6675	28.9252	29.0514	29.0278	28.3172	28.9902	28.9042	ppp3cca	Serine/threonine-protein phosphatase {ECO:0000256|RuleBase:RU004273};
A0A0R4ICR8,F1R8Z4,Q1LVH2,Q1LVH3,Q6PH44	4	0.554161	0.753609	0.918438	0.069775	27.1562	26.7327	26.7286	26.6645	27.4909	27.4708	27.2574	27.5917	27.6276	27.0263	26.9383	26.8417	27.5035	bsg	Basigin {ECO:0000256|ARBA:ARBA00023876};
A0A0R4ICR8,Q6PH44	5	0.565089	0.180739	0.549876	0.305632	30.2298	30.4715	30.4053	30.4831	30.0162	30.1419	30.4026	30.0535	30.5378	30.4419	29.0854	30.4103	30.3076	bsg	Basigin {ECO:0000256|ARBA:ARBA00023876};
A0A0R4ICV9,A0A0R4IG09,F1QYM4	4	0.369574	0.311419	0.672045	0.186504	30.9924	31.0738	30.5306	31.4785	31.3075	30.7369	31.2365	30.8359	31.1369	30.9042	31.0994	30.4839	31.0846	eif4h	Eukaryotic translation initiation factor 4H {ECO:0000256|ARBA:ARBA00013856};
A0A0R4ICY9,A0A0R4IUE0,Q9DGL2	8	0.66044	0.0226146	0.281453	0.399643	31.8151	32.036	31.9098	31.9928	31.4469	31.7007	31.6076	31.9209	32.2548	32.1207	31.1022	31.9243	31.7642	atp1b2a	Sodium/potassium-transporting ATPase subunit beta {ECO:0000256|RuleBase:RU362099};
A0A0R4ICZ6,A0A2R8QHK0,Q19VG7	4	0.724589	0.224103	0.587555	0.704821	26.9202	NA	25.8975	NA	27.9112	26.3822	26.2816	NA	26.5235	27.6012	NA	NA	27.8442	antxr2a	Anthrax toxin receptor {ECO:0000256|PIRNR:PIRNR038023};
A0A0R4ID09,A0A2R8Q8Y4,B0R0M9	4	0.42359	0.266905	0.624714	-0.190859	27.1548	27.1678	27.6404	26.929	26.9475	27.1496	27.2052	27.172	26.6411	27.2436	27.6104	26.9484	27.2028	rps6ka3a	Ribosomal protein S6 kinase {ECO:0000256|PIRNR:PIRNR000606};
A0A0R4ID52,A0A0R4IMS8,A0A2R8RI04,Q6DH07,Q6PBM9	3	0.473022	0.207143	0.575829	0.34366	32.7006	33.0234	33.0758	32.9836	32.2113	32.8259	32.643	32.4527	33.1394	32.7746	31.4234	32.9931	32.8607	arr3b,arr3a	Arrestin 3b, retinal (X-arrestin) {ECO:0000313|Ensembl:ENSDARP00000130681};,Arrestin-C {ECO:0000256|ARBA:ARBA00017730};
A0A0R4ID52,A0A0R4IMS8,Q6PBM9	23	0.645649	0.814429	0.938678	0.0529608	30.8865	30.8946	31.2103	30.9985	30.945	31.0986	30.9672	30.6032	30.9543	30.9932	29.7864	31.1526	31.034	arr3b	Arrestin 3b, retinal (X-arrestin) {ECO:0000313|Ensembl:ENSDARP00000130681};
A0A0R4ID68	31	0.587609	0.445574	0.763799	0.197897	30.2844	29.9663	30.5091	30.5415	30.0874	30.4995	30.6294	30.4333	30.5027	30.3721	28.9945	30.3928	30.4841	pfklb	ATP-dependent 6-phosphofructokinase {ECO:0000256|HAMAP-Rule:MF_03184};
A0A0R4ID68,A0A0R4IEX8,A0A0R4ITA8,A0A2R8QDW4,A0A2R8QEU0,A0A2R8QUB7,A0A2R8RK99,E7F9M6,E7FDP2,E9QFJ1,F1R2A3,X1WDM7	2	0.0368444	0.281065	0.63949	0.476096	28.3059	28.9482	27.995	29.3538	28.4016	26.9929	28.7712	26.9609	28.6495	28.3255	28.0703	NA	28.8958	pfklb,pfkla,pfkpa,pfkpb	ATP-dependent 6-phosphofructokinase {ECO:0000256|HAMAP-Rule:MF_03184};,ATP-dependent 6-phosphofructokinase {ECO:0000256|HAMAP-Rule:MF_03184};,ATP-dependent 6-phosphofructokinase {ECO:0000256|HAMAP-Rule:MF_03184};,ATP-dependent 6-phosphofructokinase {ECO:0000256|HAMAP-Rule:MF_03184};
A0A0R4ID68,A0A0R4IEX8,E7F9M6	4	0.590034	0.0402305	0.345101	0.360627	29.1783	29.3134	29.0052	29.4461	28.9001	29.2512	29.0534	29.2128	29.3384	29.5042	28.3823	29.3958	29.3369	pfklb,pfkla	ATP-dependent 6-phosphofructokinase {ECO:0000256|HAMAP-Rule:MF_03184};,ATP-dependent 6-phosphofructokinase {ECO:0000256|HAMAP-Rule:MF_03184};
A0A0R4ID68,A0A0R4ITA8,A0A2R8Q476,A0A2R8QEU0,A0A2R8RK99,A0A2R8RZX5,E7FDP2,F1R047,Q66HV8	2	0.466654	0.122616	0.48487	0.502888	27.8974	28.266	28.4309	28.7746	28.0913	27.5702	27.9468	28.2579	27.5472	28.04	27.3665	26.47	28.0075	pfklb,pfkpa,pfkmb,pfkma	ATP-dependent 6-phosphofructokinase {ECO:0000256|HAMAP-Rule:MF_03184};,ATP-dependent 6-phosphofructokinase {ECO:0000256|HAMAP-Rule:MF_03184};,ATP-dependent 6-phosphofructokinase {ECO:0000256|HAMAP-Rule:MF_03184};,ATP-dependent 6-phosphofructokinase {ECO:0000256|HAMAP-Rule:MF_03184};
A0A0R4ID71	18	0.545766	0.110681	0.469821	-0.335111	26.6604	26.6009	26.7832	27.0857	26.9489	26.5735	27.0772	26.0034	26.0239	26.4712	26.552	27.033	26.772	evplb	Envoplakin b {ECO:0000313|Ensembl:ENSDARP00000130701};
A0A0R4ID72,A0A2U3TVF6,F1QLM0,F1RAL9,Q6DEH3,Q6DEH3-2	3	0.379506	0.303859	0.664575	0.204485	28.1859	28.1212	28.1557	28.1984	27.2453	28.3835	28.2982	28.47	28.5625	28.1361	28.0468	28.3724	28.2406	camk2d1	Calcium/calmodulin-dependent protein kinase {ECO:0000256|ARBA:ARBA00012434};
A0A0R4IDA7,A0A2R8QAQ7,A0A2R8QJH5,A0A2R8QKN3,A0A2R8QRL2,A3KNM2,I3IT45,I3ITC0	5	0.616992	0.171421	0.542206	0.29412	27.8883	28.0737	27.7932	28.366	27.8135	28.0913	27.9308	27.7147	27.7825	28.2035	26.8705	27.9481	28.0717	tpd52	Tumor protein D52 {ECO:0000313|Ensembl:ENSDARP00000132427};
A0A0R4IDA9,A0A0R4IZT0	2	0.489649	0.162583	0.533384	-0.53152	26.9252	26.5957	26.7262	26.6925	27.0606	NA	27.9647	27.331	26.82	26.0666	28.1708	26.1532	26.5955	si:ch211-113d22.2	Si:ch211-113d22.2 {ECO:0000313|Ensembl:ENSDARP00000131340};
A0A0R4IDB2,F1QJE5	4	0.368552	0.080749	0.431715	0.366815	29.3241	29.0654	29.0062	29.24	29.2059	29.4357	28.968	29.2192	30.196	29.6816	28.8711	29.3575	29.643	ppm1g	Protein phosphatase, Mg2+/Mn2+-dependent, 1G {ECO:0000313|Ensembl:ENSDARP00000130988};
A0A0R4IDB5,Q7SY06	2	0.411486	0.374468	0.721932	-0.405345	25.5034	NA	26.1717	25.1542	25.0235	26.0751	NA	26.2341	25.7846	25.1517	NA	NA	24.4327	hacd3	Very-long-chain (3R)-3-hydroxyacyl-CoA dehydratase {ECO:0000256|RuleBase:RU363109};
A0A0R4IDC7,A0A0R4IGQ0,Q1LY46	16	0.483624	0.00919913	0.182027	0.4275	27.5159	28.0161	27.6372	27.7565	27.2083	27.4794	27.0757	27.5543	27.7179	27.7924	26.9997	27.4128	27.5407	letm1	Leucine zipper-EF-hand-containing transmembrane protein 1 {ECO:0000256|ARBA:ARBA00013539};
A0A0R4IDD1,A0A2R8Q6M9,A0A2R8QRX3,A5PMS9,A5PMT0,E7F8T4,E9QC84,F1QZN3,F1R8N2,F6NK19,F6NTZ9,Q6NYJ9,X1WBT0,X1WC44,X1WH59	2	0.496941	0.000501988	0.0283482	-0.972961	31.1455	30.5192	31.5674	30.3604	31.1778	31.2349	31.5696	30.8264	30.718	30.354	32.2176	32.0247	31.1762	a2ml,ap1b1,unknown,ap2b1,si:ch211-212c13.10,si:dkey-105h12.2,si:ch211-212c13.8	Alpha-2-macroglobulin-like {ECO:0000313|Ensembl:ENSDARP00000132820};,AP complex subunit beta {ECO:0000256|PIRNR:PIRNR002291};,Sb:cb37 {ECO:0000313|Ensembl:ENSDARP00000061097};,Adaptor-related protein complex 2 subunit beta 1 {ECO:0000313|Ensembl:ENSDARP00000121218};,Si:ch211-212c13.10 {ECO:0000313|Ensembl:ENSDARP00000117582};,Si:dkey-105h12.2 {ECO:0000313|Ensembl:ENSDARP00000127672};,Si:ch211-212…
A0A0R4IDD1,E7F8T4,F1QZN3,F1R8N2,F6NTZ9,X1WBT0,X1WC44,X1WH59	15	0.853753	5.54e-05	0.00619305	-1.01241	31.8712	31.436	32.1923	31.0501	32.2623	31.986	32.3439	31.2402	31.3017	31.3546	32.8587	32.6215	31.8075	a2ml,unknown,si:ch211-212c13.10,si:dkey-105h12.2,si:ch211-212c13.8	Alpha-2-macroglobulin-like {ECO:0000313|Ensembl:ENSDARP00000132820};,Sb:cb37 {ECO:0000313|Ensembl:ENSDARP00000061097};,Si:ch211-212c13.10 {ECO:0000313|Ensembl:ENSDARP00000117582};,Si:dkey-105h12.2 {ECO:0000313|Ensembl:ENSDARP00000127672};,Si:ch211-212c13.8 {ECO:0000313|Ensembl:ENSDARP00000127787};
A0A0R4IDD1,E7F8T4,F1QZN3,F1R8N2,F6NTZ9,X1WC44,X1WH59	2	0.495567	7.19e-05	0.00752564	-1.29169	30.3405	29.5507	30.6764	29.1485	30.8576	30.5701	31.0012	29.8398	29.9535	29.4435	31.712	31.101	30.232	a2ml,unknown,si:ch211-212c13.10,si:ch211-212c13.8	Alpha-2-macroglobulin-like {ECO:0000313|Ensembl:ENSDARP00000132820};,Sb:cb37 {ECO:0000313|Ensembl:ENSDARP00000061097};,Si:ch211-212c13.10 {ECO:0000313|Ensembl:ENSDARP00000117582};,Si:ch211-212c13.8 {ECO:0000313|Ensembl:ENSDARP00000127787};
A0A0R4IDD1,E7F8T4,F1R8N2,F6NTZ9	20	0.839913	9.85e-05	0.00883603	-1.22977	30.5058	30.1984	31.0111	29.2897	31.0549	30.7421	31.0322	29.9827	29.812	29.5144	31.6783	31.2054	30.5482	a2ml,unknown	Alpha-2-macroglobulin-like {ECO:0000313|Ensembl:ENSDARP00000132820};,Sb:cb37 {ECO:0000313|Ensembl:ENSDARP00000061097};
A0A0R4IDD1,E7F8T4,F1R8N2,F6NTZ9,X1WBT0	6	0.729095	0.000209477	0.0146226	-1.11387	30.5942	30.1327	30.8712	29.4489	31.1528	30.8036	31.1611	30.206	30.1649	29.6228	31.7275	31.1908	30.6484	a2ml,unknown,si:dkey-105h12.2	Alpha-2-macroglobulin-like {ECO:0000313|Ensembl:ENSDARP00000132820};,Sb:cb37 {ECO:0000313|Ensembl:ENSDARP00000061097};,Si:dkey-105h12.2 {ECO:0000313|Ensembl:ENSDARP00000127672};
A0A0R4IDD1,E7F8T4,F1R8N2,F6NTZ9,X1WBT0,X1WC44	13	0.848902	0.000162989	0.0124119	-1.04289	31.9856	31.6341	32.1819	30.8827	32.3972	32.1331	32.5705	31.5193	31.5426	31.2707	32.9263	32.8333	31.9357	a2ml,unknown,si:dkey-105h12.2,si:ch211-212c13.8	Alpha-2-macroglobulin-like {ECO:0000313|Ensembl:ENSDARP00000132820};,Sb:cb37 {ECO:0000313|Ensembl:ENSDARP00000061097};,Si:dkey-105h12.2 {ECO:0000313|Ensembl:ENSDARP00000127672};,Si:ch211-212c13.8 {ECO:0000313|Ensembl:ENSDARP00000127787};
A0A0R4IDD1,E7F8T4,F1R8N2,F6NTZ9,X1WC44	2	0.378856	0.0772673	0.426285	-0.842597	31.2787	31.2952	29.6216	30.6979	31.8703	31.3753	31.9284	30.8474	30.9957	30.8184	32.6938	32.7107	30.4898	a2ml,unknown,si:ch211-212c13.8	Alpha-2-macroglobulin-like {ECO:0000313|Ensembl:ENSDARP00000132820};,Sb:cb37 {ECO:0000313|Ensembl:ENSDARP00000061097};,Si:ch211-212c13.8 {ECO:0000313|Ensembl:ENSDARP00000127787};
A0A0R4IDD1,F6NTZ9	13	0.711006	0.00395067	0.123884	-0.569529	29.3174	29.1838	29.706	29.3842	29.6653	29.3879	29.6299	28.9407	28.6279	28.6838	29.8296	29.3945	29.3756	a2ml	Alpha-2-macroglobulin-like {ECO:0000313|Ensembl:ENSDARP00000132820};
A0A0R4IDD1,F6NTZ9,X1WC44	3	0.625178	0.000101551	0.00895433	-1.10663	29.6342	29.5135	30.1025	29.0007	29.9847	29.728	30.1678	29.1118	28.4862	29.0473	30.437	30.7053	29.326	a2ml,si:ch211-212c13.8	Alpha-2-macroglobulin-like {ECO:0000313|Ensembl:ENSDARP00000132820};,Si:ch211-212c13.8 {ECO:0000313|Ensembl:ENSDARP00000127787};
A0A0R4IDD4,E7FH04,R4GEZ1	2	0.455516	0.792938	0.931549	0.0419131	31.8402	31.7705	31.3467	31.6622	32.0577	32.1633	31.7555	31.8415	31.824	31.7883	31.8926	31.6996	32.2803	mapta	Microtubule-associated protein {ECO:0000256|RuleBase:RU000686};
A0A0R4IDE4,A0A2R8QHL7	11	0.470399	0.496281	0.795248	0.0950315	29.1355	29.0448	29.4054	29.0196	28.8659	28.9452	28.9169	29.457	29.3908	29.1124	29.304	29.0903	29.0734	rbp5	Retinol-binding protein 1a, cellular {ECO:0000313|Ensembl:ENSDARP00000131451};
A0A0R4IDF3,A0A0R4IVX1,A0A1D5NSQ9,A0A1D5NT24,F1RA88	2	0.480307	0.429318	0.756244	-0.220422	27.0408	27.1117	26.806	27.1785	27.5758	26.429	27.0249	26.6928	NA	27.3457	27.2221	27.7878	26.274	adam10b,adam10a	Disintegrin and metalloproteinase domain-containing protein 10 {ECO:0000256|ARBA:ARBA00020518};,Disintegrin and metalloproteinase domain-containing protein 10 {ECO:0000256|ARBA:ARBA00020518};
A0A0R4IDG3,A0A0R4IJK0,A0A0R4IW87,Q6IQ66	3	0.485082	0.0357227	0.333103	0.409937	26.6031	26.9607	26.2945	26.8987	26.5803	26.9499	26.3515	26.6173	26.4981	27.1386	25.9147	26.2979	26.735	nudt5	Nudix (nucleoside diphosphate-linked moiety X)-type motif 5 {ECO:0000313|Ensembl:ENSDARP00000131400};
A0A0R4IDI3,A0A0R4IXY1,A2CEW3,B0S602,F1RBP8	3	0.299517	0.848294	0.951679	-0.0545407	25.9346	NA	25.5167	NA	NA	25.934	26.4943	25.4138	25.7828	26.4358	NA	25.9024	25.9969	fn1b,fn1a	Fibronectin {ECO:0000256|ARBA:ARBA00020368};,Fibronectin {ECO:0000256|ARBA:ARBA00020368};
A0A0R4IDI3,A2CEW3	67	0.70527	0.0888734	0.437045	-0.473355	29.8487	29.001	30.0936	29.3917	30.0721	30.1522	30.4284	29.7398	29.2352	30.0976	29.2416	30.5246	30.2071	fn1b	Fibronectin {ECO:0000256|ARBA:ARBA00020368};
A0A0R4IDN1	4	0.529518	0.821631	0.940795	-0.072629	27.1218	27.6768	26.3186	NA	27.1356	27.6566	27.525	26.5772	27.4585	27.2925	NA	27.1546	26.4222	lamb1a	Laminin, beta 1a {ECO:0000313|Ensembl:ENSDARP00000131540};
A0A0R4IDN1,A0A0R4IY30	2	0.287578	0.649134	0.875432	0.265273	25.8119	26.0489	NA	NA	26.6607	26.3468	25.6075	25.7445	26.097	NA	NA	24.1777	NA	lamb1a	Laminin, beta 1a {ECO:0000313|Ensembl:ENSDARP00000131540};
A0A0R4IDN1,A0A0R4IY30,B7ZDA6	2	0.450719	0.186065	0.55328	-0.376977	25.9914	26.1833	25.4264	NA	26.1433	26.3426	26.4609	25.3792	NA	26.0602	NA	26.4216	25.5052	lamb1a,lamb2	Laminin, beta 1a {ECO:0000313|Ensembl:ENSDARP00000131540};,Laminin, beta 2 (laminin S) {ECO:0000313|Ensembl:ENSDARP00000123269};
A0A0R4IDW9,A8E7C9	4	0.520237	0.702962	0.898766	0.0775369	26.0271	25.7378	26.0845	26.0905	25.5437	26.2852	26.2894	26.1726	26.3357	26.2395	25.3562	26.3709	25.8191	sec23ip	SEC23-interacting protein {ECO:0000313|Ensembl:ENSDARP00000133521};
A0A0R4IDY9,A0A2R8QIW0,F1R653	7	0.568707	0.154111	0.525009	0.324489	27.6497	28.0516	27.9291	27.8584	26.9528	27.9077	27.9247	27.5565	27.7993	27.8636	26.8096	27.4008	27.7423	hdac1	Histone deacetylase 1 {ECO:0000256|PIRNR:PIRNR037913};
A0A0R4IDZ8	3	0.493628	0.669018	0.885213	-0.0931786	28.7383	28.501	28.6039	28.4893	29.2589	28.8965	29.1858	28.9575	28.5568	28.8269	27.8939	28.8701	28.8185	tln1	Talin 1 {ECO:0000313|Ensembl:ENSDARP00000132453};
A0A0R4IDZ8,A0A0R4IIA7,A0A0R4IKN2,A0A2R8PXH2,A0A2R8QBL2,A0A2R8QGP7,F1QUA3,Q5U7N6	2	0.404456	0.434623	0.758478	-0.281341	26.5187	26.0064	26.6258	NA	26.7951	26.4509	28.1067	26.5939	26.3289	26.1727	25.9556	25.9456	26.7245	tln1,tln2a,tln2b	Talin 1 {ECO:0000313|Ensembl:ENSDARP00000132453};,Talin 2a {ECO:0000313|Ensembl:ENSDARP00000133467};,Talin 2b {ECO:0000313|Ensembl:ENSDARP00000145720};
A0A0R4IDZ8,A0A0R4IIA7,A0A2R8PXH2,A0A2R8QBL2,A0A2R8QGP7,F1QUA3,Q5U7N6	5	0.548247	0.573753	0.833687	-0.0795906	29.1816	28.9859	28.7814	29.1132	29.4986	29.0023	29.3328	29.1764	29.1344	29.2185	29.2093	29.504	29.2224	tln1,tln2a,tln2b	Talin 1 {ECO:0000313|Ensembl:ENSDARP00000132453};,Talin 2a {ECO:0000313|Ensembl:ENSDARP00000133467};,Talin 2b {ECO:0000313|Ensembl:ENSDARP00000145720};
A0A0R4IDZ8,A0A0R4IIA7,A0A2R8QFL6,F1QUA3,Q5U7N6	4	0.242588	0.503446	0.799318	-0.119643	26.6713	26.5791	26.551	26.534	26.9032	26.9436	26.7957	26.5403	26.3691	26.8361	27.1251	26.0684	26.8105	tln1,tln2a,unknown	Talin 1 {ECO:0000313|Ensembl:ENSDARP00000132453};,Talin 2a {ECO:0000313|Ensembl:ENSDARP00000133467};,FERM domain-containing protein {ECO:0000259|PROSITE:PS50057};
A0A0R4IDZ8,A0A0R4IIA7,F1QUA3,Q5U7N6	4	0.63463	0.473047	0.780405	-0.123598	28.6013	28.3825	28.5072	28.2277	28.2621	28.8569	29.1604	28.6879	28.5076	28.7945	28.3905	28.8013	28.6366	tln1,tln2a	Talin 1 {ECO:0000313|Ensembl:ENSDARP00000132453};,Talin 2a {ECO:0000313|Ensembl:ENSDARP00000133467};
A0A0R4IDZ8,Q5U7N6	75	0.588343	0.561523	0.825692	-0.0935066	35.5176	35.1704	35.1978	35.3555	35.7663	35.6703	36.034	35.6299	35.5144	35.5289	35.2925	35.4252	35.626	tln1	Talin 1 {ECO:0000313|Ensembl:ENSDARP00000132453};
A0A0R4IE10,A0A2R8PXT7,A0A2R8Q469,A0A2R8QSR4,A0A2R8RKC7,E9QGR4,Q568F0,Q6DHT2,Q6P969,Q92005	2	0.401987	0.756272	0.919459	0.072684	32.1955	32.1339	32.1467	31.9429	32.3307	32.4722	32.2921	32.2938	32.4023	32.3769	31.0741	32.6392	32.2413	eef1a1l2,unknown,eef1a1l1,eef1a2,eef1a1a,eef1a1b,eef1a	Elongation factor 1-alpha {ECO:0000256|RuleBase:RU000325};,Tr-type G domain-containing protein {ECO:0000259|Pfam:PF00009};,Elongation factor 1-alpha {ECO:0000256|RuleBase:RU000325};,Elongation factor 1-alpha {ECO:0000256|RuleBase:RU000325};,Eukaryotic translation elongation factor 1 alpha 1a {ECO:0000313|Ensembl:ENSDARP00000002751};,Elongation factor 1-alpha {ECO:0000256|RuleBase:RU000325};,Elong…
A0A0R4IE10,A0A2R8Q469,A0A2R8QSR4,A0A2R8RKC7,F1QQW9,Q568F0,Q6DHT2,Q6P969,Q92005	5	0.744133	0.387066	0.725879	0.201354	34.8389	34.8297	35.0342	34.8854	34.7701	34.9766	34.962	34.8743	34.9137	35.0416	33.6139	35.0725	35.0927	eef1a1l2,eef1a1l1,eef1a2,si:dkey-37o8.1,eef1a1b,eef1a1a,eef1a	Elongation factor 1-alpha {ECO:0000256|RuleBase:RU000325};,Elongation factor 1-alpha {ECO:0000256|RuleBase:RU000325};,Elongation factor 1-alpha {ECO:0000256|RuleBase:RU000325};,Elongation factor 1-alpha {ECO:0000256|RuleBase:RU000325};,Elongation factor 1-alpha {ECO:0000256|RuleBase:RU000325};,Elongation factor 1-alpha {ECO:0000256|RuleBase:RU000325};,Elongation factor 1-alpha;
A0A0R4IE10,A0A2R8Q469,A0A2R8QSR4,A0A2R8RKC7,Q568F0,Q6DHT2,Q6P969,Q92005	3	0.538795	0.593439	0.844697	0.123418	34.7509	34.6236	35.0323	34.5898	34.5232	34.9035	34.8525	34.8297	34.9065	34.9149	33.6638	35.1601	35.0113	eef1a1l2,eef1a1l1,eef1a2,eef1a1b,eef1a1a,eef1a	Elongation factor 1-alpha {ECO:0000256|RuleBase:RU000325};,Elongation factor 1-alpha {ECO:0000256|RuleBase:RU000325};,Elongation factor 1-alpha {ECO:0000256|RuleBase:RU000325};,Elongation factor 1-alpha {ECO:0000256|RuleBase:RU000325};,Elongation factor 1-alpha {ECO:0000256|RuleBase:RU000325};,Elongation factor 1-alpha;
A0A0R4IE10,A0A2R8Q469,A0A2R8QSR4,E9QGR4,Q568F0,Q6P969,Q92005	4	0.72059	0.0879371	0.436666	0.382061	33.2654	33.4529	33.295	33.4675	33.023	33.4372	33.1407	33.4985	33.5151	33.4319	32.0855	33.4649	33.3729	eef1a1l2,eef1a1l1,eef1a1a,eef1a1b,eef1a	Elongation factor 1-alpha {ECO:0000256|RuleBase:RU000325};,Elongation factor 1-alpha {ECO:0000256|RuleBase:RU000325};,Eukaryotic translation elongation factor 1 alpha 1a {ECO:0000313|Ensembl:ENSDARP00000002751};,Elongation factor 1-alpha {ECO:0000256|RuleBase:RU000325};,Elongation factor 1-alpha;
A0A0R4IE10,A0A2R8Q469,A0A2R8QSR4,Q92005	3	0.314909	0.38846	0.725879	0.174672	30.9427	30.8314	30.834	31.4531	31.0552	30.6985	31.232	31.1163	31.1783	30.4342	30.296	31.0166	31.1671	eef1a1l2,eef1a1l1,eef1a	Elongation factor 1-alpha {ECO:0000256|RuleBase:RU000325};,Elongation factor 1-alpha {ECO:0000256|RuleBase:RU000325};,Elongation factor 1-alpha;
A0A0R4IE10,A0A2R8RKC7,E9QGR4,F1QQW9,Q568F0,Q6DHT2,Q6P969	2	0.444692	0.127502	0.491053	0.497587	30.3592	30.6644	30.6731	30.447	29.011	30.5777	30.3265	30.6768	30.7342	30.6053	29.2156	30.8584	30.5202	eef1a1l2,eef1a2,eef1a1a,si:dkey-37o8.1,eef1a1b	Elongation factor 1-alpha {ECO:0000256|RuleBase:RU000325};,Elongation factor 1-alpha {ECO:0000256|RuleBase:RU000325};,Eukaryotic translation elongation factor 1 alpha 1a {ECO:0000313|Ensembl:ENSDARP00000002751};,Elongation factor 1-alpha {ECO:0000256|RuleBase:RU000325};,Elongation factor 1-alpha {ECO:0000256|RuleBase:RU000325};
A0A0R4IE20	2	0.5	0.339905	0.69613	-0.244908	25.922	26.2936	25.8684	25.8221	25.8727	26.5615	25.7674	25.2067	26.602	25.2146	26.0637	26.1329	25.658	ahsa1b	AHA1, activator of heat shock protein ATPase homolog 1b {ECO:0000313|Ensembl:ENSDARP00000131241};
A0A0R4IE41,A0A2R8QH30,E9QCX0,E9QHH7,E9QIP1,Q6IQV0,Q803N7	2	0.446664	0.843298	0.950169	-0.0276001	29.8581	30.1844	29.8273	29.9687	NA	29.7101	29.966	29.6117	29.8265	29.8976	30.0371	29.8251	29.5843	csnk2a4,csnk2a1,unknown	Casein kinase 2, alpha 4 polypeptide {ECO:0000313|Ensembl:ENSDARP00000132416};,Casein kinase 2, alpha 1 polypeptide {ECO:0000313|Ensembl:ENSDARP00000151377};,Zgc:86598 {ECO:0000313|EMBL:AAH71303.1, ECO:0000313|Ensembl:ENSDARP00000024748};
A0A0R4IED7	9	0.467703	0.0876406	0.436586	-0.320247	27.1397	27.0131	27.4576	26.5679	27.5664	27.1591	27.4149	26.5561	27.1478	27.366	26.9293	27.2714	27.2263	unknown	Rab GDP dissociation inhibitor {ECO:0000256|RuleBase:RU363124};
A0A0R4IED7,A0A2R8RLZ9,A2AR68,Q6TNT9	2	0.474484	0.568587	0.830158	0.0609426	31.5396	31.422	31.4491	31.424	31.5381	31.6866	31.5155	31.5804	31.7818	31.568	31.4771	31.3883	31.6441	unknown,gdi2,gdi1	Rab GDP dissociation inhibitor {ECO:0000256|RuleBase:RU363124};,Rab GDP dissociation inhibitor {ECO:0000256|RuleBase:RU363124};,Rab GDP dissociation inhibitor {ECO:0000256|RuleBase:RU363124};
A0A0R4IEF2,A0A0R4IT72,A0A140LGD6,A0A140LH97	2	0.441423	0.0608671	0.392188	-0.463336	27.4337	26.5043	27.634	26.6089	27.3779	27.5193	27.8456	27.4139	27.4113	27.446	27.6171	27.9981	27.8276	itih3b.2	Zgc:112265 {ECO:0000313|Ensembl:ENSDARP00000131465};
A0A0R4IEF2,A0A0R4IT72,A0A140LH97	8	0.621393	0.125079	0.486602	-0.329406	30.2661	29.7116	30.829	29.6123	30.1322	30.1951	30.5964	30.1175	30.049	30.4664	30.2187	30.6133	30.6516	itih3b.2	Zgc:112265 {ECO:0000313|Ensembl:ENSDARP00000131465};
A0A0R4IEI2,F1R0C2	2	0.492137	0.175969	0.546332	0.351027	25.8093	NA	25.5867	NA	NA	25.7012	26.2521	25.7238	NA	26.1023	25.5149	25.3336	26.26	si:ch211-127i16.2	Amine oxidase {ECO:0000256|RuleBase:RU362067};
A0A0R4IEM8,A0A2R8Q2W1,A0A2R8Q4W3,E9QGF8,E9QIC5,Q6NYA0,Q7SXP4	4	0.558819	0.857002	0.955464	-0.0707146	28.0571	27.7168	28.6503	28.3884	28.5532	28.4512	28.3463	27.8471	27.8514	28.1673	26.0761	28.4778	28.1596	srsf1a,srsf1b	Splicing factor, arginine/serine-rich 1 {ECO:0000256|ARBA:ARBA00021926};,Serine/arginine-rich splicing factor 1B;
A0A0R4IEM8,A0A2R8Q2W1,A0A2R8Q4W3,E9QGF8,Q6NYA0,Q7SXP4	3	0.568402	0.803223	0.935776	-0.078147	28.9358	29.0303	29.3525	29.6011	29.4492	29.1288	29.0966	28.639	28.6671	28.8455	27.5471	29.2746	28.5971	srsf1a,srsf1b	Splicing factor, arginine/serine-rich 1 {ECO:0000256|ARBA:ARBA00021926};,Serine/arginine-rich splicing factor 1B;
A0A0R4IEP3,A0A2R8Q153,Q6NWK1,Q6ZM50	3	0.352626	0.157531	0.526498	-0.225556	28.0973	27.5551	28.1037	28.1656	28.4205	28.2468	28.0998	28.1643	28.017	27.9926	28.5554	27.8346	28.0126	capza1b,capza1a	F-actin-capping protein subunit alpha {ECO:0000256|RuleBase:RU365077};,F-actin-capping protein subunit alpha {ECO:0000256|RuleBase:RU365077};
A0A0R4IEP3,A0A2R8Q153,Q6ZM50	5	0.416322	0.335606	0.691861	-0.126914	29.15	29.2569	29.041	29.0981	28.8822	29.1647	29.3401	29.0801	29.1917	28.9595	29.5035	29.3492	28.933	capza1b	F-actin-capping protein subunit alpha {ECO:0000256|RuleBase:RU365077};
A0A0R4IEP3,Q6ZM50	5	0.309198	0.584743	0.840171	-0.098877	30.5377	30.6917	30.6215	30.6863	30.7847	30.4372	30.6296	30.1945	30.2228	30.6681	31.0535	29.9966	30.4664	capza1b	F-actin-capping protein subunit alpha {ECO:0000256|RuleBase:RU365077};
A0A0R4IEQ0,A0A2R8RHQ9,B3DI16,B8JLJ7,F6PAM1,Q5RKP9	3	0.41798	0.365238	0.713442	-0.110792	28.7906	28.9502	28.8856	28.9221	28.7687	29.1132	28.665	28.6331	28.734	28.5237	28.8618	28.7819	28.6482	gna11a,gnaq,gna11b	Guanine nucleotide-binding protein (G protein), alpha 11a (Gq class) {ECO:0000313|Ensembl:ENSDARP00000131797};,Guanine nucleotide-binding protein (G protein), q polypeptide {ECO:0000313|Ensembl:ENSDARP00000020119};,Guanine nucleotide-binding protein (G protein), alpha 11b (Gq class) {ECO:0000313|Ensembl:ENSDARP00000044410};
A0A0R4IEQ0,A0A2R8RHQ9,B3DI16,F6PAM1	2	0.425174	0.782959	0.929517	-0.0511466	26.977	26.6953	27.1054	27.2109	26.299	26.9829	27.061	26.7585	27.0325	27.1235	27.0645	27.5026	26.8879	gna11a	Guanine nucleotide-binding protein (G protein), alpha 11a (Gq class) {ECO:0000313|Ensembl:ENSDARP00000131797};
A0A0R4IEQ0,A0A2R8RHQ9,B3DI16,Q5RKP9	2	0.448415	0.810676	0.937934	0.109336	25.5239	NA	25.8934	25.6474	25.5958	26.2172	25.7085	NA	25.9063	24.838	23.7332	25.7329	25.9664	gna11a,gna11b	Guanine nucleotide-binding protein (G protein), alpha 11a (Gq class) {ECO:0000313|Ensembl:ENSDARP00000131797};,Guanine nucleotide-binding protein (G protein), alpha 11b (Gq class) {ECO:0000313|Ensembl:ENSDARP00000044410};
A0A0R4IER4,A0A0R4IJB9,A0A0R4INP3,A0A2R8RQR8,A0A2R8RZT9,E7EYE1	6	0.804816	0.676827	0.887863	0.160503	28.6858	29.5057	28.0173	28.8678	28.8476	28.5906	27.8511	29.3502	29.0196	28.4551	29.6609	28.6661	27.3982	myom2a	Myomesin 2a {ECO:0000313|Ensembl:ENSDARP00000131817};
A0A0R4IER4,A0A0R4INP3,A0A0R4IPK3,A0A2R8RQR8,A0A2R8RZT9,E7EYE1	6	0.686209	0.867296	0.955744	0.0615232	29.4956	29.9805	29.1753	29.4228	29.1176	29.6239	28.9727	30.2918	29.9623	29.3183	30.5877	29.312	28.1825	myom2a	Myomesin 2a {ECO:0000313|Ensembl:ENSDARP00000131817};
A0A0R4IER4,A0A0R4INP3,A0A2R8RQR8,A0A2R8RZT9,E7EYE1	25	0.769402	0.509397	0.801575	0.217335	28.9511	29.65	28.5668	29.1334	29.0856	28.8451	28.0891	29.6342	29.2555	28.7986	29.6742	28.7936	27.8867	myom2a	Myomesin 2a {ECO:0000313|Ensembl:ENSDARP00000131817};
A0A0R4IER4,A0A0R4INP3,E7EYE1	3	0.616872	0.751092	0.918043	0.148991	29.4657	30.6412	28.9273	29.9739	29.691	29.2571	28.6002	29.8024	29.4869	29.4156	30.4463	NA	27.8802	myom2a	Myomesin 2a {ECO:0000313|Ensembl:ENSDARP00000131817};
A0A0R4IES8,A0A2R8QMP2,A2AR64,A2AR65,F1R6Q9,Q5BLG1	3	0.569472	0.0488018	0.368697	-0.74101	28.8193	29.1391	28.092	27.6046	29.1201	28.7052	30.1487	28.2427	28.7989	28.3075	29.677	29.3957	28.6	rca2.2,rca2.1	Regulator of complement activation group 2 gene 2 {ECO:0000313|Ensembl:ENSDARP00000132210};,Regulator of complement activation group 2 gene 1 {ECO:0000313|Ensembl:ENSDARP00000094648};
A0A0R4IES8,A0A2R8QMP2,F1R6Q9	6	0.800401	0.022479	0.281043	-1.03677	28.305	28.2494	28.7878	25.8534	28.3895	28.627	29.4629	28.2355	27.7326	28.3573	29.2144	28.4585	28.2913	rca2.2	Regulator of complement activation group 2 gene 2 {ECO:0000313|Ensembl:ENSDARP00000132210};
A0A0R4IEW8,A0A0R4IXJ1,F1QGR7,F1R133	2	0.471	0.621124	0.860909	0.215103	27.6724	NA	27.8134	27.9798	28.1913	27.1915	27.7233	27.7592	28.1468	28.7359	NA	26.9046	26.2779	elavl4	ELAV-like protein 4 {ECO:0000305};
A0A0R4IEX8,A0A0R4ITA8,A0A2R8Q476,A0A2R8QDW4,A0A2R8QEU0,A0A2R8QUB7,A0A2R8RK99,A0A2R8RZX5,E7F9M6,E7FDP2,E9QFJ1,F1R047,Q66HV8,X1WDM7	2	0.441597	0.218232	0.584203	0.175676	29.1875	29.1803	29.4134	29.2887	29.2473	29.2826	29.1111	29.3196	29.4541	29.2208	28.7288	28.8147	29.1884	pfkla,pfkpa,pfkmb,pfkpb,pfkma	ATP-dependent 6-phosphofructokinase {ECO:0000256|HAMAP-Rule:MF_03184};,ATP-dependent 6-phosphofructokinase {ECO:0000256|HAMAP-Rule:MF_03184};,ATP-dependent 6-phosphofructokinase {ECO:0000256|HAMAP-Rule:MF_03184};,ATP-dependent 6-phosphofructokinase {ECO:0000256|HAMAP-Rule:MF_03184};,ATP-dependent 6-phosphofructokinase {ECO:0000256|HAMAP-Rule:MF_03184};
A0A0R4IEX8,E7F9M6	16	0.608553	0.733301	0.909018	-0.0795806	27.9913	28.0259	28.285	27.0256	27.8851	28.0047	28.2655	27.9122	28.335	28.1009	27.4639	28.2823	28.3094	pfkla	ATP-dependent 6-phosphofructokinase {ECO:0000256|HAMAP-Rule:MF_03184};
A0A0R4IEZ2,A0A2R8QB43,A0A2R8RJJ2,A0A2R8RQJ8,E9QBP3,E9QD59,E9QH14,F1QC15,F1QUN8,F1RCB6,F8W3L1,Q6DHS1,Q6IQL9,Q6IQR3,Q6XNL8,Q7ZVF9,Q7ZVI7,Q9I8V1,X1WEN2	4	0.459607	0.012813	0.224274	-0.463575	33.7537	33.4313	33.5734	33.0699	34.2012	33.8542	33.8671	33.7105	33.8031	33.647	34.2212	34.1957	33.4698	actc1a,actb1,actc2,actb2,acta1a,acta2,acta1b,actbb,actba,actc1b,acte1	Actin alpha cardiac muscle 1a {ECO:0000313|Ensembl:ENSDARP00000133299};,Actin, beta 1 {ECO:0000313|Ensembl:ENSDARP00000150238};,Zgc:86709 {ECO:0000313|Ensembl:ENSDARP00000146560};,Actin, beta 2 {ECO:0000313|Ensembl:ENSDARP00000120388};,Actin alpha 1, skeletal muscle a {ECO:0000313|Ensembl:ENSDARP00000052837};,Actin alpha 2, smooth muscle {ECO:0000313|Ensembl:ENSDARP00000124371};,Actin {ECO:000031…
A0A0R4IEZ2,A0A2R8QB43,A0A2R8RJJ2,A0A2R8RQJ8,E9QBP3,E9QD59,E9QH14,F1QC15,F1QUN8,F1RCB6,Q6DHS1,Q6IQL9,Q6IQR3,Q6XNL8,Q7ZVF9,Q7ZVI7,Q9I8V1,X1WEN2	16	0.657283	0.17063	0.541063	-0.282889	36.4996	36.5597	36.3163	36.3466	36.9402	36.5738	36.4888	36.499	36.4212	36.0242	37.3643	36.1631	36.2984	actc1a,actb1,actc2,actb2,acta1a,acta2,acta1b,actbb,actba,actc1b,acte1	Actin alpha cardiac muscle 1a {ECO:0000313|Ensembl:ENSDARP00000133299};,Actin, beta 1 {ECO:0000313|Ensembl:ENSDARP00000150238};,Zgc:86709 {ECO:0000313|Ensembl:ENSDARP00000146560};,Actin, beta 2 {ECO:0000313|Ensembl:ENSDARP00000120388};,Actin alpha 1, skeletal muscle a {ECO:0000313|Ensembl:ENSDARP00000052837};,Actin alpha 2, smooth muscle {ECO:0000313|Ensembl:ENSDARP00000143706};,Actin {ECO:000031…
A0A0R4IEZ2,A0A2R8QB43,A0A2R8RJJ2,A0A2R8RQJ8,E9QBP3,E9QD59,E9QH14,F1QC15,F1QUN8,F1RCB6,Q6IQL9,Q6IQR3,Q6XNL8,Q7ZVF9,Q7ZVI7,Q9I8V1	3	0.328044	0.382062	0.72444	-0.141906	36.7611	36.7179	36.7685	36.6236	36.8937	36.4089	36.7352	36.9247	36.4382	36.8122	37.3941	36.792	36.6243	actc1a,actb1,actc2,actb2,acta1a,acta1b,actbb,actba,actc1b	Actin alpha cardiac muscle 1a {ECO:0000313|Ensembl:ENSDARP00000133299};,Actin, beta 1 {ECO:0000313|Ensembl:ENSDARP00000150238};,Zgc:86709 {ECO:0000313|Ensembl:ENSDARP00000146560};,Actin, beta 2 {ECO:0000313|Ensembl:ENSDARP00000120388};,Actin alpha 1, skeletal muscle a {ECO:0000313|Ensembl:ENSDARP00000052837};,Actin {ECO:0000313|EMBL:AAO38846.1};,Actin, cytoplasmic 2;,Actin, cytoplasmic 1;,Actin a…
A0A0R4IEZ2,A0A2R8QB43,A0A2R8RQJ8,E9QBP3,E9QD59,E9QH14,F1QC15,F1RCB6,Q7ZVF9,Q7ZVI7	3	0.439957	0.41497	0.744841	-0.0954426	37.5922	37.5912	37.7802	37.5463	37.3493	37.4946	37.8916	37.5473	37.4724	37.5109	37.5667	37.7573	37.5988	actc1a,actb1,actb2,actbb,actba	Actin alpha cardiac muscle 1a {ECO:0000313|Ensembl:ENSDARP00000133299};,Actin, beta 1 {ECO:0000313|Ensembl:ENSDARP00000150238};,Actin, beta 2 {ECO:0000313|Ensembl:ENSDARP00000120388};,Actin, cytoplasmic 2;,Actin, cytoplasmic 1;
A0A0R4IEZ2,A0A2R8RJJ2,A0A2R8RQJ8,F1QUN8,F1RCB6,F8W3L1,Q6DHS1,Q6IQL9,Q6IQR3,Q6XNL8,Q9I8V1,X1WEN2	4	0.564123	0.176223	0.546332	-0.233986	33.4052	33.2851	33.566	33.6929	33.3255	33.4714	33.8388	33.2432	33.1343	32.8725	33.7637	33.1676	33.5012	actc1a,actc2,acta1a,acta2,acta1b,actc1b,acte1	Actin alpha cardiac muscle 1a {ECO:0000313|Ensembl:ENSDARP00000133299};,Zgc:86709 {ECO:0000313|Ensembl:ENSDARP00000146560};,Actin alpha 1, skeletal muscle a {ECO:0000313|Ensembl:ENSDARP00000052837};,Actin alpha 2, smooth muscle {ECO:0000313|Ensembl:ENSDARP00000124371};,Actin {ECO:0000313|EMBL:AAO38846.1};,Actin alpha cardiac muscle 1b {ECO:0000313|Ensembl:ENSDARP00000066429};,Actin alpha cardiac …
A0A0R4IEZ2,E9QD59,E9QH14,F1QUN8,F1RCB6,F8W3L1,Q6DHS1,Q6IQL9,Q6IQR3,Q6XNL8,Q7ZVF9,Q7ZVI7,Q9I8V1	4	0.585128	0.395625	0.731841	-0.218166	33.3192	33.4949	33.3099	33.6175	33.3432	33.2633	33.8325	33.362	33.201	32.3684	34.0607	32.7602	33.2171	actc1a,actb1,acta1a,acta2,actc2,acta1b,actbb,actba,actc1b	Actin alpha cardiac muscle 1a {ECO:0000313|Ensembl:ENSDARP00000133299};,Actin, beta 1 {ECO:0000313|Ensembl:ENSDARP00000112639};,Actin alpha 1, skeletal muscle a {ECO:0000313|Ensembl:ENSDARP00000052837};,Actin alpha 2, smooth muscle {ECO:0000313|Ensembl:ENSDARP00000124371};,Novel actin protein {ECO:0000313|EMBL:CAQ14918.1};,Actin {ECO:0000313|EMBL:AAO38846.1};,Actin, cytoplasmic 2;,Actin, cytoplas…
A0A0R4IEZ2,E9QD59,F1QUN8,F1RCB6,F8W3L1,Q6DHS1,Q6IQL9,Q6IQR3,Q6XNL8,Q7ZVF9,Q7ZVI7,Q9I8V1	2	0.328739	0.440741	0.762535	-0.166356	37.2415	38.0555	37.375	37.2464	37.2356	37.1816	37.1054	37.0722	36.6671	37.02	37.695	37.3554	36.8888	actc1a,actb1,acta1a,acta2,actc2,acta1b,actbb,actba,actc1b	Actin alpha cardiac muscle 1a {ECO:0000313|Ensembl:ENSDARP00000133299};,Actin, beta 1 {ECO:0000313|Ensembl:ENSDARP00000112639};,Actin alpha 1, skeletal muscle a {ECO:0000313|Ensembl:ENSDARP00000052837};,Actin alpha 2, smooth muscle {ECO:0000313|Ensembl:ENSDARP00000124371};,Novel actin protein {ECO:0000313|EMBL:CAQ14918.1};,Actin {ECO:0000313|EMBL:AAO38846.1};,Actin, cytoplasmic 2;,Actin, cytoplas…
A0A0R4IEZ2,F1QUN8,F1RCB6,F8W3L1,Q6DHS1,Q6IQL9,Q6IQR3,Q6XNL8,Q9I8V1	10	0.61981	0.678189	0.887882	-0.129951	35.1521	35.7464	34.9882	35.0698	35.2856	35.104	34.8971	35.3759	35.027	35.061	36.4222	34.6055	34.2427	actc1a,acta1a,acta2,actc2,acta1b,actc1b	Actin alpha cardiac muscle 1a {ECO:0000313|Ensembl:ENSDARP00000133299};,Actin alpha 1, skeletal muscle a {ECO:0000313|Ensembl:ENSDARP00000052837};,Actin alpha 2, smooth muscle {ECO:0000313|Ensembl:ENSDARP00000124371};,Novel actin protein {ECO:0000313|EMBL:CAQ14918.1};,Actin {ECO:0000313|EMBL:AAO38846.1};,Actin alpha cardiac muscle 1b {ECO:0000313|Ensembl:ENSDARP00000066429};
A0A0R4IEZ2,F1RCB6	7	0.854331	0.678098	0.887882	-0.739261	28.0683	29.4416	NA	24.6482	26.2794	NA	NA	28.9912	28.2065	NA	30.8429	NA	NA	actc1a	Actin alpha cardiac muscle 1a {ECO:0000313|Ensembl:ENSDARP00000133299};
A0A0R4IEZ2,F1RCB6,Q9I8V1	5	0.688522	0.508668	0.801575	-0.240793	32.6147	33.113	32.3862	32.5497	32.4714	32.6115	32.1334	32.9315	32.8256	32.0287	34.144	32.6641	31.5173	actc1a,actc1b	Actin alpha cardiac muscle 1a {ECO:0000313|Ensembl:ENSDARP00000133299};,Actin alpha cardiac muscle 1b {ECO:0000313|Ensembl:ENSDARP00000066429};
A0A0R4IF09,A0A2R8RS59,F1QF86	4	0.275251	0.403162	0.736786	0.119712	27.9297	27.9503	27.9098	28.2095	28.1332	28.0864	27.9017	27.8171	28.0484	28.0707	27.4034	27.7845	27.8414	ppp3ccb,unknown	Serine/threonine-protein phosphatase {ECO:0000256|RuleBase:RU004273};,Serine/threonine-protein phosphatase {ECO:0000256|RuleBase:RU004273};
A0A0R4IF09,F1QF86	4	0.481026	0.897288	0.966758	-0.0252731	27.1344	27.38	26.8826	26.5634	27.4035	27.3093	27.1841	27.2757	27.097	27.1061	26.5537	27.5491	27.3085	ppp3ccb	Serine/threonine-protein phosphatase {ECO:0000256|RuleBase:RU004273};
A0A0R4IF18,A0A2R8RZM1,A2BGY1	2	0.431875	0.531781	0.811148	-0.210229	24.9923	24.2035	25.5281	25.0196	24.3214	NA	25.6879	24.7722	25.3136	NA	NA	24.8991	25.1856	arvcfb	ARVCF delta catenin family member b {ECO:0000313|Ensembl:ENSDARP00000131390};
A0A0R4IF42,Q7ZVT5	3	0.431765	0.203873	0.572706	0.382374	25.3141	25.4364	25.4346	25.6291	25.0931	24.5007	25.5728	NA	25.5325	NA	NA	NA	NA	rogdi	Protein rogdi homolog {ECO:0000256|ARBA:ARBA00022046};
A0A0R4IFB7,A0A0R4IKU1	2	0.486016	0.494062	0.793967	0.238808	24.9503	25.5668	25.223	25.0165	25.0467	25.3882	24.6091	24.7657	24.3639	25.3925	23.3537	25.3646	25.3128	si:ch211-126j24.1	Si:ch211-126j24.1 {ECO:0000313|Ensembl:ENSDARP00000133833};
A0A0R4IFC6,A0A2R8RR49	5	0.547305	0.782416	0.929517	0.0554533	25.8626	26.0316	25.9604	25.8667	26.4274	25.3617	25.7232	25.4435	26.1515	26.034	NA	25.6889	25.7993	si:dkey-92j12.5	Si:dkey-92j12.5 {ECO:0000313|Ensembl:ENSDARP00000131526};
A0A0R4IFE2,A0A2R8QG90,A8KC30,F8W3U0,Q6IQ72	5	0.509147	0.974551	0.990714	-0.00507805	27.1921	27.5156	26.9414	26.8142	27.0576	27.2675	27.2399	26.8289	27.444	27.3646	27.488	27.1734	27.1699	psmc1a,psmc1b	Proteasome 26S subunit, ATPase 1a {ECO:0000313|Ensembl:ENSDARP00000131571};,Proteasome (Prosome, macropain) 26S subunit, ATPase, 1b {ECO:0000313|EMBL:AAH71538.1};
A0A0R4IFE2,A0A2R8QG90,A8KC30,Q6IQ72	3	0.294928	0.209853	0.578484	-0.237776	26.6558	26.1791	26.6344	26.6301	NA	26.8292	27.0924	26.838	26.4663	NA	NA	26.5955	26.637	psmc1a,psmc1b	Proteasome 26S subunit, ATPase 1a {ECO:0000313|Ensembl:ENSDARP00000131571};,Proteasome (Prosome, macropain) 26S subunit, ATPase, 1b {ECO:0000313|EMBL:AAH71538.1};
A0A0R4IFE2,A8KC30	2	0.421104	0.488672	0.790495	-0.108187	27.8909	28.0342	27.6474	27.6322	27.9469	28.0985	27.8189	27.4957	28.1968	27.8223	27.8466	28.3119	27.84	psmc1a	Proteasome 26S subunit, ATPase 1a {ECO:0000313|Ensembl:ENSDARP00000131571};
A0A0R4IFE2,A8KC30,Q6IQ72	5	0.51708	0.327554	0.686161	-0.107485	30.1244	29.9992	30.0625	30.2024	30.3092	30.1113	30.0226	29.9489	30.174	30.1427	30.3507	30.2126	29.9569	psmc1a,psmc1b	Proteasome 26S subunit, ATPase 1a {ECO:0000313|Ensembl:ENSDARP00000131571};,Proteasome (Prosome, macropain) 26S subunit, ATPase, 1b {ECO:0000313|EMBL:AAH71538.1};
A0A0R4IFF8,A0A0R4IJR6,A0A0R4IL00,A0A0R4IQ86	2	0.359143	0.217719	0.584203	-0.419657	26.3773	25.7861	26.7879	26.7593	26.6007	26.1945	26.8882	26.6041	25.4396	25.6026	25.6901	27.3615	26.8133	cdh1	Cadherin-1 {ECO:0000256|ARBA:ARBA00023893};
A0A0R4IFH8,A0A2R8PZF8,A0A2R8Q6F5,A0A2R8QBA1,A0A2R8QPP7,E9QEQ4,F1QMW3,F1RA12,F8W377,F8W3Q3,F8W3U1,F8W438,F8W4E9,F8W509,F8W571,Q1RLQ4,Q6NZ25,Q7SZN5,Q9DEG6,Q9DEG7	2	0.414017	0.162011	0.532896	0.280845	30.9671	31.3523	30.9515	31.6577	30.8758	30.9782	30.8653	30.8759	31.0569	31.0671	30.2438	31.0455	30.6353	ctbp2a,unknown,ctbp1	C-terminal-binding protein 2a {ECO:0000313|Ensembl:ENSDARP00000134141};,Zgc:136929 {ECO:0000313|Ensembl:ENSDARP00000146324};,C-terminal-binding protein 1 {ECO:0000313|Ensembl:ENSDARP00000112747};
A0A0R4IFH8,A0A2R8Q6F5,A0A2R8QBA1,F1QMW3,F1RA12,F8W377,F8W3Q3,F8W3U1,F8W438,F8W4E9,F8W509,F8W571,Q6NZ25,Q7SZN5,Q9DEG6	2	0.444158	0.485426	0.787572	0.192058	30.137	30.2267	30.3402	29.2835	29.5801	30.346	30.0924	30.4264	30.898	30.3966	29.4068	30.4803	30.1669	ctbp2a,unknown	C-terminal-binding protein 2a {ECO:0000313|Ensembl:ENSDARP00000134141};,Uncharacterized protein {ECO:0000313|Ensembl:ENSDARP00000148584};
A0A0R4IFH8,A0A2R8QBA1,F1QMW3,F1RA12,F8W3U1,F8W4E9,F8W509,F8W571,Q6NZ25,Q7SZN5,Q9DEG6	5	0.601073	0.484015	0.787066	0.190409	28.8322	29.0969	29.4728	28.2911	28.727	28.9898	28.8208	28.7913	29.1271	29.4984	27.8062	28.6051	28.7595	ctbp2a	C-terminal-binding protein 2a {ECO:0000313|Ensembl:ENSDARP00000134141};
A0A0R4IFH8,A0A2R8QBA1,F1QMW3,F1RA12,F8W3U1,F8W4E9,Q6NZ25,Q7SZN5,Q9DEG6	2	0.430105	0.41715	0.747184	0.246215	28.8178	28.0917	27.5385	29.1346	28.7877	29.0727	28.8577	29.0602	29.0222	29.3701	28.5441	29.3676	28.9669	ctbp2a	C-terminal-binding protein 2a {ECO:0000313|Ensembl:ENSDARP00000134141};
A0A0R4IFH8,A0A2R8QBA1,F1QMW3,F8W4E9	2	0.469829	0.685668	0.891404	0.19656	25.8234	NA	26.1592	25.8098	26.2011	25.883	26.0111	26.052	25.9738	26.0395	23.4464	26.7035	25.778	ctbp2a	C-terminal-binding protein 2a {ECO:0000313|Ensembl:ENSDARP00000134141};
A0A0R4IFJ4	39	0.576893	0.0506856	0.373888	0.293343	31.2925	31.1665	31.1052	31.5165	31.1769	30.983	31.3299	31.1809	31.6617	31.6408	30.8883	31.3918	31.4686	pcxa	Pyruvate carboxylase {ECO:0000256|ARBA:ARBA00013057, ECO:0000256|PIRNR:PIRNR001594};
A0A0R4IFJ4,B0S5R6,F1QYZ6	9	0.63458	0.0155577	0.242902	0.435088	29.9593	30.0196	29.4192	30.2547	29.4159	29.6885	29.9999	29.9984	30.3318	30.2915	29.6768	30.2502	30.1651	pcxa,pcxb	Pyruvate carboxylase {ECO:0000256|ARBA:ARBA00013057, ECO:0000256|PIRNR:PIRNR001594};,Pyruvate carboxylase b {ECO:0000313|Ensembl:ENSDARP00000123254};
A0A0R4IFJ4,F1QYZ6	11	0.656156	0.0129406	0.224274	0.356881	30.341	30.2935	30.0258	30.5721	30.2	30.1487	30.3434	30.2876	30.5367	30.8025	29.9663	30.2914	30.6245	pcxa,pcxb	Pyruvate carboxylase {ECO:0000256|ARBA:ARBA00013057, ECO:0000256|PIRNR:PIRNR001594};,Pyruvate carboxylase {ECO:0000256|ARBA:ARBA00013057, ECO:0000256|PIRNR:PIRNR001594};
A0A0R4IFJ7	8	0.438326	0.320838	0.681064	0.146895	32.1967	32.3899	32.4582	32.5929	31.7955	32.2407	32.1308	32.0655	32.2883	31.9801	32.0006	32.1137	32.3041	ckmt2a	Creatine kinase {ECO:0000256|ARBA:ARBA00012231};
A0A0R4IFJ7,A0A0R4IJU9,A0A2R8Q084,A0A2R9YJH5,A2CEA4,A2CEA5,A8E5J9,F6NMS7,F6PA24	8	0.544526	0.490646	0.791395	0.114769	29.9066	30.3395	30.2398	29.6669	29.8192	29.831	29.6325	29.7756	29.7928	30.3269	29.5929	29.98	29.8824	ckmt2a,ckmt2b,unknown	Creatine kinase {ECO:0000256|ARBA:ARBA00012231};,Creatine kinase {ECO:0000256|ARBA:ARBA00012231};,Phosphagen kinase N-terminal domain-containing protein {ECO:0000259|PROSITE:PS51509};
A0A0R4IFJ7,A0A0R4IJU9,A0A2R9YJH5,A2BHA3,A2CEA4,A2CEA5,A8E5J9,B8JJ23,B8JJ24,F6NIF4,F6NMS7,Q08BV6,Q7ZUN7,Q7ZUU6,Q8AY63,R4GE87	2	0.423518	0.420126	0.748895	0.103353	34.8077	34.774	34.8306	34.7268	34.843	34.7453	34.466	34.8714	35.21	34.8198	34.9791	34.6721	34.7541	ckmt2a,ckmt2b,ckma,ckba,ckbb,ckmt1	Creatine kinase {ECO:0000256|ARBA:ARBA00012231};,Creatine kinase {ECO:0000256|ARBA:ARBA00012231};,Creatine kinase {ECO:0000256|ARBA:ARBA00012231};,Creatine kinase {ECO:0000256|ARBA:ARBA00012231};,Creatine kinase {ECO:0000256|ARBA:ARBA00012231};,Creatine kinase {ECO:0000256|ARBA:ARBA00012231};
A0A0R4IFJ7,A0A2R8Q084,A0A2R9YJH5	27	0.340822	0.491978	0.792526	0.105467	35.6401	35.8599	35.8253	35.4909	35.4456	35.628	35.553	35.5331	35.8212	35.7923	35.1101	35.9622	35.6596	ckmt2a,unknown	Creatine kinase {ECO:0000256|ARBA:ARBA00012231};,Phosphagen kinase N-terminal domain-containing protein {ECO:0000259|PROSITE:PS51509};
A0A0R4IFJ7,A0A2R9YJH5	13	0.423733	0.305689	0.667416	0.143449	35.7644	36.099	36.1057	36.0084	35.7594	35.6835	35.5956	35.6447	35.7816	35.7671	35.5387	35.4728	35.7157	ckmt2a	Creatine kinase {ECO:0000256|ARBA:ARBA00012231};
A0A0R4IFJ7,A0A2R9YJH5,A2CEA4,A2CEA5,A8E5J9,F6NMS7,Q7ZUN7,Q7ZUU6	3	0.375384	0.535668	0.812392	-0.0922902	31.8966	31.9954	32.27	32.195	31.6656	31.9188	31.9664	31.626	31.9969	31.6448	32.0631	31.7725	31.6445	ckmt2a,ckmt2b,ckmt1	Creatine kinase {ECO:0000256|ARBA:ARBA00012231};,Creatine kinase {ECO:0000256|ARBA:ARBA00012231};,Creatine kinase {ECO:0000256|ARBA:ARBA00012231};
A0A0R4IFJ7,A0A2R9YJH5,A2CEA4,A2CEA5,A8E5J9,F6NMS7,Q7ZUU6	4	0.54764	0.679779	0.888145	0.0685823	34.7873	35.039	35.0185	34.4674	34.7077	34.7668	34.5144	34.6593	35.0578	34.9911	34.3684	35.1425	34.7151	ckmt2a,ckmt2b	Creatine kinase {ECO:0000256|ARBA:ARBA00012231};,Creatine kinase {ECO:0000256|ARBA:ARBA00012231};
A0A0R4IFJ7,A0A2R9YJH5,Q7ZUU6	13	0.577373	0.667925	0.884582	0.0892023	35.8779	36.0903	36.2236	35.7512	35.5753	35.8903	35.6315	35.5372	36.1663	36.2134	35.2712	36.4077	35.7764	ckmt2a	Creatine kinase {ECO:0000256|ARBA:ARBA00012231};
A0A0R4IFK0	8	0.694748	0.0179444	0.257024	-0.292948	30.0451	29.9602	29.9429	29.8109	30.195	30.2643	30.2096	29.9839	29.6783	30.0354	30.2106	30.3266	29.9228	capn2a	Calpain 2, (m/II) large subunit a {ECO:0000313|Ensembl:ENSDARP00000132224};
A0A0R4IFK0,A5PMP0,F1QMV0	2	0.411049	0.498294	0.795607	-0.116341	28.2925	28.1486	28.0479	28.4921	28.2097	27.9655	28.7664	28.2104	27.8783	28.3877	28.6877	28.4271	28.289	capn2a,capn2b	Calpain 2, (m/II) large subunit a {ECO:0000313|Ensembl:ENSDARP00000132224};,Calpain 2, (m/II) large subunit b {ECO:0000313|Ensembl:ENSDARP00000072424};
A0A0R4IFK0,F1QMV0	25	0.433021	0.0312138	0.31439	-0.286264	30.8034	30.5764	30.6868	30.5182	30.9078	31.0501	31.0486	30.5962	30.5958	30.9008	31.1653	30.8202	30.7738	capn2a	Calpain 2, (m/II) large subunit a {ECO:0000313|Ensembl:ENSDARP00000132224};
A0A0R4IFK9	4	0.507045	0.513754	0.802622	-0.30497	26.1302	25.3905	26.357	26.4995	26.0277	26.7464	25.7602	24.0064	27.0385	26.1372	25.8925	26.9121	26.7941	pmpca	Alpha-MPP {ECO:0000256|ARBA:ARBA00018049};
A0A0R4IFL5	25	0.335711	0.904688	0.968486	0.0133247	29.7475	29.6267	29.8192	29.7859	29.5688	29.8018	29.8083	29.6462	29.9175	29.7623	29.5191	29.9278	29.7863	unknown	26S proteasome non-ATPase regulatory subunit 2 {ECO:0000256|ARBA:ARBA00014928};
A0A0R4IFM0,A0A0R4IIB1,A0A0R4INN0,A0A0R4IPQ8,A0A0R4ITL4	2	0.458032	0.0322356	0.316611	-0.766783	30.539	NA	NA	30.5564	30.9162	30.8316	31.5516	30.1254	29.4963	30.9596	30.9771	30.3352	29.6402	cfh	Complement factor H {ECO:0000313|Ensembl:ENSDARP00000131647};
A0A0R4IFM0,A0A0R4INN0,A0A0R4IPQ8	2	0.488164	0.048059	0.366713	-0.723642	29.5311	NA	NA	29.2077	29.2125	30.224	30.5284	28.6712	28.6331	29.9582	30.1041	29.3954	29.3759	cfh	Complement factor H {ECO:0000313|Ensembl:ENSDARP00000131647};
A0A0R4IFM0,A0A0R4INN0,A0A0R4IPQ8,A0A0R4ITL4	7	0.766819	0.138605	0.509605	-0.776969	27.4929	25.617	26.0694	27.494	27.8618	28.2745	28.9176	27.133	26.8741	27.9748	28.7107	27.4546	27.5338	cfh	Complement factor H {ECO:0000313|Ensembl:ENSDARP00000131647};
A0A0R4IFP3,A0A2R8Q4B1,B8A5L1	7	0.480333	0.587696	0.841391	0.0706171	26.5248	26.6453	26.6537	26.2532	26.7243	26.4561	26.2154	26.7263	26.7042	26.6289	26.4329	26.4545	26.4028	ecpas	Ecm29 proteasome adaptor and scaffold {ECO:0000313|Ensembl:ENSDARP00000132031};
A0A0R4IFR3,B8JK16,B8JK17	2	0.487578	0.752942	0.918293	-0.261696	26.0462	27.2594	NA	25.9633	NA	NA	24.4503	25.6809	NA	26.5626	27.5268	26.652	24.274	ank1a	Ankyrin 1, erythrocytic a {ECO:0000313|Ensembl:ENSDARP00000134488};
A0A0R4IFS2,B0S578	2	0.333997	0.233788	0.596162	0.232392	26.2965	26.662	25.9309	26.2986	26.1602	26.3745	25.8508	26.4305	26.6056	26.5821	NA	26.5324	25.834	aak1a	AP2-associated kinase 1a {ECO:0000313|Ensembl:ENSDARP00000132327};
A0A0R4IFT8	6	0.438005	0.278163	0.635689	0.16466	30.095	30.0554	29.9879	30.0037	30.0889	30.0321	30.1553	30.4572	30.0808	30.4877	29.5819	30.2301	29.9792	usp47	Ubiquitin-specific peptidase 47 {ECO:0000313|Ensembl:ENSDARP00000132347};
A0A0R4IFU7,A0A0R4IGM0,D7RVR7,D7RVR8,Q6PH15	4	0.686951	0.0301329	0.310981	0.662222	30.1242	30.2953	30.2687	30.4013	30.0814	30.0585	30.0049	30.6273	30.7759	30.2636	28.4389	29.906	30.3684	slc1a2b,slc1a2a	Amino acid transporter {ECO:0000256|RuleBase:RU361216};,Amino acid transporter {ECO:0000256|RuleBase:RU361216};
A0A0R4IFU7,A0A0R4IGM0,D7RVR7,Q6PH15	9	0.460202	0.0710507	0.414751	0.593499	30.6258	30.7746	30.5903	31.0844	30.7721	30.6612	30.4714	30.8463	31.2387	30.735	28.782	30.6975	30.8565	slc1a2b	Amino acid transporter {ECO:0000256|RuleBase:RU361216};
A0A0R4IFV3,A0A0R4IJ91,A0A2R8QQ99,F6NHQ1,F6NHV5,Q08BE3	5	0.548974	0.248513	0.610988	-0.309394	30.5701	30.4866	30.1196	29.7751	30.5868	31.112	30.7662	30.8847	29.9085	30.2129	30.9342	30.8298	31.2244	slmapa	Sarcolemma-associated protein a {ECO:0000313|Ensembl:ENSDARP00000132367};
A0A0R4IFX9,A0A286Y8B4,A0A2R8Q9J0,A0A2R8RMV2	3	0.466086	0.0841509	0.433818	0.709438	27.6639	28.0121	28.0244	28.0739	27.1594	27.9644	27.4973	27.6597	28.4586	28.2833	25.4794	27.7304	27.6242	slc4a10a	Anion exchange protein {ECO:0000256|RuleBase:RU362035};
A0A0R4IFX9,A0A286Y8B4,A0A2R8Q9J0,A0A2R8RMV2,F1R0Y5	3	0.402456	0.444631	0.763579	-0.166809	25.571	25.6222	25.4703	25.1061	25.7292	25.8049	25.494	25.0629	25.7409	26.2191	NA	25.8115	25.2199	slc4a10a,slc4a10b	Anion exchange protein {ECO:0000256|RuleBase:RU362035};,Anion exchange protein {ECO:0000256|RuleBase:RU362035};
A0A0R4IG19,A0A0R4IPQ0,A0A2R8Q0C3,A0A2R8QJ46,A0A2R8QMQ9,A0A2R8QR36,A2CEP2,A2CEP3,F1RDJ4,Q802U5,X1WBJ6,X1WEN5,X1WES2	2	0.329068	0.463989	0.773982	-0.157065	28.2825	28.2822	28.6192	28.1198	28.8574	27.9414	27.6247	28.3405	28.243	28.0894	28.251	28.8726	28.149	sh3glb2a,sh3glb2b	SH3-domain GRB2-like endophilin B2a {ECO:0000313|Ensembl:ENSDARP00000132194};,SH3-domain GRB2-like endophilin B2b {ECO:0000313|Ensembl:ENSDARP00000137042};
A0A0R4IG31,A0A0R4IY19,Q6DG35	25	0.546067	0.282502	0.641926	-0.246947	34.9453	34.606	35.7839	34.6197	34.7135	34.6338	35.3138	34.7976	34.7457	34.7567	35.3045	34.663	35.4052	cryabb	Crystallin, alpha B, b {ECO:0000313|Ensembl:ENSDARP00000132828};
A0A0R4IG31,Q6DG35	15	0.69673	0.581589	0.838036	-0.112357	35.6191	35.1746	35.9689	35.502	35.3854	35.3843	35.9036	35.5467	35.5363	35.3605	36.0408	35.3684	36.2573	cryabb	Crystallin, alpha B, b {ECO:0000313|Ensembl:ENSDARP00000132828};
A0A0R4IG45,A0A0R4IIR1,F8W429,Q4V8Z7,T1SXK0	4	0.555285	0.323748	0.68282	0.137427	29.2586	29.256	29.4819	29.4829	29.3832	29.2712	28.9596	29.1386	29.4917	29.4742	28.9387	29.1048	29.1205	dnm1a,dnm2a	Dynamin GTPase {ECO:0000256|ARBA:ARBA00011980};,Dynamin GTPase {ECO:0000256|ARBA:ARBA00011980};
A0A0R4IG45,E7FC95,E9QF63,F8W429	24	0.610696	0.165742	0.534374	0.242211	31.669	31.6423	31.8716	31.8305	31.5251	31.6979	31.5728	31.8692	32.0711	31.7767	30.8955	31.7247	31.5509	dnm1a,dnm1b	Dynamin GTPase {ECO:0000256|ARBA:ARBA00011980};,Dynamin GTPase {ECO:0000256|ARBA:ARBA00011980};
A0A0R4IG45,F8W429	11	0.550913	0.219454	0.584203	0.237256	31.269	31.3013	31.3972	31.4773	31.2719	31.2962	31.2	31.5253	31.4873	31.2858	30.2916	31.4452	31.2486	dnm1a	Dynamin GTPase {ECO:0000256|ARBA:ARBA00011980};
A0A0R4IG79,A0A0R4IZC2,A0A286Y9N9,A0A2R8Q859,A0A2R8RK12,A0A2R8RTS0	3	0.480362	0.0572067	0.386169	0.346372	26.6818	27.1142	26.6632	26.8331	26.1955	27.0672	26.6167	26.9456	26.7171	26.5701	26.2279	26.2812	26.9499	snap91a,snap91b	Synaptosome-associated protein 91a {ECO:0000313|Ensembl:ENSDARP00000132245};,Synaptosome-associated protein 91b {ECO:0000313|Ensembl:ENSDARP00000143680};
A0A0R4IG79,A0A0R4IZC2,A0A2R8Q859,A0A2R8RK12,A0A2R8RTS0	4	0.589715	0.124291	0.486602	0.354371	28.4503	28.326	28.3841	28.7389	28.6517	28.5814	28.3285	28.7632	28.7342	28.2572	27.3578	28.3352	28.9455	snap91a	Synaptosome-associated protein 91a {ECO:0000313|Ensembl:ENSDARP00000132245};
A0A0R4IG81,A5PMP1	11	0.405695	0.543574	0.816219	0.0850366	29.498	29.2039	29.7765	29.5733	29.3013	29.395	29.4004	29.5621	29.5916	29.4749	29.6403	29.2196	29.8375	capn1b	Calpain 1, (mu/I) large subunit b {ECO:0000313|Ensembl:ENSDARP00000133432};
A0A0R4IGA9,A0A0R4IQK4,F1Q4W2,F1QSA6,F1RCM2	3	0.481592	0.490965	0.791401	0.26691	26.7312	27.3477	26.8424	27.0146	27.1592	26.6479	27.0866	NA	26.6188	26.5369	25.3269	NA	NA	prom1b	Prominin 1 b {ECO:0000313|Ensembl:ENSDARP00000132499};
A0A0R4IGA9,A0A0R4IQK4,F1Q4W2,F1RCM2	2	0.447498	0.342578	0.697052	0.306318	27.0439	26.9715	27.2837	26.9742	26.3799	27.4156	27.2097	26.9855	27.5197	27.4411	25.5364	27.5192	27.2905	prom1b	Prominin 1 b {ECO:0000313|Ensembl:ENSDARP00000132499};
A0A0R4IGB5,A0A0R4IRN7,E7F5B6	2	0.476577	0.00226731	0.0884585	1.30461	28.5174	28.7201	28.4462	28.7397	27.3122	28.2001	27.3584	29.9744	29.206	28.6859	27.0655	28.8082	29.6921	si:ch211-235e9.8	Si:ch211-235e9.8 {ECO:0000313|Ensembl:ENSDARP00000133493};
A0A0R4IGD7,A0A2R8QLB0,E9QD74,F1RBD7	7	0.701046	0.343636	0.697052	-0.219544	26.4458	26.4476	26.5469	26.9471	26.4639	26.6168	26.8554	26.1601	25.5606	26.0166	26.5689	26.2811	26.884	plcd1a	Phosphoinositide phospholipase C {ECO:0000256|ARBA:ARBA00012368, ECO:0000256|RuleBase:RU361133};
A0A0R4IGF2,A0A1S6L757,O93599,Q6NV46	6	0.529161	0.0834467	0.433818	-0.343394	27.349	27.2131	27.574	27.0763	27.3516	27.5569	27.8273	27.5858	26.8995	26.7492	27.0456	27.7688	27.5399	stat3	Signal transducer and activator of transcription {ECO:0000256|RuleBase:RU046415};
A0A0R4IGG3,A0A2R8QNR8,E9QBF0	4	0.489757	0.914734	0.973006	-0.0219728	31.8623	32.0733	32.1404	32.0092	32.022	31.3802	31.8552	31.755	31.5456	32.3955	32.2074	31.6346	31.3294	tpi1b	Triosephosphate isomerase {ECO:0000256|RuleBase:RU363013};
A0A0R4IGG3,A0A2R8QNR8,E9QBF0,I3IS66,Q1MTI4,Q90XG0	7	0.66441	0.405727	0.737957	0.121838	31.2385	31.3466	31.1422	31.4992	31.1287	31.1085	30.9626	31.142	31.301	31.4789	31.6738	31.05	31.0291	tpi1b,tpi1a	Triosephosphate isomerase {ECO:0000256|RuleBase:RU363013};,Triosephosphate isomerase {ECO:0000256|RuleBase:RU363013};
A0A0R4IGG3,A0A2R8QNR8,E9QBF0,Q1MTI4,Q90XG0	4	0.615417	0.688367	0.893317	0.0632421	32.2173	32.3211	32.3466	32.6505	32.0502	32.0233	31.9774	32.0615	32.184	32.4273	32.5252	32.1912	31.849	tpi1b,tpi1a	Triosephosphate isomerase {ECO:0000256|RuleBase:RU363013};,Triosephosphate isomerase A;
A0A0R4IGG3,A0A2R8QNR8,E9QBF0,Q90XG0	15	0.567031	0.735678	0.910719	0.0576141	32.6833	32.8502	32.6774	33.127	32.647	32.4653	32.3344	32.4483	32.625	32.8834	33.1051	32.6978	32.3389	tpi1b	Triosephosphate isomerase {ECO:0000256|RuleBase:RU363013};
A0A0R4IGG3,A0A2R8QNR8,Q90XG0	5	0.597042	0.861965	0.955464	-0.0371434	32.0339	31.9796	31.9936	32.7017	32.0595	32.032	31.7352	31.3511	32.0971	32.2102	32.537	31.9573	31.7522	tpi1b	Triosephosphate isomerase {ECO:0000256|RuleBase:RU363013};
A0A0R4IGG5,I3ISJ6	11	0.413983	0.86846	0.955744	-0.0311473	29.3721	29.6464	29.8274	28.9477	29.4439	29.3174	29.4221	29.7825	29.3266	29.095	29.472	28.8433	29.3409	neu3.5	Exo-alpha-sialidase {ECO:0000256|ARBA:ARBA00012733};
A0A0R4IGI1,E9QGA9,E9QIH5,Q5XJ10	23	0.672885	0.724948	0.909018	0.0939389	33.5483	34.1827	33.9145	34.3014	33.7798	32.9767	33.0242	33.26	33.3264	33.4281	33.9363	33.3768	33.0733	gapdh	Glyceraldehyde-3-phosphate dehydrogenase {ECO:0000313|Ensembl:ENSDARP00000118100};
A0A0R4IGI1,E9QIH5,F1R3D3,Q5MJ86,Q5XJ10	3	0.402636	0.472658	0.780405	-0.100276	32.2877	32.2813	32.4889	32.5661	32.6107	32.2814	32.4604	32.0022	32.1048	32.2563	32.1481	32.0375	32.2148	gapdh,gapdhs,gapdh-2	Glyceraldehyde-3-phosphate dehydrogenase {ECO:0000313|Ensembl:ENSDARP00000118517};,Glyceraldehyde-3-phosphate dehydrogenase {ECO:0000256|RuleBase:RU361160};,Glyceraldehyde-3-phosphate dehydrogenase 2;
A0A0R4IGI1,Q5XJ10	16	0.600865	0.448153	0.764828	-0.177658	34.7335	35.1676	35.1961	35.0917	35.1521	34.3522	34.3211	34.5142	34.2821	34.6981	34.9497	34.9631	34.1147	gapdh	Glyceraldehyde-3-phosphate dehydrogenase {ECO:0000250|UniProtKB:P00355};
A0A0R4IGI5,Q6DGK1	2	0.356144	0.601778	0.849827	0.110087	26.7886	27.1945	26.9001	27.1935	26.3391	26.3063	26.8924	26.633	26.5519	26.5869	NA	27.2047	26.8718	arl1	ADP-ribosylation factor-like 1 {ECO:0000313|Ensembl:ENSDARP00000132630};
A0A0R4IGK4,A0A2R8Q993,A0A2R8QD47,A0A2R8QIZ7,A0A2R8RTR5,A5PLE0,E9QIN9,F1QCQ7,F1R5A4,O93423	2	0.386964	0.498747	0.795607	0.182109	29.4066	30.0293	29.8273	29.2143	28.7185	29.8419	29.6044	29.3445	29.3775	29.5981	28.3895	29.5114	29.422	stom,stoml3a,stoml3b	Stomatin {ECO:0000313|Ensembl:ENSDARP00000133615};,Stomatin (EPB72)-like 3a {ECO:0000313|Ensembl:ENSDARP00000107042};,Stomatin (EPB72)-like 3b {ECO:0000313|Ensembl:ENSDARP00000076273};
A0A0R4IGK4,A0A2R8Q993,A0A2R8QD47,A0A2R8QIZ7,A0A2R8RTR5,F1QCQ7,O93423	3	0.456748	0.849039	0.951789	0.0475542	28.0236	28.773	28.3778	27.4857	27.8099	28.2355	28.5449	27.9729	27.8781	27.9748	27.3271	27.7038	28.1997	stom	Stomatin {ECO:0000313|Ensembl:ENSDARP00000133615};
A0A0R4IGK9,A0A0R4II89	6	0.726803	0.0921674	0.443286	0.489598	28.6571	28.5037	28.0979	28.9945	27.9763	28.2319	28.0712	28.7647	29.6153	29.236	29.1223	28.9744	28.2974	cat	Catalase {ECO:0000256|ARBA:ARBA00014132, ECO:0000256|RuleBase:RU000498};
A0A0R4IGK9,A0A0R4II89,Q9PT92	14	0.58457	0.0345687	0.326774	0.4651	28.7869	28.96	28.2981	29.1795	28.3833	28.4341	28.1503	28.9165	29.3854	29.1613	29.0578	29.0022	28.5138	cat	Catalase {ECO:0000256|ARBA:ARBA00014132, ECO:0000256|RuleBase:RU000498};
A0A0R4IGN3	31	0.52888	0.013987	0.228986	-0.320804	30.2261	30.0303	30.0355	29.9894	30.3944	30.3763	30.491	30.068	29.9855	30.0896	30.5608	30.461	30.2313	pdia3	Protein disulfide-isomerase {ECO:0000256|RuleBase:RU361130};
A0A0R4IGP1,A0A2R8Q113,F1QIV9,G8JL25,Q5XXA7	2	0.460155	0.108395	0.466834	-0.711257	25.2129	NA	24.6264	24.5542	NA	26.1393	25.3914	24.2856	25.6937	24.6261	NA	26.2748	25.3241	hdgfl2	Hepatoma-derived growth factor-related protein 2 {ECO:0000313|Ensembl:ENSDARP00000134877};
A0A0R4IGP6	7	0.471081	0.489035	0.790573	0.169832	32.3565	32.3508	32.3751	32.4883	32.3212	32.6342	32.3445	31.8657	32.821	32.5991	31.2635	32.691	32.5236	pkma	Pyruvate kinase {ECO:0000256|ARBA:ARBA00012142, ECO:0000256|RuleBase:RU000504};
A0A0R4IGP6,A0A0R4IHV1	2	0.29831	0.0204406	0.267946	-0.485535	27.7872	27.2212	27.6748	27.2801	28.461	28.2582	27.9639	27.8045	27.5814	27.4269	28.202	27.6203	27.9527	pkma,pkmb	Pyruvate kinase {ECO:0000256|ARBA:ARBA00012142, ECO:0000256|RuleBase:RU000504};,Pyruvate kinase {ECO:0000256|ARBA:ARBA00012142, ECO:0000256|RuleBase:RU000504};
A0A0R4IGP6,A0A0R4IHV1,Q7ZVT2	2	0.20885	0.215982	0.583728	0.533202	33.0583	33.144	33.1823	33.2322	33.341	33.3074	33.2388	33.3526	33.3965	33.2089	33.0882	30.5928	33.6153	pkma,pkmb	Pyruvate kinase {ECO:0000256|ARBA:ARBA00012142, ECO:0000256|RuleBase:RU000504};,Pyruvate kinase {ECO:0000256|ARBA:ARBA00012142, ECO:0000256|RuleBase:RU000504};
A0A0R4IGP6,Q7ZVT2	44	0.394053	0.331953	0.688851	0.129184	33.3245	33.3364	33.3053	33.2749	33.3943	33.3949	33.5204	33.4015	33.4788	33.4945	32.824	33.1208	33.3486	pkma	Pyruvate kinase {ECO:0000256|ARBA:ARBA00012142, ECO:0000256|RuleBase:RU000504};
A0A0R4IGP7,A0A2R8QBE5,F1QFY1,F1REN0	9	0.45166	0.0437421	0.358699	0.300683	27.1703	27.5665	27.2973	27.3724	26.7904	27.1643	26.9823	27.1217	27.32	27.4961	26.8024	27.0831	27.0471	cul5b,cul5a	Cullin 5b {ECO:0000313|Ensembl:ENSDARP00000132713};,Cullin 5a {ECO:0000313|Ensembl:ENSDARP00000100474};
A0A0R4IGP9,F1Q699,F1QNZ9,F1R6I7,Q0IJ38	4	0.711287	0.960738	0.986651	-0.0392239	27.5922	29.0989	25.6063	27.7424	27.7286	28.2903	27.4235	29.2792	28.3548	24.7261	29.0942	27.5281	26.2342	mybpc2a,mybpc2b	Myosin-binding protein Ca {ECO:0000313|Ensembl:ENSDARP00000132260};,Myosin-binding protein Cb {ECO:0000313|Ensembl:ENSDARP00000115895};
A0A0R4IGP9,F1QNZ9,Q0IJ38	17	0.905318	0.774536	0.926923	0.181851	27.228	28.6665	25.5284	27.2499	26.6056	27.6633	26.5105	28.4499	26.7203	26.7584	29.4328	27.0818	26.0686	mybpc2a	Myosin-binding protein Ca {ECO:0000313|Ensembl:ENSDARP00000132260};
A0A0R4IGP9,Q0IJ38	4	0.514104	0.420457	0.748895	0.595321	25.4454	26.9885	NA	24.6177	24.779	24.6228	24.4249	27.2279	25.3653	NA	27.3687	24.5435	24.5162	mybpc2a	Myosin-binding protein Ca {ECO:0000313|Ensembl:ENSDARP00000132260};
A0A0R4IGQ7	2	0.474236	0.441162	0.7628	-0.176348	27.5326	27.8684	27.8615	26.7342	27.7926	27.5661	27.7236	27.1112	27.3026	28.1184	27.1773	27.6035	27.5318	fkbp3	Peptidylprolyl isomerase {ECO:0000256|PROSITE-ProRule:PRU00277};
A0A0R4IGQ8,A0A0R4IUZ8	35	0.829351	0.433396	0.757915	0.274288	28.572	29.652	28.3147	28.439	28.5975	28.068	27.9409	29.3885	28.9383	28.4067	29.0314	28.6567	27.4304	myom1b	Myomesin 1b {ECO:0000313|Ensembl:ENSDARP00000133738};
A0A0R4IGQ8,A0A0R4IUZ8,E7EYD0	2	0.486623	0.67735	0.887863	0.147108	29.6815	30.3947	29.2963	29.851	30.0223	29.4863	28.7035	30.3777	29.9247	29.5485	30.2138	29.9256	28.4338	myom1b,myom1a	Myomesin 1b {ECO:0000313|Ensembl:ENSDARP00000133738};,Myomesin 1a (skelemin) {ECO:0000313|Ensembl:ENSDARP00000117418};
A0A0R4IGQ8,A0A140LH33	2	0.498067	0.329636	0.686879	0.41641	27.0159	28.4137	26.252	26.5195	27.3996	26.5357	26.3436	27.9831	27.2725	26.9588	27.9395	26.3758	26.1971	myom1b	Myomesin 1b {ECO:0000313|Ensembl:ENSDARP00000133738};
A0A0R4IGS2	28	0.853486	0.0555271	0.383878	-0.842826	30.1591	29.6074	31.2994	28.8908	30.7677	30.0899	30.1522	30.0324	30.6617	29.3573	31.7854	29.3885	29.8767	si:ch73-55i23.1	Si:ch73-55i23.1 {ECO:0000313|Ensembl:ENSDARP00000134695};
A0A0R4IGS2,F1QD56,F1QTP9	3	0.481946	0.0161509	0.24481	-0.903225	29.1097	28.4929	30.2162	28.3808	29.5873	28.7873	29.3831	29.0178	29.1319	28.237	30.6837	28.71	28.6879	si:ch73-55i23.1,unknown	Si:ch73-55i23.1 {ECO:0000313|Ensembl:ENSDARP00000134695};,Zgc:101699 {ECO:0000313|Ensembl:ENSDARP00000050657};
A0A0R4IGS4,B7ZV62,F1QGG3	18	0.523556	0.0283516	0.309772	0.278041	31.3786	31.4675	31.2999	31.5401	31.3967	31.4173	31.1386	31.5123	31.6578	31.5919	30.9584	31.2267	31.3363	nsfb,nsfa	Vesicle-fusing ATPase {ECO:0000256|RuleBase:RU367045};,Vesicle-fusing ATPase {ECO:0000256|RuleBase:RU367045};
A0A0R4IGS4,F1QGG3	10	0.332227	0.808446	0.936944	0.0251507	30.6298	30.5469	30.6742	30.5586	30.6285	30.6951	30.611	30.5474	30.7421	30.7562	30.3812	30.7132	30.7027	nsfb	Vesicle-fusing ATPase {ECO:0000256|RuleBase:RU367045};
A0A0R4IGU0	2	0.3675	0.70997	0.902455	-0.145643	25.015	24.5685	NA	NA	NA	NA	25.6739	25.0579	NA	24.8936	NA	24.5504	25.346	cnn1b	Calponin {ECO:0000256|RuleBase:RU361224};
A0A0R4IGU1,Q5XTN2	39	0.601151	0.557584	0.82303	0.126828	36.2481	36.3103	35.3796	36.4848	36.3679	36.5362	36.3202	36.5377	36.53	36.3464	36.1919	36.3121	35.6598	crygs4	Crystallin, gamma S4 {ECO:0000313|Ensembl:ENSDARP00000132501};
A0A0R4IGW2,B3DH26,F1Q9M7	3	0.363152	0.859645	0.955464	-0.06816	26.0069	25.5127	26.0575	NA	NA	26.0536	NA	25.8535	26.0446	26.9024	NA	NA	25.6237	fstl5	Follistatin-like 5 {ECO:0000313|Ensembl:ENSDARP00000134918};
A0A0R4IGX3,F6NTY9	11	0.725591	0.0118606	0.215204	-1.27	33.8776	31.7468	34.1691	33.4546	33.3325	33.79	35.2867	33.5819	33.3554	33.4206	35.4751	35.0224	33.8966	itln3	Intelectin 3 {ECO:0000313|Ensembl:ENSDARP00000132575};
A0A0R4IH04,A0A0R4IV67,A0A2R8RZY5	4	0.685135	0.217118	0.584172	0.183913	29.4601	29.6496	29.4376	30.0324	29.4326	29.3485	29.376	29.394	29.3724	29.6855	29.2164	29.398	29.1786	aglb,agla	4-alpha-glucanotransferase {ECO:0000256|ARBA:ARBA00020295};,4-alpha-glucanotransferase {ECO:0000256|ARBA:ARBA00020295};
A0A0R4IH06,F1R1C9	5	0.500611	0.22373	0.587555	0.248604	26.9107	27.2867	26.9486	26.9411	26.8409	26.974	26.2687	27.2052	27.1577	26.9706	26.3234	27.3628	26.6489	ttc7b	Tetratricopeptide repeat domain 7B {ECO:0000313|Ensembl:ENSDARP00000132830};
A0A0R4IH35,A0A2R8QGK7	10	0.654705	0.108089	0.465915	0.217931	29.3836	29.7312	29.4316	29.4978	29.2071	29.0116	29.068	29.4311	29.4532	29.4159	29.6174	29.3122	29.4264	mccc1	Methylcrotonoyl-CoA carboxylase 1 (alpha) {ECO:0000313|Ensembl:ENSDARP00000132399};
A0A0R4IH39,A0A0R4IT88,A0A2R8PWM6,A0A2R8QLH1,A8KBS0,A9ULS4,E9QE54,F1RDG8,Q4V957,Q5BJD1	3	0.340141	0.178371	0.547311	0.202279	28.6233	28.9788	28.809	28.9194	28.2479	28.5543	28.4505	28.3287	28.866	28.7408	28.4934	28.5779	28.513	rab6a,rab6ba,rab41,rab6bb	RAB6A, member RAS oncogene family {ECO:0000313|Ensembl:ENSDARP00000134740};,RAB6B, member RAS oncogene family a {ECO:0000313|Ensembl:ENSDARP00000138043};,RAB41, member RAS oncogene family {ECO:0000313|Ensembl:ENSDARP00000145400};,RAB6B, member RAS oncogene family b {ECO:0000313|Ensembl:ENSDARP00000042254};
A0A0R4IH71,Q7ZUP5	3	0.301539	0.376057	0.72273	-0.145273	27.6627	27.4669	27.9537	27.579	27.8527	27.4541	27.8421	27.1504	27.6659	27.9415	27.3794	27.9301	27.7369	dnaja2a	DnaJ heat shock protein family (Hsp40) member A2a {ECO:0000313|Ensembl:ENSDARP00000133865};
A0A0R4IH79	6	0.646412	0.0101853	0.19534	0.352704	27.5691	27.8606	27.5898	27.7571	27.2949	27.1185	27.2737	27.6209	27.7072	27.8835	27.4775	27.6019	27.6432	lonp1	Lon protease homolog, mitochondrial {ECO:0000256|HAMAP-Rule:MF_03120};
A0A0R4IH79,A0A0R4IPW4	6	0.581665	0.0905298	0.439831	0.267497	27.9687	28.1511	28.1976	27.7666	27.466	27.8164	27.8683	28.1026	28.3696	28.0408	27.6457	28.0156	28.1838	lonp1	Lon protease homolog, mitochondrial {ECO:0000256|HAMAP-Rule:MF_03120};
A0A0R4IH84,F1QGH9	7	0.524463	0.120219	0.482124	-0.294197	27.0922	27.1668	27.6259	26.6308	27.3398	26.8945	26.8286	26.8268	27.379	26.7715	27.2389	27.5082	26.8957	psmd11b	26S proteasome non-ATPase regulatory subunit 11B;
A0A0R4IH84,F1QGH9,F6P3G4	4	0.650111	0.0649511	0.399913	-0.216131	29.0335	29.0403	29.2461	28.7834	29.1894	29.1016	28.9208	28.8219	28.9502	29.1044	29.2824	29.1088	28.8521	psmd11b,psmd11a	26S proteasome non-ATPase regulatory subunit 11B;,26S proteasome non-ATPase regulatory subunit 11A;
A0A0R4IHB0,A0A0R4IMA3,B3DLK0,Q2LDA1	4	0.652002	0.295057	0.655908	-0.799455	30.1588	30.7529	30.818	28.8364	31.0428	31.9339	30.9	28.9412	28.1752	29.8015	27.8924	30.764	32.0471	col2a1a	Collagen, type II, alpha 1a {ECO:0000313|Ensembl:ENSDARP00000133066};
A0A0R4IHE1,A0A0R4IV65,Q7SXG4,Q7SXG4-2	5	0.371993	0.741346	0.912119	-0.0618481	27.5731	27.3814	27.9274	27.0246	27.2252	27.5072	27.9784	27.7138	27.806	27.6677	27.2191	27.767	27.6596	uba2	SUMO-activating enzyme subunit 2 {ECO:0000256|PIRNR:PIRNR039133};
A0A0R4IHE1,Q7SXG4,Q7SXG4-2	4	0.550601	0.748569	0.916742	0.0871422	27.4307	27.709	27.6606	27.5181	27.7774	27.6684	27.5272	27.3853	27.3298	27.2665	26.035	27.6544	27.6369	uba2	SUMO-activating enzyme subunit 2 {ECO:0000256|PIRNR:PIRNR039133};
A0A0R4IHG8,A0A0R4IRK1,A0A0R4IUQ9,Q6NXA4	4	0.229745	0.747565	0.916162	-0.0385224	29.5584	29.3359	29.5978	29.7474	29.783	29.44	29.4611	29.4309	29.5376	29.6111	29.3989	29.7849	29.5718	ilf3b,ilf3	Interleukin enhancer-binding factor 3b {ECO:0000313|Ensembl:ENSDARP00000132586};,Interleukin enhancer-binding factor 3 homolog;
A0A0R4IHK8,B8A5K2	11	0.435132	0.113919	0.471627	-0.326156	28.0941	27.7119	28.3094	28.4182	28.3674	28.0398	28.1578	27.9077	27.2284	28.0642	28.0809	28.5877	28.2556	itga6b	Integrin, alpha 6b {ECO:0000313|Ensembl:ENSDARP00000132776};
A0A0R4IHK8,B8A5K2,F8W3N5,F8W4L2	2	0.5	0.143271	0.519112	0.989958	26.116	25.6547	NA	27.2918	26.0625	24.9815	NA	NA	NA	26.5894	NA	NA	NA	itga6b	Integrin, alpha 6b {ECO:0000313|Ensembl:ENSDARP00000132776};
A0A0R4IHM6	2	0.495274	0.540542	0.813747	-0.524321	25.4492	NA	26.8942	24.2684	26.1377	27.3219	25.6603	NA	26.2385	24.6663	22.4712	25.4681	25.3653	si:dkey-44g17.6	Guanine nucleotide-binding protein subunit gamma {ECO:0000256|RuleBase:RU004973};
A0A0R4IHN7,A0A2R8PYV3	2	0.30989	0.451295	0.766724	0.9767	27.0176	27.5127	NA	NA	NA	24.8013	NA	27.4992	NA	NA	28.2572	NA	NA	unknown	Zgc:66156 {ECO:0000313|Ensembl:ENSDARP00000132925};
A0A0R4IHN7,A0A2R8PYV3,A0A2R8QLD9,F1Q9G9	2	0.49712	0.260675	0.623089	1.27073	25.6608	27.0544	NA	24.6767	24.6586	23.6915	24.4475	27.4297	NA	NA	27.6674	NA	NA	unknown	Zgc:66156 {ECO:0000313|Ensembl:ENSDARP00000132925};
A0A0R4IHN7,A0A2R8PYV3,F1Q9G9	4	0.694027	0.804488	0.935962	0.255334	27.5253	28.576	25.1175	28.3744	27.4426	27.8609	27.9243	29.4499	27.6599	NA	30.1521	25.9578	24.2625	unknown	Zgc:66156 {ECO:0000313|Ensembl:ENSDARP00000132925};
A0A0R4IHN7,A0A2R8PYV3,F1Q9G9,F1QVX3	3	0.582537	0.670327	0.885896	0.267091	26.499	25.5173	25.0473	26.1127	NA	27.2759	26.3005	27.7931	26.4864	NA	27.9254	25.2781	27.2531	unknown,myhb	Zgc:66156 {ECO:0000313|Ensembl:ENSDARP00000132925};,Myosin, heavy chain b {ECO:0000313|Ensembl:ENSDARP00000011269};
A0A0R4IHN7,A0A2R8Q2N5,A0A2R8QLD9,A2BGX6,B8A561,B8A568,B8A569,F1Q9G9,F1QVX3,F1R6C7,Q6IQX1	4	0.681601	0.870156	0.956192	0.0549433	29.8468	30.5131	29.8053	30.4603	30.539	29.6624	29.3075	29.8069	29.6574	29.8339	30.6281	28.9737	28.974	unknown,myhz1.2,myhc4,myhz1.1,myhz1.3,myhb,myha,myhz2	Zgc:66156 {ECO:0000313|Ensembl:ENSDARP00000132925};,Myosin, heavy polypeptide 1.2, skeletal muscle {ECO:0000313|Ensembl:ENSDARP00000146874};,Myosin heavy chain 4 {ECO:0000313|Ensembl:ENSDARP00000106440};,Myosin, heavy polypeptide 1.1, skeletal muscle {ECO:0000313|Ensembl:ENSDARP00000105831};,Myosin, heavy polypeptide 1.3, skeletal muscle {ECO:0000313|Ensembl:ENSDARP00000111326};,Myosin, heavy cha…
A0A0R4IHN7,A0A2R8QLD9	4	0.725756	0.295338	0.656219	0.73362	28.7109	29.224	NA	28.456	27.3813	28.2646	28.1882	30.4846	28.3094	NA	30.467	27.6232	NA	unknown	Zgc:66156 {ECO:0000313|Ensembl:ENSDARP00000132925};
A0A0R4IHN7,A0A2R8QLD9,A2BGX6,B8A569,E7FAD0,F1R6C7,Q6IQX1	3	0.59259	0.402318	0.736786	-0.42718	28.0624	28.3923	28.7481	28.7696	28.0486	28.6795	27.9122	27.315	28.7606	27.3294	29.5328	26.7346	26.5259	unknown,myhc4,myhz1.3,myhz1.1,myha,myhz2	Zgc:66156 {ECO:0000313|Ensembl:ENSDARP00000132925};,Myosin heavy chain 4 {ECO:0000313|Ensembl:ENSDARP00000106440};,Myosin, heavy polypeptide 1.3, skeletal muscle {ECO:0000313|Ensembl:ENSDARP00000111326};,Myosin, heavy polypeptide 1.1, skeletal muscle {ECO:0000313|Ensembl:ENSDARP00000088845};,Myosin, heavy chain a {ECO:0000313|Ensembl:ENSDARP00000116075};,Myosin, heavy polypeptide 2, fast muscle-s…
A0A0R4IHN7,A0A2R8QLD9,E7FAD0	2	0.418066	0.695019	0.896835	0.125462	28.3115	28.2595	27.1018	28.1484	NA	28.8656	28.7252	29.061	28.2752	28.3823	28.5987	27.924	28.0847	unknown,myhz1.1	Zgc:66156 {ECO:0000313|Ensembl:ENSDARP00000132925};,Myosin, heavy polypeptide 1.1, skeletal muscle {ECO:0000313|Ensembl:ENSDARP00000088845};
A0A0R4IHN7,A0A2R8QLD9,E7FAD0,F1Q9G9	8	0.658423	0.563925	0.827529	-0.326178	32.5883	33.3036	31.4152	32.5262	32.6066	32.7975	32.6395	33.9736	32.2779	31.4602	34.4978	32.552	31.01	unknown,myhz1.1	Zgc:66156 {ECO:0000313|Ensembl:ENSDARP00000132925};,Myosin, heavy polypeptide 1.1, skeletal muscle {ECO:0000313|Ensembl:ENSDARP00000088845};
A0A0R4IHN7,A0A2R8QLD9,E7FAD0,F1Q9G9,F1QVX3	6	0.812204	0.68724	0.892755	-0.291027	29.2799	29.9167	27.4102	29.0792	29.5877	29.8802	29.1934	30.8298	29.7861	27.7378	31.6553	28.8258	27.4568	unknown,myhz1.1,myhb	Zgc:66156 {ECO:0000313|Ensembl:ENSDARP00000132925};,Myosin, heavy polypeptide 1.1, skeletal muscle {ECO:0000313|Ensembl:ENSDARP00000088845};,Myosin, heavy chain b {ECO:0000313|Ensembl:ENSDARP00000011269};
A0A0R4IHN7,A0A2R8QLD9,F1Q9G9,F1QVX3	6	0.731715	0.94124	0.978422	-0.047408	32.0952	32.9131	30.6606	32.3561	32.1776	32.7332	32.1316	33.5524	32.4457	30.5765	33.9547	31.0556	30.5851	unknown,myhb	Zgc:66156 {ECO:0000313|Ensembl:ENSDARP00000132925};,Myosin, heavy chain b {ECO:0000313|Ensembl:ENSDARP00000011269};
A0A0R4IHN8,A0A0R4IHZ5,A0A0R4ITI5	9	0.337331	0.676503	0.887863	0.0515064	28.7534	28.7394	28.8607	28.9986	28.7223	28.7502	28.6685	28.7711	28.8402	28.8701	28.4686	28.8954	28.4554	hnrnpr	Heterogeneous nuclear ribonucleoprotein R {ECO:0000313|Ensembl:ENSDARP00000133587};
A0A0R4IHN8,A0A0R4IHZ5,A0A0R4ITI5,F1QY96,F6NN54,Q6NUZ3,Q6NYJ5	2	0.484461	0.833239	0.94492	-0.0339329	30.9823	31.0287	31.1293	31.2422	30.6447	31.0192	31.3545	30.9211	30.8738	30.9929	30.5741	31.2736	30.7331	hnrnpr,syncrip,syncripl	Heterogeneous nuclear ribonucleoprotein R {ECO:0000313|Ensembl:ENSDARP00000133587};,Synaptotagmin-binding, cytoplasmic RNA-interacting protein {ECO:0000313|Ensembl:ENSDARP00000105632};,Synaptotagmin-binding, cytoplasmic RNA-interacting protein,-like {ECO:0000313|EMBL:AAH66570.1, ECO:0000313|Ensembl:ENSDARP00000127882};
A0A0R4IHQ0,A0A2R8RRA6,B8JL43	2	0.494006	0.000112303	0.00966531	-1.88385	32.1404	30.0909	33.2797	31.7458	32.4737	32.9771	33.6175	30.3625	31.3694	31.525	32.7671	33.3786	32.097	tfa	Serotransferrin {ECO:0000256|PIRNR:PIRNR002549};
A0A0R4IHQ0,A0A2R8RRA6,B8JL43,E7FBJ1	6	0.719311	0.000113461	0.00966531	-1.52867	32.1731	31.2087	33.308	31.2232	32.5591	32.3743	33.3647	32.303	31.2326	30.7196	33.3934	32.6253	31.7658	tfa	Serotransferrin {ECO:0000256|PIRNR:PIRNR002549};
A0A0R4IHQ0,A0A2R8RRA6,B8JL43,E7FBJ1,Q6P3G0	34	0.856502	1.21e-05	0.00192178	-1.42209	34.566	33.5102	35.6993	33.9466	34.7834	34.9995	35.7277	34.3772	33.7259	33.5117	35.2825	35.1701	34.0585	tfa	Serotransferrin {ECO:0000256|PIRNR:PIRNR002549};
A0A0R4IHQ0,A0A2R8RRA6,B8JL43,Q6P3G0	58	0.863147	1.22e-05	0.00192178	-1.47927	34.6044	33.4854	35.6863	33.9824	34.8914	35.1152	35.7822	34.4752	33.6496	33.493	35.4914	35.098	34.1033	tfa	Serotransferrin {ECO:0000256|PIRNR:PIRNR002549};
A0A0R4IHQ0,A0A2R8RRA6,B8JL43,Q6P3G0,X1WE71	14	0.871991	8.02e-05	0.00790098	-1.38901	34.787	33.8444	35.9173	34.2287	34.8337	35.0361	36.1714	34.6983	33.7163	33.9098	35.3845	35.5461	34.1576	tfa	Serotransferrin {ECO:0000256|PIRNR:PIRNR002549};
A0A0R4IHQ0,A0A2R8RRA6,B8JL43,X1WE71	13	0.783251	1.38e-05	0.00209959	-1.41353	34.6663	33.849	35.8659	33.4563	35.0814	35.0958	35.7524	34.5229	33.8652	33.8345	35.3564	35.0865	34.2293	tfa	Serotransferrin {ECO:0000256|PIRNR:PIRNR002549};
A0A0R4IHR0,A0A2R8QN59,A0A2R8RUD6,E9QE61,Q5RGA7	2	0.466094	0.147078	0.522416	0.26481	27.2294	27.2653	27.1699	27.4178	27.2545	27.0086	26.9155	27.6157	26.9654	27.0073	27.0762	NA	27.8271	bpnt1	Bisphosphate nucleotidase 1 {ECO:0000313|Ensembl:ENSDARP00000133628};
A0A0R4IHR0,A0A2R8QN59,A0A2R8RUD6,Q5RGA7	4	0.569322	0.616929	0.859153	-0.413996	27.8205	27.2275	28.1071	27.7572	26.5833	27.4708	27.1782	28.0895	27.5255	27.0499	26.5667	32.2589	28.0315	bpnt1	Bisphosphate nucleotidase 1 {ECO:0000313|Ensembl:ENSDARP00000133628};
A0A0R4IHT0,A0A0R4II73	50	0.497893	0.0522328	0.374764	0.245769	31.5435	31.8971	31.5449	31.7195	31.4411	31.3082	31.3185	31.5969	31.6752	31.7655	31.5416	31.3695	31.3443	slc25a12	Solute carrier family 25 member 12 {ECO:0000313|Ensembl:ENSDARP00000135288};
A0A0R4IHU9,Q5XJ54	6	0.36299	0.240215	0.601476	-0.126806	27.8444	27.7794	27.862	27.6653	27.9014	27.9855	27.7965	27.7317	27.7945	28.0599	27.9208	27.9809	27.6554	glrx3	Glutaredoxin 3 {ECO:0000313|Ensembl:ENSDARP00000133690};
A0A0R4IHV1	30	0.761198	0.730703	0.909018	0.0887748	30.9758	31.9049	31.238	31.4631	31.222	30.5685	30.654	30.8108	30.964	30.711	31.0935	30.8127	30.2675	pkmb	Pyruvate kinase {ECO:0000256|ARBA:ARBA00012142, ECO:0000256|RuleBase:RU000504};
A0A0R4IHV6,A0AUR9	2	0.371068	0.0150721	0.240241	0.865983	25.7911	26.169	25.1466	25.7699	NA	25.1986	NA	NA	26.4188	26.2948	NA	NA	25.5404	gps1	G protein pathway suppressor 1 {ECO:0000313|Ensembl:ENSDARP00000134397};
A0A0R4IHV6,A0AUR9,B0S7K9	5	0.426345	0.299872	0.659476	0.123885	27.9465	28.0895	28.1411	28.2069	27.8545	27.8626	27.6327	27.9022	28.0022	27.8545	27.814	28.0022	27.9951	gps1	G protein pathway suppressor 1 {ECO:0000313|Ensembl:ENSDARP00000134397};
A0A0R4IHZ5,A0A0R4ITI5	4	0.462069	0.77497	0.92694	0.117526	27.2908	26.625	27.9316	27.3626	26.7992	27.9638	27.5827	27.3104	27.7055	27.5873	25.3737	27.7413	27.5067	hnrnpr	Heterogeneous nuclear ribonucleoprotein R {ECO:0000313|Ensembl:ENSDARP00000134461};
A0A0R4IHZ5,A0A0R4ITI5,A0A0R4ITR2	2	0.301828	0.620175	0.860687	-0.0492581	29.1252	29.0074	29.1012	29.2984	29.1728	29.205	29.124	29.1129	29.1601	28.9649	29.0661	29.2303	29.0599	hnrnpr	Heterogeneous nuclear ribonucleoprotein R {ECO:0000313|Ensembl:ENSDARP00000134461};
A0A0R4IHZ5,A0A0R4ITI5,A0A0R4ITR2,F1QY96,F6NN54,Q6NUZ3,Q6NYJ5,X1WH05	2	0.467713	0.380202	0.72273	0.132299	31.6474	31.5918	31.7766	31.7786	31.6234	31.5311	31.5816	31.6791	31.7545	31.767	31.0153	31.9593	31.7101	hnrnpr,syncrip,syncripl	Heterogeneous nuclear ribonucleoprotein R {ECO:0000313|Ensembl:ENSDARP00000134461};,Synaptotagmin-binding, cytoplasmic RNA-interacting protein {ECO:0000313|Ensembl:ENSDARP00000105632};,Synaptotagmin-binding, cytoplasmic RNA-interacting protein,-like {ECO:0000313|EMBL:AAH66570.1, ECO:0000313|Ensembl:ENSDARP00000127882};
A0A0R4IHZ5,A0A0R4ITI5,A0A0R4ITR2,F1QY96,F6PBZ5,Q6NUZ3	2	0.367392	0.0406515	0.345788	-0.311583	30.0119	29.6913	29.8045	29.7821	30.1054	30.4246	30.052	30.1083	29.8854	29.7657	30.1192	30.5005	29.904	hnrnpr,syncrip	Heterogeneous nuclear ribonucleoprotein R {ECO:0000313|Ensembl:ENSDARP00000134461};,Synaptotagmin-binding, cytoplasmic RNA-interacting protein {ECO:0000313|Ensembl:ENSDARP00000105632};
A0A0R4IHZ5,A0A0R4ITI5,A0A0R4ITR2,F6PBZ5	9	0.632342	0.630856	0.866543	0.0710038	29.3486	29.4311	29.2537	29.3242	29.2376	29.6121	29.4724	29.3525	29.4966	29.3046	28.7549	29.5479	29.3956	hnrnpr	Heterogeneous nuclear ribonucleoprotein R {ECO:0000313|Ensembl:ENSDARP00000134461};
A0A0R4II06	3	0.663543	0.866398	0.955744	0.204618	27.1193	NA	25.1134	28.3803	28.7249	24.0802	27.3819	25.1874	NA	NA	28.6884	28.3177	28.1993	si:dkey-151j17.4	Si:dkey-151j17.4 {ECO:0000313|Ensembl:ENSDARP00000134965};
A0A0R4II06,A0A0R4II06,A0A0R4II06,A0A0R4II06,A0A0R4II06,A0A0R4IPJ7,A0A0R4IPJ7,A0A0R4IPJ7,A0A0R4IPJ7,A0A0R4IPJ7	8	0.838025	0.225712	0.588701	-1.27061	31.3172	29.1555	30.0965	33.5445	33.0947	29.3822	32.3739	30.7986	28.57	29.286	33.5301	33.2377	32.7367	si:dkey-151j17.4	Si:dkey-151j17.4 {ECO:0000313|Ensembl:ENSDARP00000134965};
A0A0R4II06,A0A0R4II06,A0A0R4II06,A0A0R4II06,A0A0R4IPJ7,A0A0R4IPJ7,A0A0R4IPJ7,A0A0R4IPJ7	5	0.472115	0.0670642	0.406786	-0.950202	27.0623	27.4743	26.0228	26.6115	28.4487	26.4227	28.3712	26.0077	26.4192	25.8189	27.4516	28.5072	27.1914	si:dkey-151j17.4	Si:dkey-151j17.4 {ECO:0000313|Ensembl:ENSDARP00000134965};
A0A0R4II06,A0A0R4II06,A0A0R4II06,A0A0R4IPJ7,A0A0R4IPJ7,A0A0R4IPJ7	3	0.663348	0.237964	0.600222	-1.22346	30.152	28.3686	29.1866	32.8801	31.3676	28.6431	30.5419	29.8347	26.9318	28.2377	32.398	32.4453	30.989	si:dkey-151j17.4	Si:dkey-151j17.4 {ECO:0000313|Ensembl:ENSDARP00000134965};
A0A0R4II06,A0A0R4II06,A0A0R4IPJ7,A0A0R4IPJ7	3	0.571138	0.933112	0.976492	0.0369579	27.3414	NA	NA	27.5744	27.7244	NA	26.5936	NA	NA	NA	27.6618	NA	27.1527	si:dkey-151j17.4	Si:dkey-151j17.4 {ECO:0000313|Ensembl:ENSDARP00000134965};
A0A0R4II06,A0A0R4IPJ7	27	0.491947	0.11683	0.477001	-1.12276	27.1318	24.5031	26.8253	27.9412	27.4632	26.7036	27.6329	27.8909	25.3565	25.9122	28.1121	29.422	27.8187	si:dkey-151j17.4	Si:dkey-151j17.4 {ECO:0000313|Ensembl:ENSDARP00000134965};
A0A0R4II06,A0A0R4IXL3	4	0.668943	0.0813006	0.432399	-2.06665	28.4497	24.6137	NA	30.0273	29.8325	NA	28.6942	27.6725	NA	25.752	30.0563	29.8082	29.5903	si:dkey-151j17.4	Si:dkey-151j17.4 {ECO:0000313|Ensembl:ENSDARP00000134965};
A0A0R4II76,Q6AZA0	25	0.648793	0.326257	0.684902	0.141951	32.3239	32.5893	32.1752	32.24	32.4015	32.2863	31.9002	32.383	32.4083	32.4304	32.6992	32.0549	32.3181	acat1	Acetyl-CoA acetyltransferase, mitochondrial;
A0A0R4II89,Q9PT92	2	0.434455	0.0448363	0.360674	1.27363	26.6617	26.6022	NA	27.3888	NA	25.29	26.3352	NA	26.4311	27.9228	NA	NA	NA	cat	Catalase {ECO:0000256|ARBA:ARBA00014132, ECO:0000256|RuleBase:RU000498};
A0A0R4IIA7,A0A0R4IKN2,A0A2R8PXH2,A0A2R8QBL2,A0A2R8QGP7,F1QUA3	2	0.39179	0.154099	0.525009	0.166362	26.6513	26.6095	26.5967	26.6383	26.7126	26.6756	26.5544	26.808	26.7538	26.9071	26.2641	26.6052	26.6901	tln2a,tln2b	Talin 2a {ECO:0000313|Ensembl:ENSDARP00000133467};,Talin 2b {ECO:0000313|Ensembl:ENSDARP00000145720};
A0A0R4IIB1	5	0.788423	0.00888528	0.18082	-1.74891	27.0761	27.84	28.8381	26.4043	27.5721	NA	NA	26.2552	25.8162	24.8174	28.7186	27.373	27.1261	cfh	Complement factor H {ECO:0000313|Ensembl:ENSDARP00000134443};
A0A0R4IIB1,A0A0R4INN0,A0A0R4IPQ8	10	0.692604	0.00620224	0.147737	-0.732521	30.691	29.9919	31.0838	30.374	31.0315	30.5595	31.2647	30.2359	29.8512	31.0477	31.6364	30.7677	30.4477	cfh	Complement factor H {ECO:0000313|Ensembl:ENSDARP00000134443};
A0A0R4IIB1,A0A0R4INN0,A0A0R4IPQ8,A0A0R4IQP9,A0A0R4ITL4,A0A0R4IXX6	4	0.70939	0.00571659	0.143734	-0.891394	28.5391	27.9347	28.7091	27.7502	29.3041	28.4644	29.1535	28.067	27.9636	28.2936	29.9991	28.2785	28.5512	cfh,cfhl1	Complement factor H {ECO:0000313|Ensembl:ENSDARP00000134443};,Complement factor H-like 1 {ECO:0000313|Ensembl:ENSDARP00000139197};
A0A0R4IIB1,A0A0R4INN0,A0A0R4IPQ8,A0A0R4ITL4	11	0.62228	0.0138941	0.228986	-0.643589	33.7922	33.1968	34.1285	33.686	33.9954	34.1106	34.5158	33.292	32.9395	34.2017	34.4364	33.4971	33.5064	cfh	Complement factor H {ECO:0000313|Ensembl:ENSDARP00000134443};
A0A0R4IIB1,A0A0R4IPQ8,A0A0R4ITL4	2	0.487823	0.000569831	0.0318219	-0.945149	28.6978	28.0242	29.5148	27.6834	28.8468	28.859	29.2537	28.3834	27.9069	28.5368	29.4625	29.0853	28.8165	cfh	Complement factor H {ECO:0000313|Ensembl:ENSDARP00000134443};
A0A0R4IIB1,A0A0R4IQP9,A0A0R4IXX6	2	0.399341	0.181548	0.550007	-0.95719	26.5568	25.2777	28.0522	27.8421	26.9848	NA	NA	26.5186	NA	24.3543	26.1945	27.1226	26.6641	cfh,cfhl1	Complement factor H {ECO:0000313|Ensembl:ENSDARP00000134443};,Complement factor H-like 1 {ECO:0000313|Ensembl:ENSDARP00000139197};
A0A0R4IIB7,A0A2R8RQM6,F1QE89,F1R9T0	13	0.36378	0.98202	0.993485	-0.00267373	28.7414	28.7863	28.9034	28.5759	28.6949	28.9198	28.5645	28.7828	28.8183	28.6687	28.9124	28.4616	28.8087	aldh5a1	Succinate-semialdehyde dehydrogenase {ECO:0000256|RuleBase:RU365091};
A0A0R4IID7,A0A2R8QEM1	2	0.469565	0.773539	0.926923	0.0742247	26.2081	25.506	NA	26.3582	26.065	25.8521	26.3511	26.4253	26.1576	26.7582	NA	26.3991	NA	tln2b	Talin 2b {ECO:0000313|Ensembl:ENSDARP00000135537};
A0A0R4IIF8,A0A0R4IMQ2,P58239	4	0.571862	0.0475268	0.366713	-0.918873	25.7893	24.8159	25.1938	NA	26.1376	26.4012	26.9233	25.544	24.6059	24.7601	26.7557	25.8303	26.7147	cnmd	Leukocyte cell-derived chemotaxin 1 {ECO:0000313|Ensembl:ENSDARP00000138747};
A0A0R4IIK3,A0A2R8QMP4,A0A2R8QSB2,E9QG66	11	0.450242	0.0542643	0.379282	0.539439	26.3302	26.3909	26.4293	26.7387	26.1525	26.5008	26.3493	26.6477	26.7336	26.6268	24.7891	26.1417	26.4618	emc1	ER membrane protein complex subunit 1 {ECO:0000256|ARBA:ARBA00020824};
A0A0R4IIM0,A2RV07,F1RDJ8,Q6NYP1,Q6TNQ4,Q803J1	6	0.365204	0.64582	0.874197	-0.0651745	28.1024	28.0702	28.1129	27.9462	28.1284	28.1725	27.7918	28.0356	28.1134	28.3548	28.5776	28.027	27.8988	snx12	Sorting nexin 12 {ECO:0000313|Ensembl:ENSDARP00000134144};
A0A0R4IIN9,A0A0R4ILB1,A0A2R8QBK0,A0A2R8QL18	2	0.465504	0.55943	0.823819	-0.136644	25.4256	25.4901	25.1748	24.9759	25.8008	25.3339	25.6966	NA	25.6003	25.7831	NA	NA	24.975	lnpep	Leucyl/cystinyl aminopeptidase {ECO:0000313|Ensembl:ENSDARP00000135538};
A0A0R4IIP6,A0A0R4IP85,Q8JGS9	3	0.50069	0.201629	0.568811	-0.201776	29.9692	29.7694	30.0022	29.9049	29.5753	30.0869	30.0403	29.8792	30.0894	29.6759	30.536	30.18	29.891	rps18	40S ribosomal protein S18 {ECO:0000256|ARBA:ARBA00022213};
A0A0R4IIP6,Q8JGS9	5	0.646867	0.0732138	0.419211	-0.330621	29.831	29.5059	29.7608	29.8614	30.0215	29.8384	29.6875	29.7935	29.9182	29.4494	30.6271	30.0428	29.4659	rps18	40S ribosomal protein S18 {ECO:0000256|ARBA:ARBA00022213};
A0A0R4IIR1,A0A2R8PX39,Q4V8Z7,T1SXK0	3	0.546341	0.503719	0.799318	0.293404	26.4173	26.7002	26.2763	27.2282	26.6703	NA	26.5901	27.3497	24.6819	26.5262	26.1211	25.6287	26.818	dnm2a,unknown	Dynamin GTPase {ECO:0000256|ARBA:ARBA00011980};,Dynamin-type G domain-containing protein {ECO:0000259|PROSITE:PS51718};
A0A0R4IIR1,E7FC95,E9QF63,Q4V8Z7,T1SXK0	2	0.468368	0.839574	0.948673	0.0337205	28.2795	27.6618	28.2728	28.4901	28.3813	28.518	28.312	28.5571	28.4144	28.4263	27.959	28.1327	28.2283	dnm2a,dnm1b	Dynamin GTPase {ECO:0000256|ARBA:ARBA00011980};,Dynamin GTPase {ECO:0000256|ARBA:ARBA00011980};
A0A0R4IIR1,Q4V8Z7,T1SXK0	7	0.579084	0.975412	0.990933	-0.00511036	27.2796	27.3696	26.9451	27.1802	27.3913	27.5384	27.4707	27.4609	27.2666	27.3109	26.7363	27.6109	27.0739	dnm2a	Dynamin GTPase {ECO:0000256|ARBA:ARBA00011980};
A0A0R4IIS1,Q32PL1	8	0.412885	0.31985	0.680515	-0.125272	28.6494	28.6978	28.8212	28.3801	28.8474	28.5742	28.5185	28.504	28.7827	28.3919	28.6401	28.8708	28.764	ppp1r7	Protein phosphatase 1 regulatory subunit 7 {ECO:0000313|Ensembl:ENSDARP00000134646};
A0A0R4IIT0,F1QLW2,X1WGP2	2	0.430041	0.364249	0.712507	-0.41335	26.0473	26.2522	25.8504	25.7446	25.3767	25.828	26.9929	25.9144	24.686	NA	27.2219	NA	26.6059	mhc1zaa	Major histocompatibility complex class I ZAA {ECO:0000313|Ensembl:ENSDARP00000133701};
A0A0R4IIU9,A0A0R4IZ96,A0A286Y951,A0A2R8PYZ9,A2ATX5,A9JRG7,B0R1B8,B0S553,B3DI58,B8A534,B8A615,E7F9E8,E9QFD5,F1Q5R6,F1Q8F1,F1QAM8,F1QCR7,F1QK59,F1QT60,F1QT82,F1R8W3,F1R8W4,Q502Q7,Q7SZP4	2	0.477997	0.00444845	0.129201	0.820878	33.7705	34.7665	33.4407	33.4685	33.5949	33.7493	33.2548	34.6861	34.1826	33.7228	32.8239	33.2967	34.2591	unknown,neflb,nefla,desmb,inaa,nefmb,ngs,si:dkey-27m7.4,si:dkey-33c12.3,inab,vim,nefma,viml,prph,desma	Zgc:172323 {ECO:0000313|Ensembl:ENSDARP00000134256};,Neurofilament light polypeptide {ECO:0000256|ARBA:ARBA00019275};,Neurofilament, light polypeptide a {ECO:0000313|Ensembl:ENSDARP00000143710};,Desmin b {ECO:0000313|Ensembl:ENSDARP00000146202};,Internexin neuronal intermediate filament protein, alpha a {ECO:0000313|Ensembl:ENSDARP00000012437};,160 kDa neurofilament protein {ECO:0000256|ARBA:ARBA…
A0A0R4IIW1,A4FUM4,A8E7F2,A8E7F4,F1QEW6,F1QLW2,Q7YP14,U6BNE9	2	0.376769	0.182329	0.550918	-0.517578	27.5621	27.4321	27.7279	NA	27.5098	27.8648	27.44	27.6621	26.1282	NA	28.4179	NA	27.8756	mhc1zea,mhc1zca,mhc1zba,mhc1zaa,mhc1zka	Major histocompatibility complex class I ZEA {ECO:0000313|Ensembl:ENSDARP00000133292};,MHC class I antigen ZCA transcript variant 1 {ECO:0000313|EMBL:AHA37375.1};,MHC class I antigen ZBA transcript variant 1 {ECO:0000313|EMBL:AHA37371.1};,Major histocompatibility complex class I ZAA {ECO:0000313|Ensembl:ENSDARP00000118368};,MHC class I antigen ZKA transcript variant 1 {ECO:0000313|EMBL:AHA37402.1…
A0A0R4IIY8,A0A286Y8X9,A2CE51,F1RBB9,Q1LYG5,Q1LYG6,Q6P3J5	5	0.572585	0.0983547	0.45196	-0.229288	30.5743	30.4898	30.6565	30.772	30.7726	30.4618	30.8637	30.4153	30.2295	30.2913	30.8818	30.4973	30.5601	eef2a.1,eef2b,eef2l2,eef2a.2	Eukaryotic translation elongation factor 2a, tandem duplicate 1 {ECO:0000313|Ensembl:ENSDARP00000134993};,Eukaryotic translation elongation factor 2b {ECO:0000313|Ensembl:ENSDARP00000143603};,Eukaryotic translation elongation factor 2,-like 2 {ECO:0000313|Ensembl:ENSDARP00000051080};,Eukaryotic translation elongation factor 2a, tandem duplicate 2 {ECO:0000313|Ensembl:ENSDARP00000031681};
A0A0R4IIY8,A0A286Y8X9,A2CE51,Q1LYG5,Q6P3J5	5	0.53233	0.923907	0.975347	-0.0125021	31.1605	30.8558	30.9908	31.4985	31.4139	31.0412	31.1135	31.2381	31.0101	31.1666	31.2612	31.1799	31.1565	eef2a.1,eef2b,eef2l2	Eukaryotic translation elongation factor 2a, tandem duplicate 1 {ECO:0000313|Ensembl:ENSDARP00000134993};,Eukaryotic translation elongation factor 2b {ECO:0000313|Ensembl:ENSDARP00000143603};,Eukaryotic translation elongation factor 2,-like 2 {ECO:0000313|Ensembl:ENSDARP00000051080};
A0A0R4IJ02,B7ZVM0,E9QDZ3,F1QJL0	2	0.49757	0.630581	0.866543	0.299885	25.8015	26.1772	26.5497	24.1194	23.7016	24.6861	26.1904	25.6872	26.6218	27.1312	25.5804	27.2009	25.9717	chia.6	Chitinase {ECO:0000256|ARBA:ARBA00012729};
A0A0R4IJ02,F1QJL0	3	0.643313	0.727353	0.909018	0.19966	26.8646	26.405	28.0028	25.0637	25.1338	26.3293	27.2252	27.7633	27.7316	27.4332	26.1646	27.7331	27.3899	chia.6	Chitinase {ECO:0000256|ARBA:ARBA00012729};
A0A0R4IJ10,A0A0R4IK21,A0A2R8Q7T9,A0A2R8Q8K8,B0R068,B0S5Q5,B8JKS7,Q6P271,Q9DEU2,Q9DGL6	2	0.300958	0.227625	0.589628	0.207696	33.6469	33.6527	33.4881	33.5489	33.6712	33.4915	33.496	33.7751	33.9832	33.8072	33.0045	34.1072	33.7377	atp1a1b,atp1a3b,atp1a2a,atp1a1a.4,atp1a3a,atp1a1a.1	Sodium/potassium-transporting ATPase subunit alpha {ECO:0000256|RuleBase:RU362084};,ATPase Na+/K+-transporting subunit alpha 3b {ECO:0000313|Ensembl:ENSDARP00000136261};,Sodium/potassium-transporting ATPase subunit alpha {ECO:0000256|RuleBase:RU362084};,Sodium/potassium-transporting ATPase subunit alpha {ECO:0000256|RuleBase:RU362084};,Sodium/potassium-transporting ATPase subunit alpha {ECO:00002…
A0A0R4IJ10,A0A2R8Q7T9,A0A2R8Q8K8,B0R068,B0S5Q5,B3DFZ2,B8JKS7,B8JKS9,B8JKT0,Q6P271,Q9DEU2,Q9DGL6	22	0.660208	0.0335849	0.323988	0.604391	33.0533	33.1665	33.0741	33.6501	32.8627	33.0531	32.9899	33.4061	33.3653	33.3604	31.4767	33.0501	33.1844	atp1a1b,atp1a2a,atp1a1a.5,atp1a1a.4,atp1a1a.2,atp1a1a.3,atp1a3a,atp1a3b,atp1a1a.1	Sodium/potassium-transporting ATPase subunit alpha {ECO:0000256|RuleBase:RU362084};,Sodium/potassium-transporting ATPase subunit alpha {ECO:0000256|RuleBase:RU362084};,Sodium/potassium-transporting ATPase subunit alpha {ECO:0000256|RuleBase:RU362084};,Sodium/potassium-transporting ATPase subunit alpha {ECO:0000256|RuleBase:RU362084};,Sodium/potassium-transporting ATPase subunit alpha {ECO:0000256…
A0A0R4IJ10,B0R068	15	0.793254	0.00514187	0.138173	0.962131	31.0343	31.3737	30.8803	31.6075	30.5472	30.7979	30.9544	31.6809	31.5976	31.5375	29.1089	31.0305	31.2948	atp1a1b	Sodium/potassium-transporting ATPase subunit alpha {ECO:0000256|RuleBase:RU362084};
A0A0R4IJ10,B0R068,B3DFZ2,B8JKS7,B8JKT0,Q9DGL6	2	0.48821	0.223692	0.587555	1.1478	25.5822	25.3564	NA	26.9557	25.8439	NA	NA	NA	NA	NA	24.1727	NA	NA	atp1a1b,atp1a1a.5,atp1a1a.4,atp1a1a.3,atp1a1a.1	Sodium/potassium-transporting ATPase subunit alpha {ECO:0000256|RuleBase:RU362084};,Sodium/potassium-transporting ATPase subunit alpha {ECO:0000256|RuleBase:RU362084};,Sodium/potassium-transporting ATPase subunit alpha {ECO:0000256|RuleBase:RU362084};,Sodium/potassium-transporting ATPase subunit alpha {ECO:0000256|RuleBase:RU362084};,Sodium/potassium-transporting ATPase subunit alpha {ECO:0000256…
A0A0R4IJ10,B0R068,B8JKS7,B8JKS9,Q6P271,Q9DEU2,Q9DGL6	3	0.544385	0.0430191	0.356788	0.614677	33.4841	33.785	33.3759	33.8809	33.3394	33.3395	33.4945	33.7599	34.101	33.825	31.8309	33.6807	33.3971	atp1a1b,atp1a1a.4,atp1a1a.2,atp1a3a,atp1a3b,atp1a1a.1	Sodium/potassium-transporting ATPase subunit alpha {ECO:0000256|RuleBase:RU362084};,Sodium/potassium-transporting ATPase subunit alpha {ECO:0000256|RuleBase:RU362084};,Sodium/potassium-transporting ATPase subunit alpha {ECO:0000256|RuleBase:RU362084};,Sodium/potassium-transporting ATPase subunit alpha {ECO:0000256|RuleBase:RU362084};,Sodium/potassium-transporting ATPase subunit alpha {ECO:0000256…
A0A0R4IJ10,B0R068,B8JKS7,Q9DGL6	2	0.481971	0.0203867	0.267946	0.713944	28.7427	28.699	28.3436	29.7871	28.6328	28.8164	28.783	29.1779	28.9708	29.0156	27.2318	28.5069	28.9478	atp1a1b,atp1a1a.4,atp1a1a.1	Sodium/potassium-transporting ATPase subunit alpha {ECO:0000256|RuleBase:RU362084};,Sodium/potassium-transporting ATPase subunit alpha {ECO:0000256|RuleBase:RU362084};,Sodium/potassium-transporting ATPase subunit alpha {ECO:0000256|RuleBase:RU362084};
A0A0R4IJ10,B0R068,B8JKT0	2	0.492529	0.00262402	0.0942022	1.39407	26.4944	26.9509	25.6461	27.1345	NA	26.372	26.4168	27.1581	27.3421	27.3157	24.1017	26.1334	26.867	atp1a1b,atp1a1a.3	Sodium/potassium-transporting ATPase subunit alpha {ECO:0000256|RuleBase:RU362084};,Sodium/potassium-transporting ATPase subunit alpha {ECO:0000256|RuleBase:RU362084};
A0A0R4IJ10,B0R068,Q6P271,Q9DEU2	2	0.486486	0.0119584	0.216197	0.829373	30.574	30.8629	30.4023	31.3965	30.3263	30.5152	30.5533	31.0903	30.9112	31.018	28.755	30.4038	30.6532	atp1a1b,atp1a3a,atp1a3b	Sodium/potassium-transporting ATPase subunit alpha {ECO:0000256|RuleBase:RU362084};,Sodium/potassium-transporting ATPase subunit alpha {ECO:0000256|RuleBase:RU362084};,Sodium/potassium-transporting ATPase subunit alpha {ECO:0000256|RuleBase:RU362084};
A0A0R4IJ10,B0R068,Q6P271,Q9DEU2,Q9DGL6	3	0.611701	0.0125178	0.220499	0.671261	32.6172	32.9836	32.3862	33.0541	32.6146	32.6986	32.4943	32.9801	33.0521	32.7956	31.1345	32.3612	32.8514	atp1a1b,atp1a3a,atp1a3b,atp1a1a.1	Sodium/potassium-transporting ATPase subunit alpha {ECO:0000256|RuleBase:RU362084};,Sodium/potassium-transporting ATPase subunit alpha {ECO:0000256|RuleBase:RU362084};,Sodium/potassium-transporting ATPase subunit alpha {ECO:0000256|RuleBase:RU362084};,Sodium/potassium-transporting ATPase subunit alpha {ECO:0000256|RuleBase:RU362084};
A0A0R4IJ10,B0R068,Q9DGL6	3	0.64319	0.029056	0.310981	0.594491	31.3355	31.6269	31.327	31.8092	31.3442	31.1971	31.3178	31.7149	31.6105	31.6071	29.8092	31.2344	31.428	atp1a1b,atp1a1a.1	Sodium/potassium-transporting ATPase subunit alpha {ECO:0000256|RuleBase:RU362084};,Sodium/potassium-transporting ATPase subunit alpha {ECO:0000256|RuleBase:RU362084};
A0A0R4IJ13,Q0E671,Q5RH89	5	0.509425	0.847468	0.951178	-0.0828139	26.1248	25.8709	26.4236	24.794	24.7055	26.624	26.3112	26.3625	26.7424	26.1963	NA	26.7858	26.5572	cmasa	N-acylneuraminate cytidylyltransferase A {ECO:0000305|PubMed:22351762};
A0A0R4IJ30,A0A0R4ILJ7,A0A2R8Q0F5,A0A2R8Q487,Q5U3A7	4	0.635774	0.0194507	0.264151	0.384001	27.912	28.3379	27.8769	27.8933	27.7602	27.8918	27.6479	27.9954	28.0773	28.4217	27.3006	27.8422	27.8981	opa1	Dynamin-like 120 kDa protein, form S1 {ECO:0000256|ARBA:ARBA00019958};
A0A0R4IJ30,A0A2R8Q0F5,A0A2R8Q487,Q5U3A7	19	0.323638	0.1177	0.478249	0.224442	32.4521	32.8078	32.5084	32.3113	32.2221	32.3178	32.2443	32.4362	32.6282	32.6265	32.0533	32.6933	32.5758	opa1	Dynamin-like 120 kDa protein, form S1 {ECO:0000256|ARBA:ARBA00019958};
A0A0R4IJ40,A0A0R4IPG9,A0A2R8RHN2,F1R074	4	0.559942	0.146588	0.522416	-0.368371	25.4241	25.0047	25.2546	25.6811	25.9795	26.4051	25.0718	25.094	24.954	25.3166	25.8223	25.1165	25.3891	agrn	Agrin {ECO:0000256|ARBA:ARBA00016077};
A0A0R4IJ48,A0A0R4IJ71,A0A0R4IR49,A0A2R8QR17,E7F4T0,E9QCV2	2	0.370374	0.309083	0.670459	0.394373	28.8134	NA	28.6562	NA	NA	29.2252	27.9774	29.0973	29.0061	NA	29.4566	28.0121	29.0762	si:ch211-165e15.1,plecb	Si:ch211-165e15.1 {ECO:0000313|Ensembl:ENSDARP00000135766};,Plectin b {ECO:0000313|Ensembl:ENSDARP00000134788};
A0A0R4IJ49,E9QHH0,Q6PBW7	9	0.563577	0.169771	0.53936	-0.201554	30.3716	30.2056	30.358	30.1204	30.3898	30.178	30.3428	30.389	30.4031	30.1812	30.9693	30.5967	30.3258	rps19	40S ribosomal protein S19 {ECO:0000256|ARBA:ARBA00022211};
A0A0R4IJ56,O42248	5	0.361203	0.332792	0.689255	-0.188429	30.0156	30.0032	30.2607	29.6448	29.3717	30.0415	30.0975	29.7975	30.1407	30.0698	30.2438	30.6438	29.8725	rack1,gnb2l1	Receptor for-activated C kinase 1 {ECO:0000313|Ensembl:ENSDARP00000133843};,Guanine nucleotide-binding protein subunit beta-2-like 1;
A0A0R4IJ61,F1REG7,Q6AZB2	2	0.497789	0.498826	0.795607	-0.347792	28.3986	27.21	28.8529	28.9568	28.3911	29.0611	28.5173	26.1053	29.4014	28.9428	27.8955	28.717	28.7319	oxct1a	Succinyl-CoA:3-ketoacid-coenzyme A transferase {ECO:0000256|PIRNR:PIRNR000858};
A0A0R4IJ61,Q6AZB2	8	0.51596	0.0823556	0.433818	0.206979	30.1885	30.4125	30.1431	30.069	30.0026	30.1903	29.8925	30.1782	30.4286	30.3994	30.0502	30.2311	30.2639	oxct1a	Succinyl-CoA:3-ketoacid-coenzyme A transferase {ECO:0000256|PIRNR:PIRNR000858};
A0A0R4IJ71,A0A0R4INC4,A0A0R4INC4,A0A286YBE9,A0A286YBE9,A0A2R8PVX9,A0A2R8PVX9,A0A2R8PZA9,A0A2R8PZA9,A0A2R8QEG3,A0A2R8QEG3,A0A2R8QKW7,A0A2R8QKW7,A0A2R8QLG6,A0A2R8QLG6,A0A2R8QR17,A0A2R8RIJ1,A0A2R8RIJ1,A5WV02,A5WV02,E7F4T0,E7F8G7,E7F8G7,E9QCV2	3	0.505412	0.936689	0.976785	-0.01708	28.1748	28.2155	28.1215	28.8397	28.6423	27.7987	28.347	28.1667	27.5469	27.9712	28.3281	27.8624	28.2574	plecb,pleca	Plectin b {ECO:0000313|Ensembl:ENSDARP00000134788};,Plectin a {ECO:0000313|Ensembl:ENSDARP00000136093};
A0A0R4IJ71,A0A0R4INC4,A0A0R4IR49,A0A286YBE9,A0A2R8PVX9,A0A2R8PZA9,A0A2R8QEG3,A0A2R8QKW7,A0A2R8QLG6,A0A2R8QR17,A0A2R8RIJ1,A5WV02,E7F4T0,E7F8G7,E9QCV2,I3ISY3	3	0.532403	0.272168	0.630659	0.163503	27.5173	27.4827	27.1146	27.3247	27.7471	27.3052	27.3826	27.7871	27.5407	27.6487	27.7367	27.3272	27.8105	plecb,pleca,si:ch211-165e15.1	Plectin b {ECO:0000313|Ensembl:ENSDARP00000134788};,Plectin a {ECO:0000313|Ensembl:ENSDARP00000136093};,Si:ch211-165e15.1 {ECO:0000313|Ensembl:ENSDARP00000139038};
A0A0R4IJ71,A0A0R4INC4,A0A286YBE9,A0A2R8PVX9,A0A2R8PZA9,A0A2R8QEG3,A0A2R8QKW7,A0A2R8QLG6,A0A2R8QR17,A0A2R8RIJ1,A5WV02,E7F4T0,E7F8G7,E9QCV2	13	0.571579	0.958121	0.985713	0.00690078	30.7343	30.5422	30.4964	30.9457	30.8831	30.5672	30.6924	30.9296	30.4487	30.739	30.8246	30.9214	30.8213	plecb,pleca	Plectin b {ECO:0000313|Ensembl:ENSDARP00000134788};,Plectin a {ECO:0000313|Ensembl:ENSDARP00000136093};
A0A0R4IJ71,A0A2R8QR17,E7F4T0,E9QCV2	196	0.420817	0.763771	0.922915	-0.0373071	35.4371	35.2023	35.2737	35.5852	35.7136	35.4078	35.4409	35.5606	35.1701	35.4061	35.401	35.4975	35.5865	plecb	Plectin b {ECO:0000313|Ensembl:ENSDARP00000134788};
A0A0R4IJ78,A0A0R4IMF8,A0A2R8Q860,A0A2R8QEN9,A5PMG2,B0S610,B0UXR9,B0UXS6,F1R9V3,Q1LY29,Q6NYR4,Q6P3L3,Q6PGX4,Q6PH56,Q90473	2	0.423457	0.594948	0.845506	-0.0558294	31.8481	31.6299	31.7687	31.8601	32.0026	31.8507	31.8538	31.8608	32.0331	31.8185	31.9519	31.8282	31.7186	hsp70.1,hspa8,hspa1b,hsp70l,hsp70.2,hspa8b,hspa5,hsc70,hsp70.3	Heat shock cognate 70-kd protein, tandem duplicate 1 {ECO:0000313|Ensembl:ENSDARP00000073132};,Heat shock cognate 71 kDa protein {ECO:0000313|Ensembl:ENSDARP00000135051};,Heat shock protein family A (Hsp70) member 1B {ECO:0000313|Ensembl:ENSDARP00000114162};,Heat shock cognate 70-kd protein,-like {ECO:0000313|Ensembl:ENSDARP00000030050};,Heat shock cognate 70-kd protein, tandem duplicate 2 {ECO:0…
A0A0R4IJ78,A0A0R4IMF8,A0A2R8Q860,A0A2R8QEN9,A5PMG2,B0S610,B0UXR9,B0UXS6,F1R9V3,Q1LY29,Q6NYR4,Q6P3L3,Q6PGX4,Q6PH56,R4GEU2	2	0.409152	0.750172	0.91756	0.0360288	32.7547	32.8727	32.5829	32.9017	32.7943	32.6613	32.9742	32.7321	32.8618	32.6387	32.8309	32.5766	32.6295	hsp70.1,hspa8,hspa1b,hsp70l,hsp70.2,hspa8b,hspa5,hsc70,hsp70.3	Heat shock cognate 70-kd protein, tandem duplicate 1 {ECO:0000313|Ensembl:ENSDARP00000073132};,Heat shock cognate 71 kDa protein {ECO:0000313|Ensembl:ENSDARP00000135051};,Heat shock protein family A (Hsp70) member 1B {ECO:0000313|Ensembl:ENSDARP00000114162};,Heat shock cognate 70-kd protein,-like {ECO:0000313|Ensembl:ENSDARP00000030050};,Heat shock cognate 70-kd protein, tandem duplicate 2 {ECO:0…
A0A0R4IJ89,A0A0R4IM65,A0A2R8Q3B4,A0A2R8Q555,A0A2R8QAE3,A0A2R8QC65,A0A2R8QGR4,F1QWV5,F1RBT2,Q1LYP4,X1WBL0	2	0.420755	0.36652	0.715112	-0.168519	27.0072	NA	27.0031	26.8115	26.8594	27.279	26.8778	NA	27.248	26.9034	NA	27.3914	26.6916	chd5,chd3,chd4a,chd4b	DNA helicase {ECO:0000256|ARBA:ARBA00012551};,DNA helicase {ECO:0000256|ARBA:ARBA00012551};,DNA helicase {ECO:0000256|ARBA:ARBA00012551};,DNA helicase {ECO:0000256|ARBA:ARBA00012551};
A0A0R4IJ91,A0A0R4IVJ2,A0A0R4IWW2,A0A2R8QQ99,F6NHQ1,F6NHV5,Q08BE3	2	0.317999	0.606416	0.850985	0.13706	27.3879	27.7225	27.2985	27.9556	27.189	26.8829	27.4295	27.0955	26.829	27.938	28.1806	26.9356	27.1978	slmapa	Sarcolemma-associated protein a {ECO:0000313|Ensembl:ENSDARP00000135274};
A0A0R4IJ91,A0A2R8QQ99,F6NHQ1,F6NHV5,Q08BE3	2	0.43542	0.263212	0.624174	-0.272925	28.8424	28.2165	28.4742	29.2836	29.5642	28.699	28.9341	28.6601	28.2519	28.6599	29.2826	28.9188	29.1634	slmapa	Sarcolemma-associated protein a {ECO:0000313|Ensembl:ENSDARP00000135274};
A0A0R4IJA3,A0A0R4IP04,A0A0R4IYQ8	2	0.421342	0.212415	0.580531	0.34019	25.5498	25.983	25.5197	25.9331	25.4496	26.0714	25.8631	25.4953	25.7711	25.534	25.0938	24.2807	25.6029	ogt.1	O-linked N-acetylglucosamine (GlcNAc) transferase, tandem duplicate 1 {ECO:0000313|Ensembl:ENSDARP00000134305};
A0A0R4IJB4,A0A2R8RL78,A0A2R8RQU7,A7MBL8	2	0.312042	0.814064	0.938678	0.118474	24.3725	NA	NA	NA	NA	23.7053	24.9213	24.4767	NA	NA	NA	NA	24.3868	unknown,pkn2	Protein kinase C {ECO:0000256|ARBA:ARBA00012429};,Serine/threonine-protein kinase N2;
A0A0R4IJC6,A0A0R4IT69,F1R222	5	0.484904	0.629973	0.866311	-0.0841692	33.101	33.3136	33.1654	32.6986	33.0058	33.3231	33.0354	32.8572	32.761	33.5127	32.8419	33.487	33.2103	dctn4	Dynactin 4 {ECO:0000313|Ensembl:ENSDARP00000133579};
A0A0R4IJF0,Q7ZVG7	32	0.855843	0.000251364	0.0164072	-0.946937	32.2751	31.7542	32.6476	31.618	32.4599	32.6211	32.5847	32.008	31.3175	31.7369	33.2238	32.954	32.3749	fgg	Fibrinogen gamma chain {ECO:0000313|Ensembl:ENSDARP00000133621};
A0A0R4IJF2,E7F2X5,E9QDD7	16	0.760979	0.484427	0.787066	0.226409	28.0576	28.2432	27.8569	27.6727	28.1394	28.3613	28.7023	28.2178	27.839	28.4074	26.5405	28.0662	28.645	itga1	Integrin, alpha 1 {ECO:0000313|Ensembl:ENSDARP00000134365};
A0A0R4IJG9,A0A2R8QCT5,F1QEC8,Q08C49,Q5I0F6	3	0.358514	0.495412	0.795248	0.140206	27.3634	27.1803	27.522	27.627	26.837	27.5698	27.4831	27.3063	27.826	27.3022	26.6577	27.6903	27.3594	prkar1b,prkar1ab,prkar1aa	Protein kinase, cAMP-dependent, regulatory, type I, beta {ECO:0000313|Ensembl:ENSDARP00000135931};,Protein kinase, cAMP-dependent, regulatory, type I, alpha (tissue-specific extinguisher 1) b {ECO:0000313|Ensembl:ENSDARP00000138282};,Prkar1a protein {ECO:0000313|EMBL:AAH88390.1};
A0A0R4IJG9,A0A2R8QCT5,Q08C49	2	0.38954	0.268092	0.625351	-0.478598	25.9518	25.1779	25.5579	25.9816	26.4574	26.4621	26.2745	23.8568	26.5174	26.6183	25.9587	26.4359	26.123	prkar1b	Protein kinase, cAMP-dependent, regulatory, type I, beta {ECO:0000313|Ensembl:ENSDARP00000135931};
A0A0R4IJL6	2	0.483705	0.109187	0.467438	0.351228	30.435	30.3331	30.4796	30.6813	30.5232	30.3205	30.4838	30.6365	30.7458	30.7754	30.4567	29.2925	30.4916	muc5f	Mucin 5f {ECO:0000313|Ensembl:ENSDARP00000134971};
A0A0R4IJN0,A0A0R4IPW9,A0A0R4IW90,A0A0R4IXQ5,A0A286YAD0,A0A2R8QSJ9,A0A2R8RZK3,E7FB39,E7FCI5,F1QKS0,F1QYX4,F8W4A0,F8W4K6,Q1LXI2	2	0.468761	0.0733891	0.419211	0.512186	26.2173	26.0637	26.6778	26.1457	25.8619	26.2412	26.3252	26.8236	26.8971	26.5079	25.0221	25.6394	26.4026	myo5b,myo5aa,myo5ab,myo5c	Myosin VB {ECO:0000313|Ensembl:ENSDARP00000134104};,Myosin VAa {ECO:0000313|Ensembl:ENSDARP00000139172};,Myosin VAb {ECO:0000313|Ensembl:ENSDARP00000083467};,Myosin VC {ECO:0000313|Ensembl:ENSDARP00000139984};
A0A0R4IJN3,Q6IQK3,Q6PBJ3,Q7SZZ5	2	0.441816	0.850105	0.952011	0.0822165	27.2542	27.5091	27.7719	28.4207	27.2171	26.8851	27.696	27.3057	27.5255	25.348	27.2525	26.4561	27.663	vamp3,vamp1,vamp2	Vesicle-associated membrane protein 3 (cellubrevin) {ECO:0000313|Ensembl:ENSDARP00000133743};,VAMP/synaptobrevin {ECO:0000313|EMBL:AAW34063.1};,Synaptobrevin-2 {ECO:0000256|ARBA:ARBA00016133};
A0A0R4IJN3,Q6IQK3,Q7SZZ5	4	0.488366	0.302922	0.663682	0.18975	31.1342	31.3754	31.2619	31.5246	30.8715	30.8754	30.7742	31.2406	31.4558	31.0142	30.882	31.5709	30.7638	vamp3,vamp2	Vesicle-associated membrane protein 3 (cellubrevin) {ECO:0000313|Ensembl:ENSDARP00000133743};,Synaptobrevin-2 {ECO:0000256|ARBA:ARBA00016133};
A0A0R4IJQ7,F1QCH7	6	0.379391	0.41035	0.741611	0.113907	28.5582	28.5466	28.5286	28.8856	28.3893	28.9111	28.4427	28.3452	28.7695	28.5071	28.3401	28.3959	28.6371	unknown	Zgc:162816 {ECO:0000313|Ensembl:ENSDARP00000135197};
A0A0R4IJT8,Q7ZU96	22	0.241752	0.572199	0.832863	0.053361	29.7406	29.8496	29.7217	29.7571	29.5794	29.7811	29.8209	29.7123	29.7997	29.7635	29.6247	29.7557	29.7216	cct8	CCT-theta {ECO:0000256|ARBA:ARBA00021880};
A0A0R4IJU2,A0A2R8Q3R8,B0S7W3,B0S7W5,Q7ZVB2	6	0.554491	0.0958587	0.447756	-0.388911	31.3814	30.8406	31.5095	31.2281	31.9094	31.5147	31.2138	31.5225	31.6073	30.9648	32.2479	31.0599	30.9585	aldh9a1a.2,aldh9a1a.1,aldh9a1a	Aldehyde dehydrogenase 9 family, member A1a, tandem duplicate 2 {ECO:0000313|Ensembl:ENSDARP00000148582};,Aldehyde dehydrogenase 9 family, member A1a, tandem duplicate 1 {ECO:0000313|Ensembl:ENSDARP00000120812};,4-trimethylaminobutyraldehyde dehydrogenase A;
A0A0R4IJU2,A0A2R8Q3R8,B0S7W5,Q7ZVB2	17	0.585163	0.432954	0.75789	-0.154747	32.6343	32.5934	32.3736	32.4682	33.0688	32.6021	32.6552	32.7755	32.7025	32.4768	33.3754	32.1952	32.3254	aldh9a1a.2,aldh9a1a	Aldehyde dehydrogenase 9 family, member A1a, tandem duplicate 2 {ECO:0000313|Ensembl:ENSDARP00000148582};,4-trimethylaminobutyraldehyde dehydrogenase A;
A0A0R4IJU2,A0A2R8Q3R8,Q7ZVB2	4	0.611362	0.405699	0.737957	-0.153612	33.1984	32.8592	32.8112	32.9692	33.4918	33.1797	33.336	33.4591	33.2104	33.2544	33.8425	32.99	32.9775	aldh9a1a.2,aldh9a1a	Aldehyde dehydrogenase 9 family, member A1a, tandem duplicate 2 {ECO:0000313|Ensembl:ENSDARP00000148582};,4-trimethylaminobutyraldehyde dehydrogenase A;
A0A0R4IJU2,B0S7W3,B0S7W5,Q7ZVB2	8	0.616332	0.241507	0.603072	-0.284181	29.1773	28.9491	28.9035	29.2674	29.7259	29.0477	29.4401	29.3818	29.1884	28.5531	30.0441	28.7548	28.8713	aldh9a1a.1,aldh9a1a.2,aldh9a1a	Aldehyde dehydrogenase 9 family, member A1a, tandem duplicate 1 {ECO:0000313|Ensembl:ENSDARP00000120812};,Aldehyde dehydrogenase 9 family, member A1a, tandem duplicate 2 {ECO:0000313|Ensembl:ENSDARP00000091054};,4-trimethylaminobutyraldehyde dehydrogenase A;
A0A0R4IJU2,B0S7W3,Q7ZVB2	5	0.637158	0.112202	0.470967	-0.27783	32.8048	32.4444	32.6244	32.6911	33.1374	32.8231	32.8624	33.0504	32.8239	32.6741	33.3946	32.8202	32.3113	aldh9a1a.1,aldh9a1a	Aldehyde dehydrogenase 9 family, member A1a, tandem duplicate 1 {ECO:0000313|Ensembl:ENSDARP00000120812};,4-trimethylaminobutyraldehyde dehydrogenase A;
A0A0R4IJU2,Q7ZVB2	4	0.341623	0.649518	0.875432	-0.152817	31.4953	31.5896	31.5656	30.2053	31.246	31.6486	31.5532	31.8043	31.8211	31.8739	30.8271	32.5899	31.2194	aldh9a1a	4-trimethylaminobutyraldehyde dehydrogenase A;
A0A0R4IJU3,A0A0R4IXC8	2	0.402747	0.823697	0.940795	-0.0457836	27.448	27.56	27.3717	27.236	27.2969	27.951	27.7403	NA	27.336	27.5501	26.9024	27.5356	NA	tubb6	Tubulin, beta 6 class V {ECO:0000313|Ensembl:ENSDARP00000133963};
A0A0R4IJU5	14	0.623499	0.0217384	0.278008	0.422469	29.8643	29.9899	29.7398	30.4137	29.7228	29.8789	29.4797	30.169	30.2447	29.9411	29.1792	29.9182	29.6949	syn2b	Synapsin IIb {ECO:0000313|Ensembl:ENSDARP00000133827};
A0A0R4IJU9,A2CEA4,A2CEA5,A8E5J9,E9QB96,F6NMS7,F6PA24,Q7ZUN7	2	0.376467	0.984617	0.994311	-0.00682983	32.5466	31.9619	32.0462	31.9031	32.2331	32.6244	32.3882	32.8428	32.7342	31.8494	32.834	33.1742	33.968	ckmt2b,ckmt1	Creatine kinase {ECO:0000256|ARBA:ARBA00012231};,Creatine kinase, mitochondrial 1 {ECO:0000313|Ensembl:ENSDARP00000119191};
A0A0R4IJU9,A2CEA4,A2CEA5,A8E5J9,F6NMS7,F6PA24	20	0.45182	0.326342	0.684902	-0.136831	34.1401	34.2546	34.426	33.6979	34.0989	34.1014	33.9662	34.1486	34.3001	34.0688	34.2656	34.3932	33.9603	ckmt2b	Creatine kinase {ECO:0000256|ARBA:ARBA00012231};
A0A0R4IJY6,A0A2R8QIT8,A0A2R8QQT1,A0A2R8RPV9,B3DFS9,E7FGF6,E9QFE1,F1QC64,F1QJK4,F8W3L6	2	0.462265	0.145741	0.521462	-0.426447	30.6772	29.6148	30.715	30.7679	30.9563	31.1823	31.2065	29.7438	30.7663	30.9592	30.2361	31.0465	30.9321	myh11b,myh9b,myh9a,myh11a,myh14	Myosin, heavy chain 11b, smooth muscle {ECO:0000313|Ensembl:ENSDARP00000134054};,Myosin, heavy chain 9b, non-muscle {ECO:0000313|Ensembl:ENSDARP00000155134};,Myosin, heavy chain 9a, non-muscle {ECO:0000313|Ensembl:ENSDARP00000155459};,Myosin, heavy chain 11a, smooth muscle {ECO:0000313|Ensembl:ENSDARP00000041141};,Myosin, heavy chain 14, non-muscle {ECO:0000313|Ensembl:ENSDARP00000047408};
A0A0R4IJY6,A0A2R8QIT8,A0A2R8QQT1,B3DFS9,E7FGF6,E9QFE1,F1QC64,F1QJK4,F1R3G4,F8W3L6,I3ISA3	2	0.384855	0.94341	0.98007	-0.00925614	30.2076	29.8931	29.9155	30.4336	30.4578	30.2176	30.3056	30.2417	30.0511	30.3085	30.1898	30.1873	30.2901	myh11b,myh9b,myh9a,myh11a,myh14,myh10	Myosin, heavy chain 11b, smooth muscle {ECO:0000313|Ensembl:ENSDARP00000134054};,Myosin, heavy chain 9b, non-muscle {ECO:0000313|Ensembl:ENSDARP00000155134};,Myosin, heavy chain 9a, non-muscle {ECO:0000313|Ensembl:ENSDARP00000155459};,Myosin, heavy chain 11a, smooth muscle {ECO:0000313|Ensembl:ENSDARP00000041141};,Myosin, heavy chain 14, non-muscle {ECO:0000313|Ensembl:ENSDARP00000047408};,Myosin…
A0A0R4IJY6,A0A2R8QJR6,B3DFS9	3	0.548278	0.851124	0.952516	0.046594	29.8431	29.6647	29.9483	29.4124	29.6811	30.1444	30.3758	30.3612	29.7895	29.8997	28.8466	29.9227	30.071	myh11b,myh11a	Myosin, heavy chain 11b, smooth muscle {ECO:0000313|Ensembl:ENSDARP00000134054};,Myosin, heavy chain 11a, smooth muscle {ECO:0000313|Ensembl:ENSDARP00000041141};
A0A0R4IJY6,B3DFS9	3	0.569388	0.421328	0.749282	0.224672	28.5551	28.5797	28.4145	28.2339	28.7013	28.9236	29.1554	29.219	28.668	28.833	27.9314	27.5303	28.4709	myh11b,myh11a	Myosin, heavy chain 11b, smooth muscle {ECO:0000313|Ensembl:ENSDARP00000134054};,Myosin, heavy chain 11a, smooth muscle {ECO:0000313|Ensembl:ENSDARP00000041141};
A0A0R4IJZ4,A0A0R4IUF3,A0A0R4IV83	5	0.576854	0.259451	0.622545	0.33913	25.892	25.8792	26.489	25.9491	25.2376	26.1627	25.6912	25.83	26.444	26.3024	24.5872	26.1667	25.9646	slc4a5a	Anion exchange protein {ECO:0000256|RuleBase:RU362035};
A0A0R4IJZ4,A0A0R4IUF3,A0A0R4IV83,F1Q5R4,F1RAJ4	3	0.611914	0.0151047	0.240241	0.560216	27.463	27.7371	27.733	27.8203	27.1185	27.324	26.5524	27.4305	27.6974	28.0292	NA	27.0594	27.5917	slc4a5a	Anion exchange protein {ECO:0000256|RuleBase:RU362035};
A0A0R4IK06,A0A2R8RKP9,A2CER9	9	0.337959	0.844381	0.950169	-0.0248304	28.3067	28.23	28.2676	28.4314	28.4963	28.2149	28.2314	28.2098	28.369	28.5253	28.1477	28.5568	28.0002	ankfy1	Ankyrin repeat and FYVE domain-containing 1 {ECO:0000313|Ensembl:ENSDARP00000136220};
A0A0R4IK21,Q6P271,Q9DEU2	3	0.46913	0.0727455	0.419211	0.417722	30.5891	30.4854	30.2688	30.6148	30.6673	30.7115	30.582	31.0651	31.1339	30.718	29.4701	30.5815	30.7704	atp1a3b,atp1a3a	ATPase Na+/K+-transporting subunit alpha 3b {ECO:0000313|Ensembl:ENSDARP00000136261};,Sodium/potassium-transporting ATPase subunit alpha {ECO:0000256|RuleBase:RU362084};
A0A0R4IK21,Q9DEU2	5	0.661514	0.0615777	0.393252	0.532504	31.7573	31.8196	31.9066	32.1173	31.6632	31.7268	31.7	32.0862	32.1321	32.1707	30.1734	31.7763	31.8153	atp1a3b	ATPase Na+/K+-transporting subunit alpha 3b {ECO:0000313|Ensembl:ENSDARP00000136261};
A0A0R4IK61,A0A0R4IX77,A0A2R8QI73,F1Q772	2	0.44588	0.391153	0.727854	-0.173737	28.6708	NA	28.4029	NA	28.6758	28.5655	29.068	28.8609	28.2666	28.5133	NA	29.0277	28.6562	plpp1a	Lipid phosphate phosphohydrolase 1 {ECO:0000256|ARBA:ARBA00019896};
A0A0R4IKD0	2	0.447024	0.308341	0.670459	-0.182395	27.05	26.6808	NA	26.4908	27.0833	27.0834	27.401	27.3253	26.9128	27.2801	27.1802	26.9995	27.1126	rsu1	Ras suppressor protein 1 {ECO:0000313|Ensembl:ENSDARP00000134800};
A0A0R4IKE0,F1QNI9,F1QXT6	8	0.584661	0.897676	0.966758	0.0415213	30.5231	31.0978	30.5359	30.6326	30.6034	30.4812	29.5181	30.7414	30.6202	30.6565	31.524	30.3517	29.515	casq1a	Calsequestrin {ECO:0000256|RuleBase:RU000648};
A0A0R4IKF0	71	0.596602	0.140975	0.513829	0.286312	36.1656	36.2875	36.1374	36.541	35.6191	35.9497	36.3368	36.5513	35.8807	36.0948	36.446	35.6453	36.497	apoa1b	Apolipoprotein A-Ib {ECO:0000313|Ensembl:ENSDARP00000136446};
A0A0R4IKF9,A0A2R8S024	2	0.240563	0.96258	0.987332	0.0651647	25.4473	NA	27.0399	NA	NA	21.5663	26.7021	25.7958	26.4701	NA	NA	26.3691	24.1877	tmem63ba	Transmembrane protein 63Ba {ECO:0000313|Ensembl:ENSDARP00000134798};
A0A0R4IKH3,A0A140LFU9,A0A1D5NSI5	5	0.541203	0.49611	0.795248	0.167752	26.0538	26.5269	26.448	26.5938	26.0459	25.7708	26.4478	25.9032	26.3651	25.8722	25.2667	25.8406	25.565	unknown	Zgc:55733 {ECO:0000313|Ensembl:ENSDARP00000134136};
A0A0R4IKH3,A0A140LFU9,A0A1D5NSI5,F1QRS6,Q803J4	2	0.451172	0.916859	0.973034	-0.0181579	28.6476	28.6621	28.9852	28.8589	28.2904	28.8981	28.6658	28.3458	28.8178	28.3806	28.1946	28.9059	28.7658	unknown,hnrnpc	Zgc:55733 {ECO:0000313|Ensembl:ENSDARP00000134136};,Heterogeneous nuclear ribonucleoprotein C {ECO:0000313|Ensembl:ENSDARP00000110467};
A0A0R4IKI0,A0A0R4ILN6,O42182,O42182-2	2	0.359863	0.0572305	0.386169	0.557872	27.3503	27.2262	26.29	NA	26.8277	26.8427	27.6354	27.7462	27.538	28.0534	27.2124	27.7724	27.7094	fbln1	Fibulin-1 {ECO:0000256|ARBA:ARBA00021554, ECO:0000256|PIRNR:PIRNR036313};
A0A0R4IKJ0	9	0.867107	0.774931	0.92694	0.28368	28.1716	30.5837	NA	26.9278	27.8252	27.032	26.5378	30.0856	29.2995	26.7748	30.7615	27.9276	26.1317	myl10	Myosin, light chain 10, regulatory {ECO:0000313|Ensembl:ENSDARP00000134838};
A0A0R4IKJ0,E7FG54,Q24JV6	3	0.650504	0.514124	0.802622	0.407471	28.4688	30.0837	27.1144	27.7706	28.0056	27.8279	NA	28.6597	29.0203	27.8285	30.266	28.1115	NA	myl10,myl2a,myl2b	Myosin, light chain 10, regulatory {ECO:0000313|Ensembl:ENSDARP00000134838};,Myosin regulatory light chain 2a {ECO:0000313|EMBL:AYA73848.1};,Myosin regulatory light chain 2b {ECO:0000313|EMBL:AYA73849.1};
A0A0R4IKK6,A8E7K4,F1QEN6	2	0.427338	0.624081	0.862897	-0.123455	27.0744	27.4389	27.4171	26.925	27.4696	27.2175	26.8266	26.5869	26.7983	27.2603	26.1857	27.7	27.0664	pcyt1bb,pcyt1aa,pcyt1ab	Phosphate cytidylyltransferase 1, choline, beta b {ECO:0000313|Ensembl:ENSDARP00000136437};,Phosphate cytidylyltransferase 1, choline, alpha a {ECO:0000313|Ensembl:ENSDARP00000026096};,Phosphate cytidylyltransferase 1, choline, alpha b {ECO:0000313|Ensembl:ENSDARP00000015799};
A0A0R4IKM4,A0A0R4IKW3,A0A2R8PYN1,A0A2R8Q3A3,F1R166,Q7ZU67,Q7ZVA6,Q802C9	3	0.599811	0.913494	0.972441	-0.0194517	31.1525	31.0731	31.4736	31.1893	30.6437	31.1543	31.3312	31.1145	31.1488	31.3196	30.7171	31.6537	31.0115	eif4a2,eif4a3,eif4a1b,eif4a1a	RNA helicase {ECO:0000256|ARBA:ARBA00012552};,RNA helicase {ECO:0000256|ARBA:ARBA00012552};,RNA helicase {ECO:0000256|ARBA:ARBA00012552};,RNA helicase {ECO:0000256|ARBA:ARBA00012552};
A0A0R4IKM4,F1R166	2	0.232881	0.639654	0.871539	-0.149235	28.1309	28.1646	28.3034	28.0894	27.0188	28.0935	28.2753	27.8066	27.8604	28.1377	28.0266	29.5153	28.2788	eif4a2	RNA helicase {ECO:0000256|ARBA:ARBA00012552};
A0A0R4IKN3,Q6P0V8	31	0.558198	0.244071	0.604907	-0.160997	31.6647	31.4749	31.2348	31.6292	31.8899	31.9737	31.8022	31.5727	31.5401	31.737	31.8475	31.7232	31.5515	anxa5b	Annexin {ECO:0000256|RuleBase:RU003540};
A0A0R4IKR3,A0A286Y8X6,A0A2R8QLX3,B0S5H1,B0S5H3,B2CZC0,F1QBG4,F1QKF2,F1R790,F1RC03,F6PDY7,Q5RGZ4,X1WCG5	6	0.608606	0.103911	0.462637	0.524377	29.8327	29.7359	29.9266	30.0593	29.5388	29.9673	29.7727	30.2398	30.4512	30.0464	28.0988	30.1187	30.0367	atp2b4,atp2b3b,atp2b3a,atp2b1b,atp2b2,atp2b1a	Calcium-transporting ATPase {ECO:0000256|RuleBase:RU361146};,Calcium-transporting ATPase {ECO:0000256|RuleBase:RU361146};,Calcium-transporting ATPase {ECO:0000256|RuleBase:RU361146};,Calcium-transporting ATPase {ECO:0000256|RuleBase:RU361146};,Calcium-transporting ATPase {ECO:0000256|RuleBase:RU361146};,Calcium-transporting ATPase {ECO:0000256|RuleBase:RU361146};
A0A0R4IKR3,A0A2R8QLX3,B0S5H1,B0S5H3,F1QKF2,F1R790,F1RC03	2	0.484795	0.688545	0.893317	-0.19601	26.1919	NA	26.6749	26.1037	25.1611	NA	26.5308	NA	26.0188	NA	NA	26.6622	NA	atp2b4,atp2b3a,atp2b2	Calcium-transporting ATPase {ECO:0000256|RuleBase:RU361146};,Calcium-transporting ATPase {ECO:0000256|RuleBase:RU361146};,Calcium-transporting ATPase {ECO:0000256|RuleBase:RU361146};
A0A0R4IKR3,A0A2R8QLX3,F1QKF2,F1R790	16	0.540352	0.0973462	0.450103	0.341564	29.027	28.9906	28.8066	29.207	29.1858	29.1897	29.1544	29.3936	29.2133	29.0653	28.0424	28.7585	29.3172	atp2b4	Calcium-transporting ATPase {ECO:0000256|RuleBase:RU361146};
A0A0R4IKV2,A0A0R4IQ70,F1QHT9	4	0.628356	0.947565	0.982356	0.0203891	28.1083	27.899	28.3664	27.8221	28.5198	28.4145	28.4324	28.3546	28.1978	28.5004	26.576	28.2792	27.9367	ddx19	RNA helicase {ECO:0000256|ARBA:ARBA00012552};
A0A0R4IKV3,E9QC75,F1R3X7	2	0.37994	0.356181	0.707296	0.241176	25.6448	25.8344	26.0166	NA	25.5999	24.9406	25.8389	25.792	25.7603	NA	NA	25.376	NA	nadk2	NAD kinase 2, mitochondrial {ECO:0000256|PIRNR:PIRNR017565};
A0A0R4IKV3,F1R3X7	2	0.428399	0.76534	0.922915	-0.071031	27.202	27.222	27.7829	26.9572	26.9665	27.543	NA	27.1807	27.349	27.1434	26.6735	NA	NA	nadk2	NAD kinase 2, mitochondrial {ECO:0000256|PIRNR:PIRNR017565};
A0A0R4IKW3,A0A2R8PYN1,A0A2R8Q3A3,F1R166,Q7ZU67,Q7ZVA6,Q802C9	2	0.461639	0.933851	0.976492	-0.00917186	29.5735	29.3406	29.5722	29.5558	29.795	29.6992	29.4615	29.5611	29.682	29.5837	29.4629	29.4778	29.6904	eif4a3,eif4a1b,eif4a2,eif4a1a	RNA helicase {ECO:0000256|ARBA:ARBA00012552};,RNA helicase {ECO:0000256|ARBA:ARBA00012552};,RNA helicase {ECO:0000256|ARBA:ARBA00012552};,RNA helicase {ECO:0000256|ARBA:ARBA00012552};
A0A0R4IKW3,Q7ZVA6	9	0.365729	0.280972	0.63949	-0.116351	28.6263	28.498	28.7042	28.5151	28.7617	28.815	28.5993	28.4312	28.7364	28.5623	28.4834	28.7432	28.6658	eif4a3	RNA helicase {ECO:0000256|ARBA:ARBA00012552};
A0A0R4IKX6,F1R2L7	3	0.481174	0.0136718	0.228986	-1.06641	25.9746	NA	26.6245	24.9394	25.4536	25.7744	26.6453	25.0492	NA	NA	26.9002	26.5827	25.8025	igl4v8	Immunoglobulin light 4 variable 8 {ECO:0000313|Ensembl:ENSDARP00000135064};
A0A0R4IL08,A0A0R4IQ73	2	0.456921	0.113746	0.471627	0.732075	27.6817	27.4939	26.7525	27.4935	27.9291	27.776	27.9875	28.7258	27.6258	28.9727	25.6091	27.8396	27.9744	si:ch73-173h19.3	Si:ch73-173h19.3 {ECO:0000313|Ensembl:ENSDARP00000134804};
A0A0R4IL09,A8E7K7,F1Q9V1,F1QLI6,F1RD00,G1K2F5,I3IT87,Q6NWK2,Q7ZW98	6	0.544433	0.225614	0.588701	0.425395	28.5284	28.6912	28.4956	28.4754	28.371	28.8737	28.5075	28.9024	29.144	28.8482	26.6765	28.9697	28.3851	ap2m1a,ap2m1b	AP-2 complex subunit mu {ECO:0000256|PIRNR:PIRNR005992};,AP-2 complex subunit mu {ECO:0000256|PIRNR:PIRNR005992};
A0A0R4IL09,A8E7K7,F1Q9V1,F1RD00,G1K2F5,I3IT87,Q6NWK2,Q7ZW98	2	0.440865	0.15283	0.525009	0.315734	27.0517	27.8098	26.7116	27.4854	26.5602	27.0042	27.2236	26.6533	27.082	27.1152	NA	26.8979	27.0258	ap2m1a,ap2m1b	AP-2 complex subunit mu {ECO:0000256|PIRNR:PIRNR005992};,AP-2 complex subunit mu {ECO:0000256|PIRNR:PIRNR005992};
A0A0R4IL09,F1Q9V1,F1RD00,G1K2F5,I3IT87,Q6NWK2,Q7ZW98	13	0.523926	0.187634	0.555284	0.34076	29.2724	29.4044	29.37	29.2889	29.2065	29.404	29.4745	29.4996	29.6101	29.4835	27.8549	29.3024	29.3702	ap2m1a,ap2m1b	AP-2 complex subunit mu {ECO:0000256|PIRNR:PIRNR005992};,AP-2 complex subunit mu {ECO:0000256|PIRNR:PIRNR005992};
A0A0R4IL10,Q4TVV3	2	0.472166	0.349145	0.701079	-0.34505	27.1068	26.6328	27.3676	25.6643	NA	27.308	27.0692	27.3405	27.3565	27.7665	NA	27.5106	27.0522	ddx46	RNA helicase {ECO:0000256|ARBA:ARBA00012552};
A0A0R4IL29	9	0.417281	0.591705	0.843596	-0.0838221	29.078	29.0858	29.0116	29.0315	29.1093	29.2233	29.4602	29.0193	28.7652	29.2213	28.5691	29.346	29.0934	calr3b	Calreticulin {ECO:0000256|PIRNR:PIRNR002356};
A0A0R4IL29,F1Q8W8,Q6PE26	4	0.484457	0.138339	0.508997	-0.267655	29.1455	28.8961	29.0846	29.3257	29.5828	29.1528	29.245	28.9868	28.8969	28.9585	29.8203	28.7904	29.006	calr3b,calr,calr3a	Calreticulin {ECO:0000256|PIRNR:PIRNR002356};,Calreticulin {ECO:0000256|PIRNR:PIRNR002356};,Calreticulin {ECO:0000256|PIRNR:PIRNR002356};
A0A0R4IL29,Q6PE26	5	0.284705	0.410969	0.741929	-0.188771	28.2752	28.0426	27.7983	27.973	28.5878	27.7818	28.7162	28.7344	28.2149	28.0253	28.3821	28.951	28.0944	calr3b,calr3a	Calreticulin {ECO:0000256|PIRNR:PIRNR002356};,Calreticulin {ECO:0000256|PIRNR:PIRNR002356};
A0A0R4IL44,E9QJ65,Q6DRF8	2	0.293466	0.180352	0.549696	0.601509	25.0087	NA	NA	NA	NA	24.6796	24.7363	NA	24.8751	NA	NA	NA	25.7438	prpf3	Pre-mRNA-splicing factor 3 {ECO:0000256|ARBA:ARBA00015028};
A0A0R4IL71	10	0.452202	0.105395	0.462637	0.284813	27.0858	27.4979	27.3769	27.274	27.1935	26.9594	27.0433	26.9839	27.1632	27.1671	26.4792	26.6078	27.2829	ide	Insulin-degrading enzyme {ECO:0000313|Ensembl:ENSDARP00000135107};
A0A0R4IL78,E7FCH6	6	0.750137	0.548721	0.818618	-0.302483	28.4105	29.217	28.5783	28.2574	28.3668	29.3168	28.774	26.5161	28.4579	27.2786	27.7507	28.584	29.8287	itih3a.2	Inter-alpha-trypsin inhibitor heavy chain 1 {ECO:0000313|Ensembl:ENSDARP00000135958};
A0A0R4ILA4,A0A0R4IUQ1,A2RUX5,F1QSJ2	5	0.429275	0.954367	0.984332	0.0159972	29.3487	29.4291	29.2249	29.1438	29.7597	29.9847	29.3713	29.3632	28.7355	29.3656	28.3683	29.3355	30.1031	col11a1a	Collagen, type XI, alpha 1a {ECO:0000313|Ensembl:ENSDARP00000136349};
A0A0R4ILA5,A0A2R8QG72,A0A2R8QJW7,A2CEJ3,F1RCR4	2	0.439217	0.0488302	0.368697	0.599522	26.7001	27.0253	27.2167	27.3348	26.8955	26.5894	26.2557	27.0645	26.9239	26.6031	26.1618	25.2829	27.0476	ephb2b,ephb2a	Receptor protein-tyrosine kinase {ECO:0000256|ARBA:ARBA00011902};,Receptor protein-tyrosine kinase {ECO:0000256|ARBA:ARBA00011902};
A0A0R4ILA5,A2CEJ3	2	0.400846	0.0651363	0.399913	0.421237	25.7649	26.068	25.9303	26.216	25.3757	26.0317	24.8713	26.1104	25.7635	25.826	NA	25.4665	25.7543	ephb2b	Receptor protein-tyrosine kinase {ECO:0000256|ARBA:ARBA00011902};
A0A0R4ILA8,F1QUQ7	9	0.409741	0.291942	0.652002	-0.113545	29.6139	29.633	29.6498	29.3369	29.6336	29.7593	29.4874	29.4813	29.6979	29.5999	29.7298	29.7638	29.5935	psmc3	Proteasome 26S subunit, ATPase 3 {ECO:0000313|Ensembl:ENSDARP00000136258};
A0A0R4ILD9,A5WWE4	3	0.626572	0.856862	0.955464	-0.0438997	31.0293	31.5143	30.9434	31.4759	30.8423	30.7831	31.0464	31.1167	30.6534	30.552	31.9226	30.7696	30.7318	eif2b1	Translation initiation factor eIF-2B subunit alpha {ECO:0000256|ARBA:ARBA00015814};
A0A0R4ILE0,A0A0R4IPE6,A0A2R8RI86,E9QBC9,E9QC46,E9QDV9,E9QGH3,E9QHK0,F1QZT8	2	0.387251	0.95086	0.982867	0.0182681	27.3092	27.0369	26.8447	28.1806	28.0483	27.7294	26.9082	27.2806	27.6575	26.455	26.9802	27.2898	27.2997	cast	Calpain inhibitor {ECO:0000256|ARBA:ARBA00019401};
A0A0R4ILE0,A0A0R4IPE6,A0A2R8RI86,E9QBC9,E9QC46,E9QDV9,E9QHK0,F1QZT8	4	0.685803	0.0585734	0.38889	0.716793	25.2187	25.8668	24.1397	26.6216	25.0767	24.7804	25.0302	24.6261	26.1972	24.5722	25.1182	25.0166	25.5788	cast	Calpain inhibitor {ECO:0000256|ARBA:ARBA00019401};
A0A0R4ILE0,A0A0R4IPE6,A0A2R8RI86,E9QC46,F1QZT8	6	0.402872	0.646965	0.874877	0.108884	27.6851	27.437	27.4419	28.1052	27.5638	27.9718	27.1603	26.8772	27.8144	27.9725	27.7038	27.9425	28.2312	cast	Calpain inhibitor {ECO:0000256|ARBA:ARBA00019401};
A0A0R4ILE0,A0A0R4IPE6,A0A2R8RI86,E9QC46,F1QZT8,F1R260	4	0.576136	0.319574	0.680295	0.307474	28.7643	29.1948	27.3404	28.9613	28.7493	29.2187	28.8882	28.8377	28.6657	28.773	28.1331	29.3339	29.0759	cast	Calpain inhibitor {ECO:0000256|ARBA:ARBA00019401};
A0A0R4ILG5,F1QHE9	3	0.57736	0.315133	0.675707	0.196202	31.3737	31.8167	31.6135	31.7409	31.4176	31.2548	30.6112	31.4425	31.3108	31.4829	31.5342	31.2225	31.0372	ndufs7	Complex I-20kD {ECO:0000256|ARBA:ARBA00021873};
A0A0R4ILH7,A0A0R4IZ70	4	0.447005	0.936133	0.976785	0.0372158	26.2687	25.9465	25.0601	26.137	27.0931	NA	25.6898	NA	25.5979	26.987	26.0249	27.3829	26.7683	sf3a3	Splicing factor 3a, subunit 3 {ECO:0000313|Ensembl:ENSDARP00000135753};
A0A0R4ILL7,Q6NSN5	12	0.590649	0.721289	0.908116	-0.0786709	28.2759	28.4003	28.443	28.3996	28.4504	27.9565	27.8838	28.4686	28.2074	28.2552	29.1169	28.0408	27.6885	adss1	Adenylosuccinate synthetase isozyme 1 {ECO:0000255|HAMAP-Rule:MF_03126};
A0A0R4ILM1	2	0.370834	0.0751109	0.420588	-1.19341	26.5849	NA	NA	NA	NA	NA	NA	26.723	26.4824	25.6545	27.48	NA	NA	abhd10a	Abhydrolase domain-containing 10, depalmitoylase a {ECO:0000313|Ensembl:ENSDARP00000136531};
A0A0R4ILN2	2	0.318645	0.2104	0.578484	0.452928	26.7814	26.8331	25.2627	27.211	27.4817	NA	26.5158	27.2881	27.144	27.0688	27.0511	26.3603	26.3785	gcdhb	Glutaryl-CoA dehydrogenase b {ECO:0000313|Ensembl:ENSDARP00000136995};
A0A0R4ILV8	8	0.580258	0.515306	0.803219	-0.140623	27.8515	28.1672	28.0826	27.0463	28.2178	28.0891	27.7368	27.7554	27.6765	28.2312	28.0274	27.3772	27.8106	col18a1b	Collagen type XVIII alpha 1 chain b {ECO:0000313|Ensembl:ENSDARP00000137118};
A0A0R4ILW8,F1R4B6	3	0.328028	0.490091	0.791305	-0.281255	31.7692	31.6628	32.1164	29.5852	31.9811	31.9706	31.6853	31.8574	32.4608	32.0202	32.0627	31.6427	32.185	ggps1	Geranylgeranyl diphosphate synthase 1 {ECO:0000313|Ensembl:ENSDARP00000134732};
A0A0R4ILX2,A3KPZ2	2	0.419926	0.165324	0.534374	-0.405829	25.8586	25.7846	26.2627	25.8411	26.0676	26.2691	25.6624	25.7518	24.3933	26.1216	26.4465	25.6606	26.0415	cratb	Carnitine O-acetyltransferase b {ECO:0000313|Ensembl:ENSDARP00000135023};
A0A0R4ILY0,A0A2R8RS68,F1R4G7,H0WE50,Q1LYC7,X1WBB9	4	0.620491	0.277226	0.635689	0.196808	27.6585	27.8106	27.7359	27.6211	27.5552	27.7045	27.5487	27.6108	27.9944	28.0515	26.9158	27.9005	27.4532	nova2,nova1	NOVA alternative-splicing regulator 2 {ECO:0000313|Ensembl:ENSDARP00000135255};,NOVA alternative-splicing regulator 1 {ECO:0000313|Ensembl:ENSDARP00000125127};
A0A0R4ILY0,A0A2R8RS68,F1R4G7,Q1LYC7,X1WBB9	2	0.447823	0.563352	0.82693	0.129902	26.4522	26.5037	26.3935	NA	NA	26.6024	26.1218	26.5169	26.7088	26.9357	NA	26.4025	25.8847	nova2,nova1	NOVA alternative-splicing regulator 2 {ECO:0000313|Ensembl:ENSDARP00000135255};,NOVA alternative-splicing regulator 1 {ECO:0000313|Ensembl:ENSDARP00000088454};
A0A0R4ILY0,A0A2R8RS68,F1R4G7,X1WBB9	2	0.412831	0.227347	0.589628	-0.660799	25.9795	23.4544	26.2246	26.1351	26.6509	26.6335	25.8736	NA	26.5491	25.9053	NA	26.1666	26.2014	nova2	NOVA alternative-splicing regulator 2 {ECO:0000313|Ensembl:ENSDARP00000135255};
A0A0R4ILY1	2	0.475535	0.038845	0.343119	-1.13181	25.4443	23.7694	25.5445	NA	25.8949	25.6397	25.946	23.5596	25.6429	NA	25.8782	26.479	26.0891	ctsa	Carboxypeptidase {ECO:0000256|RuleBase:RU361156};
A0A0R4IM03	7	0.663146	0.00864064	0.178716	0.480962	30.3087	30.5854	30.0087	30.7933	30.334	30.3101	30.2723	30.4426	30.6994	30.4239	29.5233	29.9609	30.3505	si:ch73-18b11.1	Si:ch73-18b11.1 {ECO:0000313|Ensembl:ENSDARP00000136665};
A0A0R4IM03,A0A2R8QKY7,A0A2R8QLX7,E7F9M7,E7FEE9,E9QEN2,Q68EI5	2	0.492694	0.0840388	0.433818	0.990565	26.107	26.1825	NA	26.6919	25.4466	NA	NA	NA	NA	NA	NA	NA	NA	si:ch73-18b11.1,si:dkey-178k16.1,epb41l3a	Si:ch73-18b11.1 {ECO:0000313|Ensembl:ENSDARP00000136665};,Si:dkey-178k16.1 {ECO:0000313|Ensembl:ENSDARP00000154983};,Erythrocyte membrane protein band 4.1-like 3a {ECO:0000313|Ensembl:ENSDARP00000016443};
A0A0R4IM03,B0V3D8,E7F9M7	3	0.608746	0.0670194	0.406786	0.683924	28.299	29.0058	28.5787	29.0286	28.804	27.7356	27.8088	28.223	28.5342	28.3493	26.7026	NA	28.5183	si:ch73-18b11.1	Si:ch73-18b11.1 {ECO:0000313|Ensembl:ENSDARP00000136665};
A0A0R4IM03,E7F9M7	14	0.392377	0.260172	0.622765	0.270289	30.1679	30.2864	30.3034	30.2531	29.9003	30.3002	30.3301	30.1593	30.3651	30.3008	28.9219	30.4406	30.4537	si:ch73-18b11.1	Si:ch73-18b11.1 {ECO:0000313|Ensembl:ENSDARP00000136665};
A0A0R4IM23,A0A0R4IPE3,A0A2R8Q3R2	5	0.538394	0.886951	0.963644	0.0262173	27.279	27.2384	27.4279	27.1777	27.1235	27.4933	27.3534	27.131	27.3791	27.2715	26.5161	27.6813	27.5552	tmx4	Thioredoxin-related transmembrane protein 4 {ECO:0000313|Ensembl:ENSDARP00000137220};
A0A0R4IM33,Q66I22	7	0.652103	0.782363	0.929517	0.075374	27.1333	27.389	27.4122	27.233	27.0319	27.489	27.3037	27.2368	27.0636	27.1745	25.7712	27.5658	26.9291	srrt	Serrate RNA effector molecule homolog {ECO:0000313|Ensembl:ENSDARP00000134897};
A0A0R4IM55,A0A286Y891,A0A2R8PYB7,A0A2R8Q3Y3,A0A2R8Q815,A0A2R8QAE7,A0A2R8QDU6,A0A2R8RN74,A6H8Q4,A7E2K7,A7E2K8,A8KBB6,B0S6N1,F1QGU7,F1R061,Q15I82,Q4ZHG3,Q5XTP2,Q6DGX6	3	0.415974	0.844272	0.950169	-0.100532	30.0339	30.1701	29.3149	29.9876	30.3364	30.1137	30.1067	30.378	29.3373	28.8266	31.8858	28.7473	31.2021	crygm2d14,crygm2d17,crygm2d12,crygm2d8,unknown,crygm2d7,crygm2f,crygm2d21,crygm2e,crygm2a,crygm2c	Crystallin, gamma M2d14 {ECO:0000313|Ensembl:ENSDARP00000135359};,Crystallin, gamma M2d17 {ECO:0000313|Ensembl:ENSDARP00000143347};,Crystallin, gamma M2d12 {ECO:0000313|Ensembl:ENSDARP00000146034};,Crystallin, gamma M2d8 {ECO:0000313|Ensembl:ENSDARP00000148658};,Uncharacterized protein {ECO:0000313|Ensembl:ENSDARP00000150391};,Crystallin, gamma M2d7 {ECO:0000313|Ensembl:ENSDARP00000151867};,Cryst…
A0A0R4IM55,A0A2R8Q1I4,A4FVH2,A7E2K8,B0S6M3,B0S6N3,B0S6N4,Q0D276,Q5XTP2,Q5XTP3	2	0.465844	0.43582	0.759176	0.109693	38.187	38.2499	37.8768	38.2095	38.0446	38.4889	38.1861	38.3285	38.3079	38.2441	37.7832	38.4131	38.1109	crygm2d14,crygm2d2,crygm1,crygm2d1,crygm2d6,unknown,crygm2c,crygm2b	Crystallin, gamma M2d14 {ECO:0000313|Ensembl:ENSDARP00000135359};,Crystallin, gamma M2d2 {ECO:0000313|Ensembl:ENSDARP00000146379};,Crystallin, gamma M1 {ECO:0000313|EMBL:AAI33865.1, ECO:0000313|Ensembl:ENSDARP00000092672};,Crystallin, gamma M2d1 {ECO:0000313|Ensembl:ENSDARP00000113292};,Crystallin, gamma M2d6 {ECO:0000313|Ensembl:ENSDARP00000092585};,Zgc:153846 {ECO:0000313|EMBL:AAI22430.1, ECO:0…
A0A0R4IM99,A0A0R4INL7,A0A2R8Q650,I3ISQ1,Q6IQD7,Q6P0W3	4	0.663951	0.351003	0.702564	0.261135	28.1641	28.798	27.9327	28.4837	28.2875	27.974	27.2149	28.2198	28.1564	28.6104	28.8409	27.9511	27.4997	tpm2,tpm3	Tropomyosin 2 (beta) {ECO:0000313|Ensembl:ENSDARP00000136122};,Tropomyosin 3 {ECO:0000313|Ensembl:ENSDARP00000149575};
A0A0R4IM99,A0A0R4INL7,Q6IQD7	20	0.623289	0.407183	0.739342	0.215615	30.6231	31.3931	30.446	30.8959	30.8984	30.4115	29.8145	30.7657	30.5516	30.9064	30.9332	30.5882	29.8728	tpm2	Tropomyosin 2 (beta) {ECO:0000313|Ensembl:ENSDARP00000136122};
A0A0R4IMB2	13	0.439884	0.155394	0.525009	-1.73156	27.3125	NA	27.3127	24.0479	26.3277	31.239	29.9672	28.3641	25.632	24.7509	26.4232	27.328	29.0454	c3a.6	Complement component c3a, duplicate 6 {ECO:0000313|Ensembl:ENSDARP00000136143};
A0A0R4IMB2,B8JKW4,F1QLN6,F1QV29	2	0.49503	0.0707908	0.414196	-0.738736	27.7913	27.3441	28.5418	27.0009	27.8564	27.2667	28.7063	27.7765	27.4883	26.3749	28.9727	27.6201	28.5469	c3a.6,c3a.1,c3a.5,c3a.2	Complement component c3a, duplicate 6 {ECO:0000313|Ensembl:ENSDARP00000136143};,Complement component c3a, duplicate 1 {ECO:0000313|Ensembl:ENSDARP00000052687};,Complement component c3a, duplicate 5 {ECO:0000313|Ensembl:ENSDARP00000120827};,Complement component c3a, duplicate 2 {ECO:0000313|Ensembl:ENSDARP00000108724};
A0A0R4IMB2,F1QA48	2	0.49658	0.0142744	0.231429	-1.96827	25.932	23.7845	27.1078	NA	25.6884	NA	NA	NA	25.4551	NA	26.4593	27.0968	NA	c3a.6	Complement component c3a, duplicate 6 {ECO:0000313|Ensembl:ENSDARP00000136143};
A0A0R4IMB3,A0A0R4IPY4,A0A2R8Q455,A0A2R8QI07,A0A2R8QSH8,A0A2R8RYD9,E7F4U5	3	0.659408	0.986169	0.994479	0.0085702	25.7661	26.1268	26.0583	26.0979	26.8047	26.0872	24.1069	26.1274	26.1179	NA	25.2013	26.3152	24.3841	pip5k1cb,pip5k1ca	Phosphatidylinositol-4-phosphate 5-kinase, type I, gamma b {ECO:0000313|Ensembl:ENSDARP00000135378};,Phosphatidylinositol-4-phosphate 5-kinase, type I, gamma a {ECO:0000313|Ensembl:ENSDARP00000147543};
A0A0R4IMF0	5	0.564485	0.214753	0.583116	0.526273	26.0841	26.3928	26.4554	26.8413	26.3441	26.9565	25.8551	26.1913	26.5289	25.6759	24.2379	25.0766	26.4531	opn1sw2	Opsin-1, short-wave-sensitive 2 {ECO:0000313|Ensembl:ENSDARP00000137216};
A0A0R4IMF0,Q9W6A8	14	0.738401	0.430902	0.757502	0.291517	32.9998	33.2755	33.5401	33.3464	33.0607	33.325	33.0838	32.9813	33.1704	32.9841	30.9711	33.1436	33.1156	opn1sw2	Opsin-1, short-wave-sensitive 2 {ECO:0000313|Ensembl:ENSDARP00000137216};
A0A0R4IMF8,A0A2R8Q860,A0A2R8QEN9,A5PMG2,B0S610,B0UXR9,B0UXS6,F1QFC0,F1R9V3,Q6NYR4,Q6PGX4,Q6PH56,Q90473	2	0.44115	0.737046	0.910927	0.0373088	31.2776	31.0384	31.0609	31.2866	31.2377	31.3526	31.2767	31.2415	31.5151	31.3945	31.3114	31.3143	31.3014	hspa8,hspa1b,hsp70l,hsp70.2,hsp70.1,hspa9,hspa8b,hsc70,hsp70.3	Heat shock cognate 71 kDa protein {ECO:0000313|Ensembl:ENSDARP00000135051};,Heat shock protein family A (Hsp70) member 1B {ECO:0000313|Ensembl:ENSDARP00000114162};,Heat shock cognate 70-kd protein,-like {ECO:0000313|Ensembl:ENSDARP00000030050};,Heat shock cognate 70-kd protein, tandem duplicate 2 {ECO:0000313|Ensembl:ENSDARP00000103854};,Heat shock cognate 70-kd protein, tandem duplicate 1 {ECO:0…
A0A0R4IMF8,A0A2R8Q860,A0A2R8QEN9,A5PMG2,B0S610,B0UXR9,B0UXS6,F1R9V3,Q1LY27,Q6NYR4,Q6PGX4,Q6PH56,Q90473	3	0.423878	0.292103	0.652002	-0.122806	30.3079	30.247	30.0338	30.3576	30.6051	30.4303	30.3653	30.1788	30.1955	30.2275	30.3105	30.4708	30.2725	hspa8,hspa1b,hsp70l,hsp70.2,hsp70.1,hspa8b,hsc70,hsp70.3	Heat shock cognate 71 kDa protein {ECO:0000313|Ensembl:ENSDARP00000135051};,Heat shock protein family A (Hsp70) member 1B {ECO:0000313|Ensembl:ENSDARP00000114162};,Heat shock cognate 70-kd protein,-like {ECO:0000313|Ensembl:ENSDARP00000030050};,Heat shock cognate 70-kd protein, tandem duplicate 2 {ECO:0000313|Ensembl:ENSDARP00000103854};,Heat shock cognate 70-kd protein, tandem duplicate 1 {ECO:0…
A0A0R4IMF8,A0A2R8Q860,A0A2R8QEN9,A5PMG2,B0S610,B0UXR9,B0UXS6,F1R9V3,Q6NYR4,Q6PH56,Q90473	2	0.330563	0.752745	0.918293	0.0318224	31.1393	30.9614	31.0618	31.323	31.1978	31.2173	31.1069	31.1465	31.2047	31.1355	31.163	30.9937	31.1604	hspa8,hspa1b,hsp70l,hsp70.2,hsp70.1,hspa8b,hsp70.3	Heat shock cognate 71 kDa protein {ECO:0000313|Ensembl:ENSDARP00000135051};,Heat shock protein family A (Hsp70) member 1B {ECO:0000313|Ensembl:ENSDARP00000114162};,Heat shock cognate 70-kd protein,-like {ECO:0000313|Ensembl:ENSDARP00000030050};,Heat shock cognate 70-kd protein, tandem duplicate 2 {ECO:0000313|Ensembl:ENSDARP00000103854};,Heat shock cognate 70-kd protein, tandem duplicate 1 {ECO:0…
A0A0R4IMF8,A0A2R8Q860,A0A2R8QEN9,B0S610,B0UXR9,B0UXS6,Q6NYR4,Q6PGX4,Q6PH56,Q90473	2	0.29144	0.898568	0.966867	0.0767298	31.7104	32.0723	32.2631	32.0234	31.9764	29.2716	32.1667	29.5919	32.3748	32.2482	31.9438	32.4107	32.1822	hspa8,hsp70l,hsp70.2,hsp70.1,hsc70,hsp70.3	Heat shock cognate 71 kDa protein {ECO:0000313|Ensembl:ENSDARP00000135051};,Heat shock cognate 70-kd protein,-like {ECO:0000313|Ensembl:ENSDARP00000030050};,Heat shock cognate 70-kd protein, tandem duplicate 2 {ECO:0000313|Ensembl:ENSDARP00000103854};,Heat shock cognate 70-kd protein, tandem duplicate 1 {ECO:0000313|Ensembl:ENSDARP00000109199};,Heat shock cognate 70 {ECO:0000313|Ensembl:ENSDARP00…
A0A0R4IMF8,A0A2R8Q860,A0A2R8QEN9,F1R9V3,Q1LY27,Q6NYR4,Q90473	4	0.49216	0.552466	0.81981	-0.0930694	31.055	30.5301	30.8422	30.8138	31.0701	31.1448	31.1736	31.1982	31.3437	30.9475	31.0234	31.3554	31.2177	hspa8,hspa8b	Heat shock cognate 71 kDa protein {ECO:0000313|Ensembl:ENSDARP00000135051};,Heat shock protein family A (Hsp70) member 8b {ECO:0000313|Ensembl:ENSDARP00000043742};
A0A0R4IMF8,A0A2R8Q860,A0A2R8QEN9,F1R9V3,Q1LY29,Q6NYR4,Q6PGX4,R4GEU2	2	0.479492	0.709252	0.902455	-0.0619981	33.3632	33.3054	33.5527	33.0903	33.0594	33.3895	33.4436	33.4613	33.5637	33.4094	33.0047	33.9153	33.1631	hspa8,hspa8b,hsc70	Heat shock cognate 71 kDa protein {ECO:0000313|Ensembl:ENSDARP00000135051};,Heat shock protein family A (Hsp70) member 8b {ECO:0000313|Ensembl:ENSDARP00000043742};,Heat shock cognate 70 {ECO:0000313|Ensembl:ENSDARP00000039324};
A0A0R4IMF8,A0A2R8Q860,A0A2R8QEN9,F1R9V3,Q1LY29,Q6NYR4,Q90473	2	0.448728	0.909184	0.970691	0.0205071	31.7712	31.6156	31.9978	31.8452	31.2427	31.8632	31.8498	31.8948	32.0428	31.652	31.3575	32.2547	31.6381	hspa8,hspa8b	Heat shock cognate 71 kDa protein {ECO:0000313|Ensembl:ENSDARP00000135051};,Heat shock protein family A (Hsp70) member 8b {ECO:0000313|Ensembl:ENSDARP00000043742};
A0A0R4IMF8,A0A2R8Q860,A0A2R8QEN9,F1R9V3,Q1LY29,Q6NYR4,Q90473,R4GEU2	4	0.547554	0.588613	0.84188	-0.0876415	31.1324	31.041	31.511	31.3453	31.2449	31.1373	31.3766	31.1934	31.0812	30.7396	31.1681	30.6194	31.1311	hspa8,hspa8b	Heat shock cognate 71 kDa protein {ECO:0000313|Ensembl:ENSDARP00000135051};,Heat shock protein family A (Hsp70) member 8b {ECO:0000313|Ensembl:ENSDARP00000043742};
A0A0R4IMF8,A0A2R8Q860,A0A2R8QEN9,F1R9V3,Q6NYR4,Q6PGX4,Q90473	5	0.288322	0.722813	0.908867	-0.0351823	31.9182	31.7579	31.9696	31.9262	31.8659	31.9057	31.9763	31.9681	32.0824	31.859	31.8635	32.0341	31.8102	hspa8,hspa8b,hsc70	Heat shock cognate 71 kDa protein {ECO:0000313|Ensembl:ENSDARP00000135051};,Heat shock protein family A (Hsp70) member 8b {ECO:0000313|Ensembl:ENSDARP00000043742};,Heat shock cognate 70 {ECO:0000313|Ensembl:ENSDARP00000039324};
A0A0R4IMF8,A0A2R8Q860,A0A2R8QEN9,Q1LY27,Q6NYR4,Q90473	2	0.371961	0.712245	0.903522	-0.114352	27.5834	27.2713	28.2735	28.22	27.9623	27.5247	27.7381	27.9729	26.3733	27.6922	27.3856	26.9591	27.6274	hspa8	Heat shock cognate 71 kDa protein {ECO:0000313|Ensembl:ENSDARP00000135051};
A0A0R4IMF8,A0A2R8Q860,A0A2R8QEN9,Q1LY29,Q6NYR4	5	0.578376	0.862278	0.955464	-0.0567719	26.6635	26.0858	26.7979	27.4242	26.8117	27.0992	27.18	27.0095	26.3934	25.7749	26.5887	25.6736	27.1225	hspa8	Heat shock cognate 71 kDa protein {ECO:0000313|Ensembl:ENSDARP00000135051};
A0A0R4IMF8,A0A2R8Q860,A0A2R8QEN9,Q1LY29,Q6NYR4,Q6PGX4	2	0.400396	0.545855	0.816994	-0.0738881	32.2566	32.2106	32.3285	32.1636	32.2544	32.1872	32.4652	32.1555	32.3131	32.4043	31.9873	32.5386	32.0709	hspa8,hsc70	Heat shock cognate 71 kDa protein {ECO:0000313|Ensembl:ENSDARP00000135051};,Heat shock cognate 70 {ECO:0000313|Ensembl:ENSDARP00000039324};
A0A0R4IMF8,A0A2R8Q860,A0A2R8QEN9,Q1LY29,Q6NYR4,Q90473	8	0.257644	0.994778	0.99696	0.00107984	30.1745	29.9936	30.3121	30.7118	30.3351	30.2222	30.3751	30.1252	29.9764	30.0489	30.1225	29.6765	30.1942	hspa8	Heat shock cognate 71 kDa protein {ECO:0000313|Ensembl:ENSDARP00000135051};
A0A0R4IMF8,A0A2R8Q860,A0A2R8QEN9,Q6NYR4,Q6PGX4,Q90473	8	0.376466	0.80873	0.936993	0.0256599	32.1768	32.1011	32.1514	32.285	32.0597	32.3175	32.2055	32.1869	32.3005	32.169	31.9444	32.3053	32.0954	hspa8,hsc70	Heat shock cognate 71 kDa protein {ECO:0000313|Ensembl:ENSDARP00000135051};,Heat shock cognate 70 {ECO:0000313|Ensembl:ENSDARP00000039324};
A0A0R4IMF8,A0A2R8Q860,A0A2R8QEN9,Q6NYR4,Q90473	15	0.230015	0.457244	0.769726	-0.110057	30.6569	30.8017	30.7218	30.4984	30.6729	30.486	30.5475	30.4574	30.6971	30.6854	30.5773	31.2658	30.471	hspa8	Heat shock cognate 71 kDa protein {ECO:0000313|Ensembl:ENSDARP00000135051};
A0A0R4IMF8,A0A2R8Q860,Q1LY29,Q6NYR4	2	0.316013	0.81781	0.94079	0.0390225	29.8506	29.8677	29.8071	30.2398	29.9962	29.7293	29.948	29.8689	29.8722	29.4926	30.2139	29.2923	29.8798	hspa8	Heat shock cognate 71 kDa protein {ECO:0000313|Ensembl:ENSDARP00000135051};
A0A0R4IMF9,A0A0R4IRW6,A0A0R4IXQ1,Q5RKN4	4	0.588526	0.0686093	0.408334	-0.242257	26.3764	26.384	26.562	25.8908	26.2762	26.4851	26.5708	26.2499	26.3024	26.196	26.6159	26.4752	26.5084	glyr1	Glyoxylate reductase 1 homolog {ECO:0000256|ARBA:ARBA00021594};
A0A0R4IML0,A0A0R4IZL5,A0A2R8Q5S0	5	0.559885	0.184447	0.551278	-0.391721	31.6361	31.1878	31.3624	32.1721	32.1444	31.6214	31.7959	31.4844	31.3436	30.5078	32.5144	31.5532	31.9458	capgb	Macrophage-capping protein {ECO:0000256|RuleBase:RU910726};
A0A0R4IML0,A0A2R8Q5S0	2	0.440632	0.057496	0.386169	-0.483314	29.633	28.9575	29.6566	30.1424	29.9935	29.2527	30.1356	29.1593	29.1119	29.3715	30.4047	29.8046	29.6052	capgb	Macrophage-capping protein {ECO:0000256|RuleBase:RU910726};
A0A0R4IMM3,Q6PBY7	2	0.361147	0.348695	0.700457	0.254478	25.5012	25.5446	25.1604	25.0875	25.082	25.9437	24.7354	25.4496	25.9325	25.8698	25.0636	26.2584	25.8864	trappc13	Trafficking protein particle complex subunit 13 {ECO:0000256|ARBA:ARBA00021500};
A0A0R4IMM5	4	0.649359	0.0500197	0.373134	0.660458	28.909	29.444	29.2311	29.2793	29.0257	28.0643	27.7059	28.952	29.3946	29.3491	27.9183	29.5274	29.0162	ppa1a	Inorganic diphosphatase {ECO:0000256|ARBA:ARBA00012146};
A0A0R4IMP0,E7F8Y4,F1QVD2,I3ISW3,Q6P022	4	0.340847	0.387102	0.725879	-0.12962	28.8344	28.415	29.0336	28.7454	29.0248	28.9286	29.0484	29.0142	28.923	28.7597	28.3981	28.9621	28.7606	u2af2b,u2af2a	U2 snRNP auxiliary factor large subunit {ECO:0000256|ARBA:ARBA00015467, ECO:0000256|RuleBase:RU364135};,U2 snRNP auxiliary factor large subunit {ECO:0000256|RuleBase:RU364135};
A0A0R4IMP0,E7F8Y4,F1QVD2,I3ITA8,I3ITB5,Q6P022	3	0.413648	0.785187	0.930032	-0.0556367	27.7505	27.5101	27.925	27.7065	27.3934	28.1707	28.1032	27.7812	27.8203	27.8145	26.9822	28.0956	27.7037	u2af2b,u2af2a	U2 snRNP auxiliary factor large subunit {ECO:0000256|ARBA:ARBA00015467, ECO:0000256|RuleBase:RU364135};,U2 snRNP auxiliary factor large subunit {ECO:0000256|RuleBase:RU364135};
A0A0R4IMQ7,A0A2R8Q5D0,A0A2R8QFN5,A0A2R8RI42,A0A2R8RPY6,A0A2R8RZN1,A5PN44	3	0.58234	0.236759	0.598658	0.910917	27.0808	26.9721	27.2216	27.6793	27.265	27.8627	27.4826	27.54	27.9095	27.4167	22.6474	27.2727	27.6998	cds1	Phosphatidate cytidylyltransferase {ECO:0000256|ARBA:ARBA00012487, ECO:0000256|PIRNR:PIRNR018269, ECO:0000256|RuleBase:RU003938};
A0A0R4IMR1	2	0.454674	0.197089	0.565509	-0.834275	25.7144	24.2099	NA	NA	25.2186	NA	26.2129	25.3687	25.5009	26.3481	NA	27.142	NA	ces2b	Carboxylic ester hydrolase {ECO:0000256|RuleBase:RU361235};
A0A0R4IMS3,Q8JGR4	9	0.500585	0.254421	0.617789	-0.166184	31.8551	31.7889	31.7731	31.8032	31.9328	31.8515	31.8494	31.7123	31.7917	31.8386	32.5268	31.6955	31.6973	rpl24	60S ribosomal protein L24 {ECO:0000313|Ensembl:ENSDARP00000135555};
A0A0R4IMS8,Q6PBM9	13	0.60755	0.925085	0.975347	0.0239281	31.468	31.1621	31.9488	31.6672	31.4513	31.7477	31.5276	31.1557	31.5819	31.695	30.3056	31.755	31.618	arr3b	Arrestin-C {ECO:0000256|ARBA:ARBA00017730};
A0A0R4IMS9	7	0.124013	0.979219	0.992449	0.00520766	25.314	25.1264	25.4017	25.3476	25.4585	25.1509	25.5334	25.2702	25.1502	25.9284	24.6488	25.6749	25.0768	polr2a	DNA-directed RNA polymerase subunit {ECO:0000256|RuleBase:RU004279};
A0A0R4IMW7,A0A0R4IPC8,A0A0R4IRJ5,A0A0R4IU23,A0A2R8Q784,E7FE19	5	0.676066	0.124563	0.486602	-1.05169	26.6166	24.6824	27.5209	27.1829	27.0842	27.7444	26.9922	23.3373	26.9389	27.0591	26.4803	27.0326	27.3436	cnp	2',3'-cyclic nucleotide 3' phosphodiesterase {ECO:0000313|Ensembl:ENSDARP00000137524};
A0A0R4IMW7,A0A0R4IRJ5,A0A2R8Q784,E7FE19	10	0.338668	0.742262	0.912586	-0.0411093	28.7557	28.6855	28.7162	29.0987	28.7954	28.7792	28.8982	28.5334	28.5403	28.6893	28.8838	28.585	28.8639	cnp	2',3'-cyclic nucleotide 3' phosphodiesterase {ECO:0000313|Ensembl:ENSDARP00000137524};
A0A0R4IMX5,B8JI15	2	0.494123	0.819179	0.940795	-0.100274	25.5492	25.6504	25.8527	24.6395	24.9289	25.1764	NA	NA	25.8998	24.9095	26.4616	NA	26.424	rpia	Ribose-5-phosphate isomerase {ECO:0000256|ARBA:ARBA00011959};
A0A0R4IMZ8	26	0.245228	0.447973	0.764779	-0.0755292	29.5679	29.602	29.438	29.5238	29.5748	29.6353	29.7421	29.4402	29.5029	29.5049	29.5263	29.7175	29.6069	kpnb1	Karyopherin (importin) beta 1 {ECO:0000313|Ensembl:ENSDARP00000135519};
A0A0R4IN26,A0A0R4IPW8,A0A286YA64,A0JMF4,F1QMC3,F1REC2,F8W5J3,F8W5Z6	3	0.494393	0.00748591	0.16573	-0.490791	29.3864	28.8459	29.5915	29.0744	29.2023	29.8579	29.808	29.5078	28.9758	29.0532	29.5378	29.7935	29.3891	sept15,sept7a,sept7b	Septin-7 {ECO:0000256|ARBA:ARBA00018906};,Septin-7 {ECO:0000256|ARBA:ARBA00018906};,Septin-7 {ECO:0000256|ARBA:ARBA00018906};
A0A0R4IN26,A0A0R4IPW8,A0A286YA64,A0JMF4,F1REC2	2	0.409202	0.0515037	0.374424	-0.532032	28.8179	NA	29.2209	NA	NA	28.6326	28.8649	28.5407	28.5395	NA	NA	29.4653	28.4616	sept15,sept7a	Septin-7 {ECO:0000256|ARBA:ARBA00018906};,Septin-7 {ECO:0000256|ARBA:ARBA00018906};
A0A0R4IN26,A0A0R4IPW8,A0JMF4	4	0.527473	0.277763	0.635689	0.136561	28.5499	28.7489	28.5544	28.5436	28.3744	28.7259	28.5898	28.4309	28.6621	28.7227	28.1331	28.5122	28.6009	2021-09-15	Septin-7 {ECO:0000256|ARBA:ARBA00018906};
A0A0R4IN26,A0A286YA64,A0JMF4,F1QMC3,F1REC2,F8W5G2,F8W5J3	2	0.469446	0.283252	0.642139	-0.148504	28.6243	28.2336	28.4227	28.471	28.8688	28.7815	28.8435	28.7983	28.5797	28.4321	28.7292	28.5457	28.7858	sept15,sept7a,sept7b	Septin-7 {ECO:0000256|ARBA:ARBA00018906};,Septin-7 {ECO:0000256|ARBA:ARBA00018906};,Septin-7 {ECO:0000256|ARBA:ARBA00018906};
A0A0R4IN28,A0A2R8RN38,A0A2R8RUP4,E7F4G7,F1QNB1,F1QNB3,F1QYU5	2	0.323475	0.88294	0.96074	-0.0231491	28.1401	28.0181	28.3164	27.8278	28.0798	28.1977	28.0817	28.3231	28.308	27.7779	28.381	27.8536	28.5163	ank1a,ank3a,ank2a	Ankyrin 1, erythrocytic a {ECO:0000313|Ensembl:ENSDARP00000135319};,Uncharacterized protein {ECO:0000313|Ensembl:ENSDARP00000149031};,Ankyrin 2a, neuronal {ECO:0000313|Ensembl:ENSDARP00000006703};
A0A0R4IN46,A0A2R8QKL9	13	0.535832	0.415911	0.745496	-0.162527	27.7967	27.5427	27.7023	27.3599	27.8876	28.2142	28.2363	27.9411	27.5114	27.8914	27.2059	28.0213	28.0459	tgm1l1	Transglutaminase 1-like 1 {ECO:0000313|Ensembl:ENSDARP00000135992};
A0A0R4IN54,E7FD40,E9QF57	6	0.409113	0.227513	0.589628	0.213663	32.0215	32.2529	32.0352	32.0221	32.0398	31.9551	31.618	31.9854	32.265	32.2657	31.3851	32.4545	31.9787	bin1a	Bridging integrator 1a {ECO:0000313|Ensembl:ENSDARP00000137018};
A0A0R4IN54,E7FD40,F1QDZ6	2	0.303931	0.383947	0.724913	0.385793	27.1013	26.9932	27.7143	26.8562	27.9268	27.0545	26.4519	27.6327	26.2848	27.9951	25.4122	26.8905	28.003	bin1a	Bridging integrator 1a {ECO:0000313|Ensembl:ENSDARP00000137018};
A0A0R4IN76,A0A140LH76	8	0.368816	0.341982	0.697052	0.127315	27.6383	27.7172	27.5012	27.4743	27.3616	27.5889	27.611	27.8628	27.7601	27.9948	27.8027	27.5826	27.4027	gbe1b	1,4-alpha-glucan branching enzyme {ECO:0000256|ARBA:ARBA00012541};
A0A0R4IN76,A0A140LH76,A0A2R8QQ91,A0A2R8RQS2,E7FBL2,F8W5I0	3	0.486261	0.0473659	0.366713	0.453209	25.577	25.4559	25.527	25.854	25.4971	25.5334	25.4537	26.0813	25.8527	26.1725	25.5677	24.5235	25.4054	gbe1b,gbe1a	1,4-alpha-glucan branching enzyme {ECO:0000256|ARBA:ARBA00012541};,1,4-alpha-glucan branching enzyme {ECO:0000256|ARBA:ARBA00012541};
A0A0R4INA6,A0A2R8Q4H0,A0A2R8QMT4,A0A2R8RZ21,D3KYK7,D3KYK8,D3KYK9,D3KYL0,D3KYL1,D3KYL2	2	0.440371	0.111295	0.470967	0.440572	27.6167	28.2367	27.7962	28.4172	27.6155	27.8067	27.4451	27.8484	27.8395	27.5851	27.1193	26.5954	27.0948	gphna,gphnb	Domain E {ECO:0000256|ARBA:ARBA00017443};,Molybdopterin molybdenumtransferase {ECO:0000256|RuleBase:RU365090};
A0A0R4INC4,A0A286YBE9,A0A2R8PVX9,A0A2R8PZA9,A0A2R8QEG3,A0A2R8QKW7,A0A2R8QLG6,A0A2R8RIJ1,A5WV02,A5WV03,E7F8G7,E9QFS3,F1RA35,I3ISY3	2	0.351973	0.156749	0.525975	0.187614	27.1963	27.231	27.1114	27.2734	27.3884	26.9921	27.0841	27.2553	27.3145	27.1542	27.2823	26.7566	27.512	pleca,macf1a	Plectin a {ECO:0000313|Ensembl:ENSDARP00000136093};,Microtubule actin crosslinking factor 1a {ECO:0000313|Ensembl:ENSDARP00000054273};
A0A0R4INC4,A0A286YBE9,A0A2R8PVX9,A0A2R8PZA9,A0A2R8QEG3,A0A2R8QKW7,A0A2R8QLG6,A0A2R8RIJ1,A5WV02,E7F8G7	148	0.500979	0.599103	0.847957	0.0684821	33.311	33.2377	33.0605	33.3296	33.6244	33.1195	33.0997	33.5262	33.1403	33.4096	33.4	33.3563	33.4277	pleca	Plectin a {ECO:0000313|Ensembl:ENSDARP00000136093};
A0A0R4INC4,A0A286YBE9,A0A2R8PVX9,A0A2R8PZA9,A0A2R8QEG3,A0A2R8QKW7,A0A2R8QLG6,A0A2R8RIJ1,A5WV02,E7F8G7,I3ISY3	3	0.379737	0.506991	0.800885	0.0998855	27.61	27.4979	27.3885	27.5185	27.8127	27.5902	27.2318	27.6421	27.628	27.56	27.5098	27.8275	28.1133	pleca	Plectin a {ECO:0000313|Ensembl:ENSDARP00000136093};
A0A0R4INI3,A0A2R8Q7G9,A0A2R8Q8V2,A0A2R8QM44,B8JLS3,E7F7P7,F1QSE1,F1QZW1	2	0.485517	0.764983	0.922915	0.141441	25.9341	25.7834	NA	25.6909	26.4534	NA	NA	26.3869	25.3366	26.6748	25.2127	NA	NA	smyhc1,myh7l,myh6,myh7	Slow myosin heavy chain 1 {ECO:0000313|Ensembl:ENSDARP00000135954};,Myosin heavy chain 7-like {ECO:0000313|Ensembl:ENSDARP00000154100};,Myosin, heavy chain 6, cardiac muscle, alpha {ECO:0000313|Ensembl:ENSDARP00000108536};,Myosin heavy chain 7 {ECO:0000313|Ensembl:ENSDARP00000090306};
A0A0R4INI3,A0A2R8Q7G9,A0A2R8Q8V2,A0A2R8QM44,F1QSE1,F1QZW1	2	0.487587	0.694969	0.896835	0.164628	29.2854	28.1227	28.6953	29.6194	29.7715	29.4509	29.9153	30.0431	29.0012	30.304	27.9152	29.4701	29.1158	smyhc1,myh7l,myh7	Slow myosin heavy chain 1 {ECO:0000313|Ensembl:ENSDARP00000135954};,Myosin heavy chain 7-like {ECO:0000313|Ensembl:ENSDARP00000154100};,Myosin heavy chain 7 {ECO:0000313|Ensembl:ENSDARP00000090306};
A0A0R4INI3,A0A2R8Q7G9,A0A2R8Q8V2,F1QZW1	2	0.495741	0.435747	0.759176	0.256491	27.2063	26.6578	26.7772	27.2135	27.917	27.3641	27.2204	28.0142	27.063	28.1886	26.2693	26.9203	26.8702	smyhc1,myh7	Slow myosin heavy chain 1 {ECO:0000313|Ensembl:ENSDARP00000135954};,Myosin heavy chain 7 {ECO:0000313|Ensembl:ENSDARP00000090306};
A0A0R4INK2,F1QSE7,F1QZD3	2	0.293532	0.34705	0.699452	-0.465956	26.1881	26.7312	27.1456	26.436	26.2781	26.1882	26.614	24.5539	24.4262	27.2555	25.6595	26.6408	26.3278	uap1	UDP-N-acetylglucosamine pyrophosphorylase 1 {ECO:0000313|Ensembl:ENSDARP00000135567};
A0A0R4INN0,A0A0R4IPQ8	6	0.77178	0.823413	0.940795	0.240087	28.8302	NA	23.5764	29.2584	29.2114	29.7172	30.7324	28.5948	28.3106	29.6612	29.6374	29.4514	28.9806	cfh	Complement factor H {ECO:0000313|Ensembl:ENSDARP00000137998};
A0A0R4INN0,A0A0R4IPQ8,A0A0R4ITL4	6	0.765839	0.0706451	0.413825	-0.892269	27.8411	NA	NA	27.8182	27.8972	28.5505	29.0363	26.8054	26.3938	28.4837	28.7431	27.2088	27.4735	cfh	Complement factor H {ECO:0000313|Ensembl:ENSDARP00000137998};
A0A0R4INQ5	3	0.665478	0.658625	0.880411	0.175427	24.7007	24.7973	25.278	23.8999	25.0731	NA	23.4202	24.8125	24.5095	25.2771	NA	24.6106	25.3292	erap2	Aminopeptidase {ECO:0000256|RuleBase:RU364040};
A0A0R4INS3,A0A2R8QHM9,F1QK94	16	0.427795	0.0767302	0.425049	0.304533	28.3294	28.6149	28.3487	28.7421	28.3105	28.3093	28.0465	28.3665	28.4583	28.571	27.6264	28.4212	28.1371	amph	Amphiphysin {ECO:0000313|Ensembl:ENSDARP00000136741};
A0A0R4INS7,A0A2R8QJ98,F1R118	2	0.498171	0.263544	0.624174	0.500328	25.3552	NA	25.0898	NA	NA	25.6792	NA	25.3496	26.2875	NA	NA	24.5462	25.1791	hexdc	Beta-N-acetylhexosaminidase {ECO:0000256|ARBA:ARBA00012663};
A0A0R4INU1	3	0.425638	0.0850377	0.434205	0.240203	25.8698	26.0969	25.8329	26.2348	25.7047	25.814	25.927	25.9992	26.0432	25.8354	25.3785	25.8412	25.7301	rbm12	RNA-binding motif protein 12 {ECO:0000313|Ensembl:ENSDARP00000136782};
A0A0R4INU6,E7F6E2	2	0.424692	0.474203	0.781243	0.304184	25.0671	24.7259	25.6404	25.3962	25.5987	NA	24.5371	25.337	25.4178	NA	NA	23.884	NA	rbm12bb	RNA binding motif protein 12B {ECO:0000313|Ensembl:ENSDARP00000135687};
A0A0R4INY2,A0A0R4IPF4,A0A0R4IRR6,A0A0R4IS83,Q75U66	20	0.651402	0.913622	0.972441	-0.0226287	33.4456	33.6347	33.5892	32.789	33.4644	33.7364	33.5175	33.4654	32.9925	33.6802	33.1873	33.2468	34.0442	postnb	Periostin, osteoblast-specific factor b {ECO:0000313|Ensembl:ENSDARP00000135751};
A0A0R4INY2,A0A0R4IPF4,A0A0R4IS83,E7F5I3,E9QIF5,Q75U66	3	0.594707	0.445799	0.763799	-0.265673	31.9409	31.8313	32.5192	31.1352	32.0172	32.0488	32.4807	31.9344	30.8672	32.7868	31.0643	32.3126	32.2936	postnb,postna	Periostin, osteoblast-specific factor b {ECO:0000313|Ensembl:ENSDARP00000135751};,Periostin, osteoblast-specific factor a {ECO:0000313|Ensembl:ENSDARP00000018627};
A0A0R4INY2,A0A0R4IPF4,A0A0R4IS83,Q75U66	38	0.617924	0.902931	0.968473	-0.0260696	34.4293	34.7398	34.713	33.7765	34.4146	34.528	34.5357	34.3298	33.9209	34.7431	34.2376	34.2248	34.9872	postnb	Periostin, osteoblast-specific factor b {ECO:0000313|Ensembl:ENSDARP00000135751};
A0A0R4INZ8	2	0.466215	0.149149	0.524838	0.270912	26.5716	26.692	26.9221	26.9147	26.5015	26.0863	26.1866	26.2427	26.7277	26.8047	26.4227	NA	26.7865	dbt	Dihydrolipoamide acetyltransferase component of pyruvate dehydrogenase complex {ECO:0000256|RuleBase:RU003423};
A0A0R4INZ8,A0A2R8Q4A3	11	0.497221	0.0320035	0.316278	0.257272	28.5551	28.9573	28.5414	28.6912	28.28	28.5325	28.3477	28.5662	28.661	28.6959	28.4215	28.4356	28.5307	dbt	Dihydrolipoamide acetyltransferase component of pyruvate dehydrogenase complex {ECO:0000256|RuleBase:RU003423};
A0A0R4IP01,A0A2R8Q9W1,B8JI08,E7EZ05,E7FGK9,F1Q5B8	3	0.519136	0.139712	0.511327	0.333737	29.0948	29.2993	28.8337	29.2196	29.3038	29.0941	28.8963	29.3915	29.3371	29.217	29.4594	27.9801	29.1053	ogdha,ogdhb,ogdhl	Oxoglutarate dehydrogenase a {ECO:0000313|Ensembl:ENSDARP00000138115};,Oxoglutarate dehydrogenase b {ECO:0000313|Ensembl:ENSDARP00000148202};,Oxoglutarate dehydrogenase L {ECO:0000313|Ensembl:ENSDARP00000099212};
A0A0R4IP01,A0A2R8Q9W1,B8JI08,E7EZ05,F1Q5B8	15	0.535597	0.00587487	0.144741	0.320998	30.4624	30.7675	30.2525	30.6162	30.3056	30.4352	30.2754	30.6142	30.6272	30.647	30.3749	30.1677	30.4653	ogdha,ogdhb	Oxoglutarate dehydrogenase a {ECO:0000313|Ensembl:ENSDARP00000138115};,Oxoglutarate dehydrogenase b {ECO:0000313|Ensembl:ENSDARP00000148202};
A0A0R4IP01,A0A2R8Q9W1,B8JI08,E7EZ05,F1Q5B8,F1RAH0,Q6PBQ6	3	0.619812	0.0998942	0.454116	0.321707	30.231	30.669	30.2935	30.6618	29.6322	30.0535	29.9701	30.2671	30.4564	30.5117	30.0063	30.4652	29.7851	ogdha,ogdhb	Oxoglutarate dehydrogenase a {ECO:0000313|Ensembl:ENSDARP00000138115};,Oxoglutarate dehydrogenase b {ECO:0000313|Ensembl:ENSDARP00000148202};
A0A0R4IP01,B8JI08	2	0.373841	0.513706	0.802622	-0.156852	27.797	28.0288	27.6693	28.5777	28.0388	27.532	27.7604	27.2427	27.8241	27.3869	27.9718	28.2799	27.2511	ogdha	Oxoglutarate dehydrogenase a {ECO:0000313|Ensembl:ENSDARP00000138115};
A0A0R4IP01,B8JI08,F1Q5B8	28	0.535238	0.0175532	0.253512	0.322582	30.2851	30.648	30.2532	30.5564	30.2475	30.0385	30.0517	30.5031	30.3615	30.5131	29.9744	30.1777	30.0963	ogdha	Oxoglutarate dehydrogenase a {ECO:0000313|Ensembl:ENSDARP00000138115};
A0A0R4IP01,B8JI08,F1Q5B8,F1RAH0	2	0.437168	0.0633283	0.397407	0.441861	30.7355	31.9642	30.4833	31.0027	30.6942	30.4517	30.4385	30.833	30.6661	30.8422	30.3595	30.66	30.4303	ogdha	Oxoglutarate dehydrogenase a {ECO:0000313|Ensembl:ENSDARP00000138115};
A0A0R4IP04,A0A0R4ISG3,A0A0R4IYQ8,A0A2R8PZ91,A0A2R8QNQ9,B3DKP3	4	0.593001	0.138299	0.508997	0.304682	27.0789	27.1945	26.9437	27.243	27.1953	27.1205	27.3883	27.4779	27.3053	27.0751	26.1061	26.8055	27.0917	ogt.1	O-GlcNAc transferase subunit p110 {ECO:0000256|ARBA:ARBA00014592};
A0A0R4IP12	14	0.374887	0.377918	0.72273	0.138304	28.3578	28.443	28.4678	28.4487	28.4953	28.3141	28.45	28.3738	28.3165	28.4331	27.6153	28.3895	28.5469	pds5b	PDS5 cohesin-associated factor B {ECO:0000313|Ensembl:ENSDARP00000136712};
A0A0R4IPB8	5	0.577516	0.074083	0.419211	0.321836	28.2196	28.3475	27.8565	28.6896	28.4536	27.9638	27.9031	28.0524	28.6358	28.4854	28.3625	27.8128	28.0726	lrrc20	Leucine-rich repeat-containing 20 {ECO:0000313|Ensembl:ENSDARP00000136255};
A0A0R4IPE4,A0A0R4ITC5	2	0.498993	0.129966	0.494318	0.666409	24.1936	24.3615	NA	24.479	24.3586	NA	NA	NA	NA	24.54	23.2289	NA	NA	trrap	Transformation/transcription domain-associated protein {ECO:0000313|Ensembl:ENSDARP00000137500};
A0A0R4IPH2	6	0.460949	0.0568877	0.386089	0.239001	32.2922	32.4618	32.0006	32.5858	32.2188	32.3149	32.3859	32.4418	32.3569	32.1824	32.1331	31.9826	32.4412	tubb2b	Tubulin beta chain {ECO:0000256|RuleBase:RU000352};
A0A0R4IPH2,A0A0R4IXC8,A0A2R8Q8X0,A0A2R8QCY8,E7FC32,F1QKY8,F1R4K1,Q6IQJ2,Q6NW90,Q6P5M9	2	0.449963	0.606492	0.850985	0.119763	27.6789	27.6548	27.4279	27.6069	28.0206	28.0892	27.6499	27.7544	27.9825	27.3115	27.7979	26.7286	28.1227	tubb2b,tubb6,unknown,tubb1,tubb2,tubb4bl,tubb5,tubb4b	Tubulin beta chain {ECO:0000256|RuleBase:RU000352};,Tubulin beta chain {ECO:0000256|RuleBase:RU000352};,Tubulin beta chain {ECO:0000256|RuleBase:RU000352};,Tubulin beta chain {ECO:0000256|RuleBase:RU000352};,Tubulin beta chain {ECO:0000256|RuleBase:RU000352};,Tubulin beta chain {ECO:0000256|RuleBase:RU000352};,Tubulin beta chain {ECO:0000256|RuleBase:RU000352};,Tubulin beta chain {ECO:0000256|Rul…
A0A0R4IPH2,A0A0R4IXC8,A0A2R8Q8X0,E7FC32,F1QKY8,F1R4K1,Q6IQJ2,Q6NW90,Q6P5M9,Q6PE34	10	0.407908	0.18794	0.555313	0.207481	33.6083	33.8588	33.7938	33.814	33.533	33.4749	33.8105	33.6339	33.6897	33.7507	33.4705	32.9443	33.5248	tubb2b,tubb6,unknown,tubb1,tubb2,tubb4bl,tubb5,tubb4b	Tubulin beta chain {ECO:0000256|RuleBase:RU000352};,Tubulin beta chain {ECO:0000256|RuleBase:RU000352};,Tubulin beta chain {ECO:0000256|RuleBase:RU000352};,Tubulin beta chain {ECO:0000256|RuleBase:RU000352};,Tubulin beta chain {ECO:0000256|RuleBase:RU000352};,Tubulin beta chain {ECO:0000256|RuleBase:RU000352};,Tubulin beta chain {ECO:0000256|RuleBase:RU000352};,Tubulin beta chain {ECO:0000256|Rul…
A0A0R4IPH2,A0A0R4IXC8,A0A2R8Q8X0,F1QKY8,F1R4K1,Q6IQJ2,Q6NW90,Q6P5M9,Q6PE34	5	0.357321	0.360791	0.710796	0.18401	34.7598	34.6441	34.88	34.7168	33.9103	34.8494	34.972	35.048	35.1515	34.7571	34.3836	35.0117	34.7934	tubb2b,tubb6,unknown,tubb2,tubb4bl,tubb5,tubb4b	Tubulin beta chain {ECO:0000256|RuleBase:RU000352};,Tubulin beta chain {ECO:0000256|RuleBase:RU000352};,Tubulin beta chain {ECO:0000256|RuleBase:RU000352};,Tubulin beta chain {ECO:0000256|RuleBase:RU000352};,Tubulin beta chain {ECO:0000256|RuleBase:RU000352};,Tubulin beta chain {ECO:0000256|RuleBase:RU000352};,Tubulin beta chain {ECO:0000256|RuleBase:RU000352};
A0A0R4IPH2,A0A0R4IXL7,A0A2R8Q8X0,A0A2R8QCY8,F1R4K1,Q6IQJ2,Q6P5M9	2	0.406044	0.974956	0.990832	-0.0081834	30.3213	30.1893	30.2643	30.8726	30.6057	30.6466	30.5845	30.0193	30.4311	30.1623	30.6833	29.1681	30.2288	tubb2b,tubb4b,unknown,tubb4bl	Tubulin beta chain {ECO:0000256|RuleBase:RU000352};,Tubulin, beta 4B class IVb {ECO:0000313|Ensembl:ENSDARP00000139366};,Tubulin beta chain {ECO:0000256|RuleBase:RU000352};,Tubulin beta chain {ECO:0000256|RuleBase:RU000352};
A0A0R4IPH2,A0A0R4IXL7,A0A2R8Q8X0,A0A2R8QCY8,Q6IQJ2,Q6P5M9	4	0.492376	0.36545	0.713578	0.142525	32.6259	32.9663	32.6462	32.6853	32.5292	32.4529	32.9232	32.7594	32.7519	32.3072	32.6694	32.1068	32.7127	tubb2b,tubb4b,unknown	Tubulin beta chain {ECO:0000256|RuleBase:RU000352};,Tubulin, beta 4B class IVb {ECO:0000313|Ensembl:ENSDARP00000139366};,Tubulin beta chain {ECO:0000256|RuleBase:RU000352};
A0A0R4IPH2,A0A2R8Q8X0,A0A2R8QCY8,F1QKY8,F1R4K1,Q6IQJ2,Q6NW90,Q6P5M9	3	0.533943	0.820272	0.940795	-0.0459669	33.6956	33.6512	33.8985	33.6816	33.5951	33.9582	33.6998	33.0366	34.194	33.5709	33.1781	33.9816	33.9012	tubb2b,unknown,tubb2,tubb4bl,tubb5,tubb4b	Tubulin beta chain {ECO:0000256|RuleBase:RU000352};,Tubulin beta chain {ECO:0000256|RuleBase:RU000352};,Tubulin beta chain {ECO:0000256|RuleBase:RU000352};,Tubulin beta chain {ECO:0000256|RuleBase:RU000352};,Tubulin beta chain {ECO:0000256|RuleBase:RU000352};,Tubulin beta chain {ECO:0000256|RuleBase:RU000352};
A0A0R4IPH2,A0A2R8Q8X0,A0A2R8QCY8,F1QKY8,F1R4K1,Q6IQJ2,Q6NW90,Q6P5M9,Q6PE34	4	0.541812	0.0102217	0.19534	1.02148	33.2976	34.2288	33.5479	33.7047	33.1779	32.1187	32.7865	33.1519	34.0796	33.5426	33.5027	31.5873	34.1423	tubb2b,unknown,tubb2,tubb4bl,tubb5,tubb4b	Tubulin beta chain {ECO:0000256|RuleBase:RU000352};,Tubulin beta chain {ECO:0000256|RuleBase:RU000352};,Tubulin beta chain {ECO:0000256|RuleBase:RU000352};,Tubulin beta chain {ECO:0000256|RuleBase:RU000352};,Tubulin beta chain {ECO:0000256|RuleBase:RU000352};,Tubulin beta chain {ECO:0000256|RuleBase:RU000352};
A0A0R4IPH2,A0A2R8Q8X0,A0A2R8QCY8,F1R4K1,Q6IQJ2,Q6NW90,Q6P5M9,Q6PE34	2	0.257488	0.57416	0.833687	0.0745558	33.1825	33.3277	33.4436	33.2192	33.1213	33.1107	33.3401	33.3139	33.2415	32.9228	33.0425	32.8134	33.2938	tubb2b,unknown,tubb4bl,tubb5,tubb4b	Tubulin beta chain {ECO:0000256|RuleBase:RU000352};,Tubulin beta chain {ECO:0000256|RuleBase:RU000352};,Tubulin beta chain {ECO:0000256|RuleBase:RU000352};,Tubulin beta chain {ECO:0000256|RuleBase:RU000352};,Tubulin beta chain {ECO:0000256|RuleBase:RU000352};
A0A0R4IPH2,A0A2R8Q8X0,A0A2R8QCY8,F1R4K1,Q6IQJ2,Q6P5M9,Q6PE34	7	0.697445	0.0976053	0.450472	0.31015	31.0711	31.7565	30.986	31.0734	30.9991	30.8068	31.2182	31.4343	31.0061	31.1413	31.0616	30.4242	30.9453	tubb2b,unknown,tubb4bl,tubb4b	Tubulin beta chain {ECO:0000256|RuleBase:RU000352};,Tubulin beta chain {ECO:0000256|RuleBase:RU000352};,Tubulin beta chain {ECO:0000256|RuleBase:RU000352};,Tubulin beta chain {ECO:0000256|RuleBase:RU000352};
A0A0R4IPH2,A0A2R8Q8X0,A0A2R8QCY8,Q6IQJ2	2	0.488674	0.0890201	0.437045	0.262325	32.0666	32.4625	31.9104	31.9221	31.9338	32.0468	32.2166	32.3523	32.3582	31.9416	31.5608	31.9447	32.1501	tubb2b,unknown	Tubulin beta chain {ECO:0000256|RuleBase:RU000352};,Tubulin beta chain {ECO:0000256|RuleBase:RU000352};
A0A0R4IPH2,A0A2R8Q8X0,F1QKY8,F1R4K1,Q6IQJ2,Q6NW90,Q6P5M9,Q6PE34	6	0.198056	0.235375	0.597876	0.148849	32.941	32.997	32.8592	33.3949	32.8142	32.8887	32.9327	32.7733	33.1529	32.8534	32.9147	32.7897	32.9207	tubb2b,unknown,tubb2,tubb4bl,tubb5,tubb4b	Tubulin beta chain {ECO:0000256|RuleBase:RU000352};,Tubulin beta chain {ECO:0000256|RuleBase:RU000352};,Tubulin beta chain {ECO:0000256|RuleBase:RU000352};,Tubulin beta chain {ECO:0000256|RuleBase:RU000352};,Tubulin beta chain {ECO:0000256|RuleBase:RU000352};,Tubulin beta chain {ECO:0000256|RuleBase:RU000352};
A0A0R4IPH2,A0A2R8Q8X0,F1R4K1,Q6IQJ2,Q6NW90,Q6P5M9,Q6PE34	4	0.484007	0.540396	0.813747	0.145067	30.9632	31.3489	30.9413	30.3729	30.6252	31.0641	30.8184	31.2884	31.2129	30.8887	31.6368	30.2583	31.1027	tubb2b,unknown,tubb4bl,tubb5,tubb4b	Tubulin beta chain {ECO:0000256|RuleBase:RU000352};,Tubulin beta chain {ECO:0000256|RuleBase:RU000352};,Tubulin beta chain {ECO:0000256|RuleBase:RU000352};,Tubulin beta chain {ECO:0000256|RuleBase:RU000352};,Tubulin beta chain {ECO:0000256|RuleBase:RU000352};
A0A0R4IPH2,A0A2R8Q8X0,F1R4K1,Q6IQJ2,Q6P5M9	5	0.414207	0.260208	0.622765	0.19196	32.7925	33.2732	33.0615	33.1124	32.8377	32.8628	32.699	32.6362	32.8418	32.7909	32.3204	32.3979	32.6767	tubb2b,unknown,tubb4bl,tubb4b	Tubulin beta chain {ECO:0000256|RuleBase:RU000352};,Tubulin beta chain {ECO:0000256|RuleBase:RU000352};,Tubulin beta chain {ECO:0000256|RuleBase:RU000352};,Tubulin beta chain {ECO:0000256|RuleBase:RU000352};
A0A0R4IPH2,F1R4K1,Q6NW90	2	0.48626	0.0719129	0.416399	0.32845	33.1206	33.4811	33.1033	32.8002	32.7904	33.0939	33.1634	33.4918	33.5967	33.2844	32.5179	33.0693	33.0548	tubb2b,tubb4bl,tubb5	Tubulin beta chain {ECO:0000256|RuleBase:RU000352};,Tubulin beta chain {ECO:0000256|RuleBase:RU000352};,Tubulin beta chain {ECO:0000256|RuleBase:RU000352};
A0A0R4IPH8,Q7T2C8	12	0.329865	0.435442	0.759176	-0.0900288	27.4872	27.6711	27.5604	27.3908	27.477	27.5589	27.5361	27.4282	27.3577	27.5936	27.3516	27.7095	27.2119	txnrd3	Thioredoxin-disulfide reductase {ECO:0000256|ARBA:ARBA00012610};
A0A0R4IPI1	2	0.276351	0.637741	0.871475	-0.244526	26.601	NA	27.2113	27.2759	27.7205	25.5326	25.8212	25.1869	26.4341	26.9685	27.3308	NA	26.5285	si:ch1073-469d17.2	Si:ch1073-469d17.2 {ECO:0000313|Ensembl:ENSDARP00000136421};
A0A0R4IPK7,A5WWM0	4	0.431953	0.0916444	0.442039	-0.382389	27.1751	26.8031	27.7416	27.0082	26.6971	27.1514	27.4096	27.1469	26.4479	27.2895	27.8632	27.3348	27.2077	vps4b	Vesicle-fusing ATPase {ECO:0000256|ARBA:ARBA00012674};
A0A0R4IPL1,Q802D5	4	0.521566	0.0508369	0.373888	-0.313886	30.093	29.7818	30.1285	29.4712	30.2274	29.9786	30.3632	30.0395	30.1981	29.9417	30.383	30.4189	30.184	pfn2	Profilin {ECO:0000256|RuleBase:RU003909};
A0A0R4IPL8,A0A2R8Q265	3	0.644735	0.0317043	0.314913	-1.01116	28.821	NA	NA	27.3766	28.8471	29.4284	30.1166	27.9598	28.0287	29.6099	29.5018	28.739	28.6022	cfhl4	Complement factor H-like 4 {ECO:0000313|Ensembl:ENSDARP00000138093};
A0A0R4IPL8,A0A2R8Q265,A0A2R8S036	14	0.772315	0.00261123	0.0942022	-0.881217	29.8465	28.9172	30.5468	29.1142	29.774	29.6378	30.4379	29.2058	29.5621	29.9056	30.6983	30.6279	29.7306	cfhl4	Complement factor H-like 4 {ECO:0000313|Ensembl:ENSDARP00000138093};
A0A0R4IPL8,A0A2R8S036	4	0.669498	0.0226238	0.281453	-0.944724	28.1239	27.4512	29.2588	26.19	28.1394	27.8954	28.9156	27.8882	27.7892	28.6859	28.7992	28.5692	27.9046	cfhl4	Complement factor H-like 4 {ECO:0000313|Ensembl:ENSDARP00000138093};
A0A0R4IPN8,A0A140LGS2,A2BFY8,A4FVM2,E7EXD7,E7EZX1,E7F5W3,E7FE07,F1QTL1,Q0Z946,Q4FZZ7,Q561S9,Q5XJK2,Q71PD7,Q7ZTT0,Q7ZUY3,X1WDJ9	2	0.479468	0.224501	0.587759	-0.180226	37.3721	37.1293	37.5961	37.2606	37.2152	37.202	37.204	37.3128	37.4662	37.2692	37.7042	37.8518	37.254	h2az2b,si:ch1073-153i20.5,h2az2a,hist1h2a6,si:ch211-113a14.19,hist1h2a5,hist1h2a10,hist1h2a1,hist1h2a11,hist1h2a2,hist1h2a3,h2ax1,zgc:56685,h2ax,si:dkey-108k21.19	Histone H2A {ECO:0000256|RuleBase:RU003767};,Histone H2A {ECO:0000256|RuleBase:RU003767};,Histone H2A {ECO:0000256|RuleBase:RU003767};,Histone H2A {ECO:0000256|RuleBase:RU003767};,Histone H2A {ECO:0000256|RuleBase:RU003767};,Histone H2A {ECO:0000256|RuleBase:RU003767};,Histone H2A {ECO:0000256|RuleBase:RU003767};,Histone H2A {ECO:0000256|RuleBase:RU003767};,Histone H2A {ECO:0000256|RuleBase:RU003…
A0A0R4IPN8,Q0Z946,Q71PD7	5	0.609754	0.309653	0.670562	-0.128071	32.8214	32.5459	32.8305	32.7364	32.8139	32.828	32.7547	32.8111	32.9404	32.6899	33.2865	32.7987	32.8202	h2az2b,h2az2a	Histone H2A {ECO:0000256|RuleBase:RU003767};,Histone H2A.V;
A0A0R4IPP6,A0A2R8QI78,Q803E5	3	0.434525	0.33852	0.694724	-0.105726	27.6794	27.6866	27.7888	27.4998	27.8188	27.5528	27.6416	27.49	27.5515	27.8662	27.7848	27.8065	27.6648	etf1a,etf1b	Eukaryotic peptide chain release factor subunit 1 {ECO:0000256|ARBA:ARBA00013382};,Eukaryotic peptide chain release factor subunit 1 {ECO:0000256|ARBA:ARBA00013382};
A0A0R4IPQ0,A0A2R8Q0C3,A0A2R8QJ46,A0A2R8QMQ9,A0A2R8QR36,A2CEP2,A2CEP3,A2CEP5,Q802U5	4	0.643883	0.629243	0.866311	0.0922887	26.7222	26.5616	26.7503	26.5447	26.1609	27.1681	26.5867	26.7503	27.127	26.8495	26.3151	27.0753	26.777	sh3glb2b	SH3-domain GRB2-like endophilin B2b {ECO:0000313|Ensembl:ENSDARP00000137042};
A0A0R4IPQ7,A0A140LGH9,A0A140LGQ2,F1QQ74,F1R3Q3	5	0.306782	0.122213	0.484471	0.247553	26.5517	26.7551	26.5025	27.0893	26.7807	26.1178	26.4036	26.5875	26.7482	26.5449	26.4638	26.2994	26.3281	2021-09-06	Septin 6 {ECO:0000313|Ensembl:ENSDARP00000138243};
A0A0R4IPQ7,F1R3Q3	12	0.397446	0.949523	0.982867	0.00809237	30.0737	30.2279	30.0827	30.1158	30.124	30.234	30.0943	30.1532	30.2553	29.8812	29.7138	30.1693	29.8331	2021-09-06	Septin 6 {ECO:0000313|Ensembl:ENSDARP00000138243};
A0A0R4IPR8,E7FAZ2	2	0.454086	0.790526	0.931322	0.0631998	25.8127	25.686	25.6915	26.1473	26.0281	26.3061	25.7889	NA	NA	25.7312	25.2656	25.6696	NA	git1	G protein-coupled receptor kinase-interacting ArfGAP 1 {ECO:0000313|Ensembl:ENSDARP00000137638};
A0A0R4IPS0,A0A2R8QL65,F1R9C6	3	0.61846	0.686962	0.892624	0.140346	26.0479	26.46	25.8534	25.8042	25.8607	26.3104	25.2513	27.0901	26.4245	26.2009	26.2571	26.3337	24.7291	phb2b	Prohibitin {ECO:0000256|RuleBase:RU366048};
A0A0R4IPS0,A0A2R8QL65,F1R9C6,Q6PC13	5	0.436327	0.900919	0.967332	-0.0219108	31.0677	30.988	31.1515	30.9507	31.1829	30.8343	30.8484	31.1444	31.251	31.454	31.5469	30.9077	30.5522	phb2b,phb2a	Prohibitin {ECO:0000256|RuleBase:RU366048};,Prohibitin {ECO:0000256|RuleBase:RU366048};
A0A0R4IPU4,A0A0R4IUQ9,Q6NXA4	13	0.407603	0.626203	0.864167	0.0648983	29.4442	29.4023	29.3784	29.4231	29.3822	29.5434	29.535	29.4893	29.6473	29.5912	28.9702	29.6612	29.3065	ilf3b,ilf3	Interleukin enhancer-binding factor 3b {ECO:0000313|Ensembl:ENSDARP00000138304};,Interleukin enhancer-binding factor 3 homolog;
A0A0R4IPU5,F1QEB3,F1QKV8	2	0.371124	0.0338392	0.325816	-0.41696	28.5804	28.2544	28.819	28.7672	28.7621	28.7563	28.8449	28.559	28.1085	27.8171	29.067	28.4839	28.7252	actr3b,actr3	Actin-related protein 3B {ECO:0000313|Ensembl:ENSDARP00000137724};,Actin-related protein 3 {ECO:0000313|Ensembl:ENSDARP00000102559};
A0A0R4IPV1	8	0.726498	0.820853	0.940795	0.101904	27.6868	28.1771	28.8389	28.3363	27.1777	26.7986	26.7834	26.4458	28.2578	28.2031	27.7794	28.4369	27.0063	alad	Delta-aminolevulinic acid dehydratase {ECO:0000256|RuleBase:RU000515};
A0A0R4IPV5	29	0.472932	0.138005	0.508997	-0.187989	30.2993	30.1631	30.1899	29.9414	30.3331	30.3571	30.586	30.1288	30.1858	30.454	30.3632	30.5302	30.3585	p4hb	Protein disulfide-isomerase {ECO:0000256|ARBA:ARBA00012723, ECO:0000256|RuleBase:RU361130};
A0A0R4IQ01,F1QBA0,F1QU45	2	0.438424	0.184016	0.551278	-0.205934	27.5743	27.6283	28.097	27.2658	27.3069	27.8076	27.6534	27.51	27.6549	27.271	27.4331	27.7658	27.498	bco2a	Beta-carotene oxygenase 2a {ECO:0000313|Ensembl:ENSDARP00000138644};
A0A0R4IQ11	146	0.332543	0.737221	0.910927	-0.0388644	37.1119	37.2041	37.3906	37.0672	37.175	37.1241	37.1984	36.9618	37.0329	37.1944	36.8151	37.085	37.0946	scinla	Actin-depolymerizing factor {ECO:0000256|ARBA:ARBA00022305};
A0A0R4IQ16,F1QSA4	9	0.805205	0.0964549	0.448873	0.716207	26.5143	27.5389	26.15	26.3662	26.331	26.5966	26.1975	27.3906	27.6123	25.3838	NA	25.343	26.747	mag	Myelin-associated glycoprotein {ECO:0000313|Ensembl:ENSDARP00000138666};
A0A0R4IQ88,F1QFG4	5	0.482083	0.173658	0.545346	0.265289	26.9919	27.6639	27.18	26.8194	26.8081	26.506	26.5196	27.2697	26.9108	27.2264	26.939	27.2028	26.8572	dglucy	D-glutamate cyclase {ECO:0000313|Ensembl:ENSDARP00000138808};
A0A0R4IQ97,E9QCR3,Q6PHD8	6	0.361991	0.414091	0.744357	-0.106777	29.1312	28.8777	29.4846	28.9679	29.088	29.2637	29.3017	28.9796	29.2022	29.2163	28.8835	29.0862	29.2235	pa2g4b	Proliferation-associated 2G4, b {ECO:0000313|Ensembl:ENSDARP00000136586};
A0A0R4IQ97,E9QCR3,Q6PHD8,Q8AW82	3	0.482247	0.790195	0.931322	-0.0479599	28.0796	27.7584	27.8395	27.6819	27.906	28.2001	27.9199	27.9761	28.1271	28.1418	28.4099	28.3462	28.6487	pa2g4b,pa2g4a	Proliferation-associated 2G4, b {ECO:0000313|Ensembl:ENSDARP00000136586};,Novel protein similar to human proliferation-associated 2G4 protein (PA2G4) {ECO:0000313|EMBL:CAD58759.1};
A0A0R4IQ97,Q6PHD8	4	0.260084	0.793382	0.931649	-0.0256894	29.5088	29.5033	29.5907	29.5201	29.5201	29.5568	29.449	29.3031	29.496	29.644	29.5884	29.425	29.5094	pa2g4b	Proliferation-associated 2G4, b {ECO:0000313|Ensembl:ENSDARP00000136586};
A0A0R4IQ97,Q6PHD8,Q8AW82	3	0.431327	0.0806233	0.431537	-0.360698	28.329	28.2045	29.0235	28.0115	28.7373	28.0178	28.142	28.384	28.3043	27.9342	28.9054	28.2299	28.0532	pa2g4b,pa2g4a	Proliferation-associated 2G4, b {ECO:0000313|Ensembl:ENSDARP00000136586};,Novel protein similar to human proliferation-associated 2G4 protein (PA2G4) {ECO:0000313|EMBL:CAD58759.1};
A0A0R4IQF0,F1Q861,F1QNL8	9	0.642441	0.926804	0.975726	-0.0191258	29.0395	29.2511	29.7118	28.4279	28.9751	28.8563	29.1663	29.1037	29.2198	29.0041	28.4811	29.104	29.1732	unknown	Zgc:153921 {ECO:0000313|Ensembl:ENSDARP00000131245};
A0A0R4IQF0,F1QNL8	6	0.566122	0.418211	0.747545	-0.190951	28.8162	28.8295	29.5163	28.7155	28.3768	28.3627	29.5089	28.6079	28.7878	28.7934	NA	28.8371	28.6424	unknown	Zgc:153921 {ECO:0000313|Ensembl:ENSDARP00000131245};
A0A0R4IQH9,A0A2R8RN86,F1Q8K1	8	0.586282	0.116189	0.476523	0.335633	28.5585	28.6646	28.6024	28.3147	28.5077	28.7404	28.5862	28.956	28.9005	28.7441	27.5318	28.3755	28.778	hspa12a	Heat shock protein 12A {ECO:0000313|Ensembl:ENSDARP00000137065};
A0A0R4IQH9,A0A2R8RN86,F1Q8K1,X1WBT9,X1WFL7	5	0.489937	0.846002	0.950169	-0.0360275	28.6232	28.8789	28.6628	28.5244	28.4469	28.3896	28.418	28.431	28.7814	28.3876	29.4241	28.506	28.6279	hspa12a	Heat shock protein 12A {ECO:0000313|Ensembl:ENSDARP00000137065};
A0A0R4IQM9,A0A2R8QP59,A2BGE0,F1QM13	2	0.463026	0.386109	0.725879	0.226326	26.9727	26.9954	27.0965	27.6316	27.3819	26.9683	26.8233	26.9755	26.9395	26.8756	27.1647	25.7227	27.0977	stxbp1a,stxbp1b	Syntaxin-binding protein 1a {ECO:0000313|Ensembl:ENSDARP00000136850};,Syntaxin-binding protein 1b {ECO:0000313|Ensembl:ENSDARP00000156393};
A0A0R4IQM9,F1QM13	27	0.593506	0.073054	0.419211	0.246685	31.8681	32.0051	31.9294	32.0585	31.6347	32.0032	31.6518	31.8922	32.086	32.1363	31.4126	31.8369	31.7705	stxbp1a	Syntaxin-binding protein 1a {ECO:0000313|Ensembl:ENSDARP00000136850};
A0A0R4IQM9,F1QM13,F1RAZ4	5	0.571687	0.189869	0.557298	0.266385	29.3934	29.2161	29.4434	30.0447	29.5017	29.6339	29.1522	29.6213	29.5301	29.1916	28.6407	29.1892	29.5556	stxbp1a	Syntaxin-binding protein 1a {ECO:0000313|Ensembl:ENSDARP00000136850};
A0A0R4IQM9,F1RAZ4	2	0.476689	0.0188054	0.260104	0.660601	28.6756	28.8119	28.8074	28.8966	28.72	28.0933	28.1724	29.1474	29.166	29.1098	28.9544	27.3244	28.9038	stxbp1a	Syntaxin-binding protein 1a {ECO:0000313|Ensembl:ENSDARP00000136850};
A0A0R4IQN8,A0A2R8QLG5,F1RE85,Q8JIU7	5	0.565466	0.655907	0.880263	0.0728196	30.3529	30.4164	30.7404	30.4773	30.0768	30.2511	30.4029	30.2425	30.2818	30.509	29.7868	30.6411	30.4092	naca	Nascent polypeptide-associated complex subunit alpha {ECO:0000313|Ensembl:ENSDARP00000136310};
A0A0R4IQP9,A0A0R4IXX6	2	0.431489	0.235515	0.597876	-0.668734	27.7488	27.4308	28.0725	NA	NA	NA	NA	NA	NA	NA	28.8148	27.1615	27.2643	cfhl1	Complement factor H-like 1 {ECO:0000313|Ensembl:ENSDARP00000139197};
A0A0R4IQS8,A0A0R4IVG9,A0A2R8QJH4,A0A2R8RK22,A0JMP4,A2BIP1,A9C3Q4,A9C3Q5,F1Q4P9,F1Q7N8,Q5U3A4,Q642Z0,Q6ZM60	12	0.706021	0.132622	0.498175	0.330857	33.6204	34.241	33.7105	33.9017	33.9843	33.4687	33.059	33.9237	33.5585	33.9384	33.1553	33.3523	33.1519	atp2a2b,atp2a3,atp2a1l,atp2a2a,si:dkey-28b4.8,atp2a1	Calcium-transporting ATPase {ECO:0000256|RuleBase:RU361146};,Calcium-transporting ATPase {ECO:0000256|RuleBase:RU361146};,Calcium-transporting ATPase {ECO:0000256|RuleBase:RU361146};,Calcium-transporting ATPase {ECO:0000256|RuleBase:RU361146};,Calcium-transporting ATPase {ECO:0000256|RuleBase:RU361146};,Calcium-transporting ATPase {ECO:0000256|RuleBase:RU361146};
A0A0R4IQS8,A0A0R4IVG9,A0A2R8QJH4,A0A2R8RK22,A0JMP4,A2BIP1,A9C3Q4,A9C3Q5,F1Q4P9,Q5U3A4,Q642Z0,Q6ZM60	5	0.507646	0.106086	0.463339	0.416088	34.2644	34.931	34.3196	34.7252	34.7423	34.0204	33.5909	34.5153	34.1831	34.7021	33.5901	34.0747	33.7778	atp2a2b,atp2a3,atp2a1l,atp2a2a,atp2a1	Calcium-transporting ATPase {ECO:0000256|RuleBase:RU361146};,Calcium-transporting ATPase {ECO:0000256|RuleBase:RU361146};,Calcium-transporting ATPase {ECO:0000256|RuleBase:RU361146};,Calcium-transporting ATPase {ECO:0000256|RuleBase:RU361146};,Calcium-transporting ATPase {ECO:0000256|RuleBase:RU361146};
A0A0R4IQS8,A0A0R4IVG9,A0A2R8RK22,A0JMP4,A9C3Q4,A9C3Q5,Q5U3A4,Q642Z0,Q6ZM60	4	0.692159	0.0478559	0.366713	0.594628	31.6876	32.425	32.0059	32.4034	31.977	31.4618	30.9814	32.0314	31.6049	32.2354	31.087	30.8286	31.2092	atp2a2b,atp2a1l,atp2a2a,atp2a1	Calcium-transporting ATPase {ECO:0000256|RuleBase:RU361146};,Calcium-transporting ATPase {ECO:0000256|RuleBase:RU361146};,Calcium-transporting ATPase {ECO:0000256|RuleBase:RU361146};,Calcium-transporting ATPase {ECO:0000256|RuleBase:RU361146};
A0A0R4IQS8,A0A0R4IVG9,A9C3Q4,A9C3Q5,F1Q7N8,Q6ZM60	3	0.635852	0.023287	0.282025	0.6254	28.7574	29.7905	28.119	28.8891	28.348	28.4287	28.4441	29.7121	29.063	28.5595	28.5075	28.8212	28.4068	atp2a2b,atp2a2a,si:dkey-28b4.8	Calcium-transporting ATPase {ECO:0000256|RuleBase:RU361146};,Calcium-transporting ATPase {ECO:0000256|RuleBase:RU361146};,Calcium-transporting ATPase {ECO:0000256|RuleBase:RU361146};
A0A0R4IQS8,A0A0R4IVG9,A9C3Q4,A9C3Q5,Q6ZM60	5	0.667285	0.0188376	0.260104	0.862171	28.2762	29.5326	27.2091	28.5614	27.7348	27.9841	27.8727	29.3998	29.0243	28.144	28.3369	27.9334	27.582	atp2a2b,atp2a2a	Calcium-transporting ATPase {ECO:0000256|RuleBase:RU361146};,Calcium-transporting ATPase {ECO:0000256|RuleBase:RU361146};
A0A0R4IQS8,A0A0R4IVG9,Q6ZM60	4	0.579384	0.251856	0.615376	0.447892	27.1278	27.0753	26.9137	27.3393	27.202	28.0016	27.4462	27.659	27.6151	26.9297	25.2212	26.6385	27.4921	atp2a2b	Calcium-transporting ATPase {ECO:0000256|RuleBase:RU361146};
A0A0R4IQT3,A0A286YAD2,A0A2R8PWY6,A0A2R8QIR1,F1QW17	6	0.4296	0.0297067	0.310981	0.280884	27.1432	27.344	26.7451	27.1878	27.1097	27.0553	27.2851	27.1729	27.2901	27.2891	26.8414	26.9798	27.4177	camk2g2	Calcium/calmodulin-dependent protein kinase {ECO:0000256|ARBA:ARBA00012434};
A0A0R4IQT3,A0A286YAD2,A0A2R8PWY6,A0A2R8QIR1,F1QW17,Q4V9P8,U3JAY8	5	0.335605	0.68194	0.888857	-0.0490626	28.884	28.9168	28.9654	28.502	28.835	28.8667	29.0503	28.9413	29.0998	28.7838	28.7849	28.9487	28.9129	camk2g2,camk2g1	Calcium/calmodulin-dependent protein kinase {ECO:0000256|ARBA:ARBA00012434};,Calcium/calmodulin-dependent protein kinase {ECO:0000256|ARBA:ARBA00012434};
A0A0R4IQU4,A0A2R8QM89,A2CF42	2	0.5	0.544294	0.816219	-0.371523	23.2616	NA	NA	NA	22.4555	23.3492	23.0808	23.1935	22.8344	NA	24.6563	NA	NA	lrsam1	Leucine-rich repeat and sterile alpha motif-containing 1 {ECO:0000313|Ensembl:ENSDARP00000136953};
A0A0R4IR57	8	0.495462	0.958256	0.985713	-0.0102375	27.8649	28.1377	27.8454	27.4589	28.0078	28.0542	28.2659	28.0284	27.3527	28.0319	27.4104	27.6366	28.1493	itgb1b	Integrin beta {ECO:0000256|RuleBase:RU000633};
A0A0R4IR75,A0A0R4IRD0	8	0.597222	0.9695	0.989837	-0.00809707	29.5174	29.4428	29.5364	29.5275	29.793	29.6496	29.8148	29.6791	29.2789	29.4661	28.5339	29.8012	29.6859	stt3a	Dolichyl-diphosphooligosaccharide--protein glycotransferase {ECO:0000256|ARBA:ARBA00012605};
A0A0R4IR75,A0A0R4IRD0,A0A2R8S0J3,E7EZE2	2	0.470572	0.516036	0.803219	-0.170185	28.3045	28.2871	28.3734	28.6689	27.8273	28.4985	28.4749	28.4621	28.3924	27.2509	NA	28.8126	28.3016	stt3a,stt3b	Dolichyl-diphosphooligosaccharide--protein glycotransferase {ECO:0000256|ARBA:ARBA00012605};,Dolichyl-diphosphooligosaccharide--protein glycotransferase {ECO:0000256|ARBA:ARBA00012605};
A0A0R4IR93,F1R7S1	2	0.423116	0.43277	0.75789	-0.27602	26.1319	26.2187	26.1678	25.9308	26.3932	25.2844	25.5789	25.9674	26.2241	26.4177	27.4939	26.7016	25.2049	cope	Coatomer subunit epsilon {ECO:0000256|ARBA:ARBA00015828};
A0A0R4IRG2,F6NPA4	5	0.543901	0.276608	0.6351	-0.312763	30.8325	30.5085	30.4578	30.616	31.0395	31.418	31.0146	31.1186	29.6633	30.686	31.3316	30.6716	31.4642	col5a1	Procollagen, type V, alpha 1 {ECO:0000313|Ensembl:ENSDARP00000138783};
A0A0R4IRG3,A0A2R8QLN9,E7F2J5,Q7ZW40	4	0.318806	0.501445	0.798056	-0.0972354	26.7239	26.549	26.75	26.7867	26.643	26.9393	27.1628	26.9671	26.7735	26.4697	26.6144	26.5257	26.5059	uso1	USO1 vesicle transport factor {ECO:0000313|Ensembl:ENSDARP00000138290};
A0A0R4IRH4,A0A2R8QJT7,A0A2R8RK76,E7F1L2,F1RCD5	6	0.570033	0.0106891	0.201212	0.623442	26.1972	26.5872	26.368	26.4022	25.9876	26.0898	25.8153	26.6217	26.5282	26.7767	24.9943	26.0577	26.1374	cadpsa,cadpsb	Ca2+-dependent activator protein for secretion a {ECO:0000313|Ensembl:ENSDARP00000138321};,Ca2+-dependent activator protein for secretion b {ECO:0000313|Ensembl:ENSDARP00000147077};
A0A0R4IRH4,A0A2R8QJT7,A0A2R8RK76,E7F1L2,F1RCD5,K7DY62	2	0.444201	0.159839	0.530228	0.424192	27.0404	26.9977	26.998	28.1123	27.6751	26.763	26.7062	27.0842	27.2004	27.2019	25.8268	27.0005	26.9182	cadpsa,cadpsb,cadps2	Ca2+-dependent activator protein for secretion a {ECO:0000313|Ensembl:ENSDARP00000138321};,Ca2+-dependent activator protein for secretion b {ECO:0000313|Ensembl:ENSDARP00000147077};,Ca++-dependent secretion activator 2 {ECO:0000313|Ensembl:ENSDARP00000126389};
A0A0R4IRH8,A5WVS2,A5WVS3,Q6DG42	2	0.492478	0.00848257	0.178587	0.958839	29.7003	31.2266	29.4097	29.8982	29.5806	29.3958	28.3051	30.1074	30.3408	29.8044	29.8802	28.7539	29.7011	pak2a,pak2b	Non-specific serine/threonine protein kinase {ECO:0000256|ARBA:ARBA00012513};,Non-specific serine/threonine protein kinase {ECO:0000256|ARBA:ARBA00012513};
A0A0R4IRH8,A5WVS2,Q6DG42	5	0.61222	0.0343893	0.326774	-0.322954	28.5083	28.1932	28.6573	28.3507	28.2819	28.7624	28.8953	28.5721	28.3372	28.1572	28.4963	28.9255	28.4707	pak2a,pak2b	Non-specific serine/threonine protein kinase {ECO:0000256|ARBA:ARBA00012513};,Non-specific serine/threonine protein kinase {ECO:0000256|ARBA:ARBA00012513};
A0A0R4IRH8,Q6DG42	2	0.326314	0.401829	0.736786	-0.111541	27.8663	27.8342	27.9953	27.6831	27.7785	28.084	28.1484	27.7807	27.6579	27.9709	27.5172	28.0093	27.9367	pak2a	Non-specific serine/threonine protein kinase {ECO:0000256|ARBA:ARBA00012513};
A0A0R4IRI2,A0A0R4IRI2,A0A2R8RKZ9,A0A2R8RKZ9,F1QJS8,F1R3I9,F1R5I2,F1RDU8	2	0.496241	0.00293333	0.0996144	3.61462	27.2091	NA	27.5207	NA	26.7038	25.7522	NA	30.1008	NA	NA	NA	25.9682	NA	si:dkey-65b12.6,unknown	Si:dkey-65b12.6 {ECO:0000313|Ensembl:ENSDARP00000139046};,Uncharacterized protein {ECO:0000313|Ensembl:ENSDARP00000147636};
A0A0R4IRI2,A0A0R4IRI2,A0A2R8RKZ9,F1RDU8,F1RDU8	2	0.49341	0.0186477	0.259622	3.79141	26.7782	NA	26.8155	NA	27.4885	24.6679	NA	29.8113	NA	NA	NA	25.1077	NA	si:dkey-65b12.6,unknown	Si:dkey-65b12.6 {ECO:0000313|Ensembl:ENSDARP00000139046};,Uncharacterized protein {ECO:0000313|Ensembl:ENSDARP00000147636};
A0A0R4IRI2,A0A2R8RKZ9,F1QJS8,F1R3I9,F1RDU8	2	0.499991	0.22801	0.589628	1.62383	26.8727	NA	26.4674	NA	25.6543	NA	NA	29.3301	26.0392	NA	NA	NA	NA	si:dkey-65b12.6,unknown	Si:dkey-65b12.6 {ECO:0000313|Ensembl:ENSDARP00000139046};,Uncharacterized protein {ECO:0000313|Ensembl:ENSDARP00000147636};
A0A0R4IRI3,A0A2R8RYX8,A0AUR2	3	0.416324	0.704817	0.899546	-0.106315	29.5287	30.3284	30.3048	29.5231	29.7329	28.9688	29.5065	29.1919	28.9035	29.4658	29.9721	29.0061	29.4406	srl,wu:fb80c09	Sarcalumenin {ECO:0000313|Ensembl:ENSDARP00000138572};,Dynamin-type G domain-containing protein {ECO:0000259|PROSITE:PS51718};
A0A0R4IRI3,A0AUR2	28	0.664317	0.369594	0.717489	0.185475	30.8874	31.2889	31.0518	30.8897	31.2097	30.7066	30.2343	30.8544	30.8846	31.4837	30.906	30.6598	30.4797	srl	Sarcalumenin {ECO:0000313|Ensembl:ENSDARP00000138572};
A0A0R4IRJ2	9	0.513626	0.614679	0.857684	-0.0773094	27.3258	27.4127	27.5616	26.7068	27.4832	27.4162	27.1319	27.2309	27.399	27.5544	27.2643	27.3296	27.4191	ppa2	Inorganic diphosphatase {ECO:0000256|ARBA:ARBA00012146};
A0A0R4IRJ8	8	0.633526	0.000816428	0.0423028	-0.445369	27.4763	27.234	27.5757	27.1782	27.5535	27.8029	27.7404	27.2616	27.2188	27.4668	27.8262	27.6955	27.1625	clic1	Chloride intracellular channel protein {ECO:0000256|RuleBase:RU362009};
A0A0R4IRK1,A0A0R4IUQ9,Q6NXA4	3	0.435639	0.239009	0.601476	0.318251	28.8228	28.7065	29.0903	29.1918	28.9025	28.8727	28.9532	28.9974	29.1384	28.8427	28.7904	27.373	29.0147	ilf3b,ilf3	Interleukin enhancer-binding factor 3b {ECO:0000313|Ensembl:ENSDARP00000138361};,Interleukin enhancer-binding factor 3 homolog;
A0A0R4IRL4,A0A2R8Q6Z5,A0A2R8QT99	3	0.590102	0.91579	0.973034	0.0261816	25.7605	25.3911	NA	26.2308	25.3648	25.8227	NA	NA	25.7934	25.5548	NA	26.0447	25.8813	abcd3a	ATP-binding cassette, sub-family D (ALD), member 3a {ECO:0000313|Ensembl:ENSDARP00000138371};
A0A0R4IRL6,F1QLZ8	7	0.473821	0.238965	0.601476	0.202116	26.9611	26.6774	26.9622	26.8796	26.7304	26.5175	27.0812	27.3515	27.2224	27.2825	NA	26.9631	26.9048	slc27a4	Solute carrier family 27 member 4 {ECO:0000313|Ensembl:ENSDARP00000137449};
A0A0R4IRM1,A0A286YA13	9	0.169338	0.460983	0.772	0.114241	30.8818	30.7096	30.8528	31.1165	30.8907	31.1312	30.8199	30.9083	30.9343	31.1001	30.2466	31.0067	30.8645	kif5ba	Kinesin-like protein {ECO:0000256|RuleBase:RU000394};
A0A0R4IRM1,A0A286YA13,B0UYK4,F1R5M2	6	0.547972	0.141995	0.515283	0.238304	28.4248	28.4253	28.4654	28.4161	28.0389	28.4641	28.5078	28.6594	28.5183	28.7677	27.7852	28.5724	28.4769	kif5ba	Kinesin-like protein {ECO:0000256|RuleBase:RU000394};
A0A0R4IRS1	7	0.282922	0.399755	0.73542	-0.3862	26.8666	25.2285	27.7086	26.7774	27.4776	27.483	27.0698	27.2949	27.339	26.4886	25.2735	27.3456	26.9124	ap1m1	AP-1 complex subunit mu-1 {ECO:0000256|PIRNR:PIRNR005992};
A0A0R4IRS8	2	0.499082	0.751513	0.918109	-0.337008	27.3904	NA	24.0538	NA	NA	28.2795	28.7858	27.8409	28.3603	25.1128	27.7485	28.8335	27.4988	ssr1	Signal sequence receptor subunit alpha {ECO:0000256|ARBA:ARBA00022229};
A0A0R4IS04	2	0.460606	0.755895	0.919459	0.124045	26.5901	26.7883	27.3464	27.5309	26.6949	26.6843	26.0254	24.9628	26.9663	26.842	26.6791	25.7384	26.8223	mpz	Myelin protein zero {ECO:0000313|Ensembl:ENSDARP00000139424};
A0A0R4IS04,A0A0R4IWG8,A0A2R8Q6P3,A0A2R8QC30,A0A2R8QN30,A0A2R8QQY0,A0A2R8QSS6,B0S5Q7,F1QYN7,F1QZP8,Q8JFG6	4	0.666434	0.0234559	0.282032	1.10667	32.6928	34.1788	32.4278	32.7859	33.153	32.0943	31.622	33.8117	33.8382	32.2982	32.7278	30.8122	32.5643	mpz,unknown	Myelin protein zero {ECO:0000313|Ensembl:ENSDARP00000139424};,Ig-like domain-containing protein {ECO:0000259|PROSITE:PS50835};
A0A0R4IS04,A0A0R4IWG8,A0A2R8Q6P3,A0A2R8QC30,A0A2R8QN30,A0A2R8QQY0,A0A2R8QSS6,B0S5Q7,F1QYN7,Q8JFG6	2	0.499247	0.0324766	0.317563	1.01461	31.4341	32.9732	31.0062	31.4525	31.9332	30.9036	30.4589	32.5731	32.4827	30.8157	31.4519	29.8069	31.351	mpz,unknown	Myelin protein zero {ECO:0000313|Ensembl:ENSDARP00000139424};,Ig-like domain-containing protein {ECO:0000259|PROSITE:PS50835};
A0A0R4IS04,A0A0R4IWG8,A0A2R8Q6P3,A0A2R8QC30,A0A2R8QN30,B0S5Q7,F1QYN7,F1QZP8,Q8JFG6	3	0.655732	0.0734965	0.419211	1.09027	29.0878	30.6251	29.0801	29.6145	29.7862	28.6044	28.1477	30.4249	29.9494	28.2275	29.2631	26.3743	28.956	mpz,unknown	Myelin protein zero {ECO:0000313|Ensembl:ENSDARP00000139424};,Ig-like domain-containing protein {ECO:0000259|PROSITE:PS50835};
A0A0R4IS05,Q9PTF3	7	0.447036	0.80052	0.93546	-0.0429595	29.3229	28.9789	29.4816	29.3171	29.6509	29.2626	28.8566	29.3508	29.5566	29.6475	29.415	29.3998	28.9579	nme3	Nucleoside diphosphate kinase {ECO:0000256|RuleBase:RU004013};
A0A0R4IS36,A0A286Y902,A0A2R8RNA7,B0V151	4	0.438869	0.665591	0.882654	-0.10711	26.1022	NA	25.9696	25.5838	25.4988	26.4763	26.3842	26.1547	26.3421	NA	25.9279	26.6133	26.071	sh3glb1b	Endophilin-B1 {ECO:0000256|ARBA:ARBA00018361};
A0A0R4IS44,F1QSU4	2	0.437207	0.602453	0.850303	0.178691	25.9827	26.9755	26.3013	26.5624	26.135	25.465	25.5376	25.7562	24.8599	26.247	26.0482	25.922	NA	pdlim5b	PDZ and LIM domain 5b {ECO:0000313|Ensembl:ENSDARP00000139485};
A0A0R4IS53,A0A2R8Q516,A0A2R8QK98,A0A2R8RK01,E7F237	2	0.488436	0.0320649	0.316278	0.342428	26.141	26.4472	25.8688	26.15	25.7746	25.7397	26.3279	26.4746	26.5732	26.1204	25.9282	26.1792	26.1075	gapvd1	GTPase-activating protein and VPS9 domains 1 {ECO:0000313|Ensembl:ENSDARP00000139737};
A0A0R4IS53,A0A2R8Q516,A0A2R8QK98,A0A2R8RK01,E7F237,Q6DH32	3	0.557106	0.580668	0.837188	-0.142429	26.0055	25.8045	26.7745	25.7909	25.4094	26.6115	25.9752	25.6274	26.5237	26.0306	25.4843	26.2053	25.8286	gapvd1	GTPase-activating protein and VPS9 domains 1 {ECO:0000313|Ensembl:ENSDARP00000139737};
A0A0R4IS70,A2BFY7	2	0.405883	0.271189	0.629269	-0.175927	27.1059	26.9729	26.9791	27.0365	27.6879	27.1741	27.1623	26.5758	27.1644	27.284	27.0502	27.1096	27.0742	purba	Purine-rich element-binding protein Ba {ECO:0000313|Ensembl:ENSDARP00000139938};
A0A0R4IS70,A2BFY7,Q6PHK6	3	0.603776	0.862346	0.955464	0.019141	29.217	29.2746	29.2705	29.1581	29.2297	29.2608	28.9878	29.0845	29.1719	29.4007	29.0802	29.4159	29.2699	purba,purb	Purine-rich element-binding protein Ba {ECO:0000313|Ensembl:ENSDARP00000139938};,Transcriptional activator protein Pur-beta;
A0A0R4ISA3,O57521,Q5RG12	2	0.466061	0.328117	0.686161	0.379879	29.4872	29.2411	29.4786	29.9554	29.7942	29.7018	29.8386	29.7881	29.7482	29.6607	27.3448	29.6257	29.6694	hsp90ab1,hsp90aa1.2	Heat shock protein HSP 90-beta;,Heat shock protein 90, alpha (cytosolic), class A member 1, tandem duplicate 2 {ECO:0000313|Ensembl:ENSDARP00000026065};
A0A0R4ISA3,O57521,Q5RG12,Q90474	12	0.269052	0.723587	0.908867	0.0549968	32.5114	32.4208	32.6637	32.5658	32.025	32.727	32.7249	32.5679	32.5855	32.5992	32.0657	32.6972	32.4943	hsp90ab1,hsp90aa1.2,hsp90a.1	Heat shock protein HSP 90-beta;,Heat shock protein 90, alpha (cytosolic), class A member 1, tandem duplicate 2 {ECO:0000313|Ensembl:ENSDARP00000026065};,Heat shock protein HSP 90-alpha 1;
A0A0R4ISA3,Q5RG12	15	0.501149	0.777269	0.927923	0.051003	31.2009	30.7724	31.3991	31.3762	31.1168	31.3092	31.2959	31.2595	31.5018	31.3384	30.5198	31.4117	31.1101	hsp90aa1.2	Heat shock protein 90, alpha (cytosolic), class A member 1, tandem duplicate 2 {ECO:0000313|Ensembl:ENSDARP00000026065};
A0A0R4ISA3,Q5RG12,Q90474	15	0.624262	0.833182	0.94492	0.0295438	30.9894	30.6953	31.1476	31.2331	31.0176	30.9931	31.1194	30.9235	31.2125	31.0916	30.565	31.0052	30.8691	hsp90aa1.2,hsp90a.1	Heat shock protein 90, alpha (cytosolic), class A member 1, tandem duplicate 2 {ECO:0000313|Ensembl:ENSDARP00000026065};,Heat shock protein HSP 90-alpha 1;
A0A0R4ISB3,A0A2R8RX36,A2BHN0	3	0.573404	0.0892947	0.437422	-0.616219	26.2209	25.6679	27.061	25.9743	25.7544	26.6755	26.4598	26.5694	26.4868	24.7257	26.6797	26.3759	NA	anxa3a	Annexin {ECO:0000256|RuleBase:RU003540};
A0A0R4ISB5,A0A0R4IUZ0,A0A0R4IXN4	3	0.423955	0.245786	0.607036	-0.294718	26.5105	26.5764	27.4877	26.1331	NA	26.7953	26.1077	26.0706	26.6502	26.3296	26.1689	26.797	26.4996	lztfl1	Leucine zipper transcription factor-like protein 1 {ECO:0000256|ARBA:ARBA00018920};
A0A0R4ISC7,Q6DGY8,Q6GQM3,Q7SXN6	2	0.257592	0.837307	0.947603	-0.0319611	29.7919	29.17	29.6417	29.9634	29.7367	29.9285	29.753	29.7418	29.9808	29.8198	30.0589	29.7287	29.9799	psma6b,psma6l,psma6a	Proteasome subunit alpha type {ECO:0000256|RuleBase:RU000551};,Proteasome subunit alpha type {ECO:0000256|RuleBase:RU000551};,Proteasome subunit alpha type {ECO:0000256|RuleBase:RU000551};
A0A0R4ISC7,Q6DGY8,Q7SXN6	9	0.499134	0.79597	0.93279	-0.0308575	30.5827	30.522	30.4475	30.4152	30.3724	30.6729	30.6918	30.6828	30.7185	30.5426	30.8981	30.5063	30.5227	psma6b,psma6a	Proteasome subunit alpha type {ECO:0000256|RuleBase:RU000551};,Proteasome subunit alpha type {ECO:0000256|RuleBase:RU000551};
A0A0R4ISJ3	6	0.587251	0.674203	0.887285	-0.075145	27.164	26.9184	27.1769	27.0832	27.0889	27.1476	27.7256	26.8285	27.2704	27.4543	26.6715	27.3988	27.2035	xrn2	5'-3' exoribonuclease {ECO:0000256|PIRNR:PIRNR037239};
A0A0R4ISJ3,Q802V7	2	0.328805	0.371394	0.719316	0.258553	26.0693	26.2347	25.7267	25.515	25.7984	26.2744	26.6636	26.731	25.9759	26.464	NA	25.1781	26.2003	xrn2	5'-3' exoribonuclease {ECO:0000256|PIRNR:PIRNR037239};
A0A0R4ISJ7	2	0.490543	0.509248	0.801575	-0.209427	28.1115	28.0405	28.8243	28.3961	28.2489	28.2733	29.1512	27.3745	28.0612	28.3262	27.5048	27.2949	27.8424	sagb	S-antigen; retina and pineal gland (arrestin) b {ECO:0000313|Ensembl:ENSDARP00000139166};
A0A0R4ISJ7,F1QZZ4,F8W374,F8W470,F8W5W2	4	0.526836	0.919405	0.973034	-0.0157124	33.4103	33.4696	33.1215	33.5377	33.4482	33.2472	33.9797	33.4159	33.1045	33.5983	33.3818	33.3304	33.2885	sagb	S-antigen; retina and pineal gland (arrestin) b {ECO:0000313|Ensembl:ENSDARP00000139166};
A0A0R4ISJ7,F1QZZ4,F8W374,F8W470,F8W5W2,Q6NUV2	5	0.506169	0.0984924	0.45196	-0.481228	28.8975	28.6311	29.3119	29.1273	28.8085	28.9514	29.6871	28.7715	29.0476	27.4809	28.7761	29.2938	28.883	sagb,saga	S-antigen; retina and pineal gland (arrestin) b {ECO:0000313|Ensembl:ENSDARP00000139166};,S-antigen; retina and pineal gland (arrestin) a {ECO:0000313|Ensembl:ENSDARP00000117456};
A0A0R4ISJ7,F1QZZ4,F8W470,F8W5W2	10	0.654702	0.791904	0.931322	-0.0818336	31.2126	30.8485	31.6378	30.7653	31.4701	31.2184	32.097	30.9567	31.3147	31.5755	29.9904	31.1077	31.5697	sagb	S-antigen; retina and pineal gland (arrestin) b {ECO:0000313|Ensembl:ENSDARP00000139166};
A0A0R4ISJ7,F8W470	22	0.707811	0.475779	0.782225	-0.183774	32.6242	32.0352	32.9936	32.8013	32.7241	32.5699	33.52	32.2139	32.5586	32.9244	31.8624	32.6266	32.6607	sagb	S-antigen; retina and pineal gland (arrestin) b {ECO:0000313|Ensembl:ENSDARP00000139166};
A0A0R4ISJ7,F8W470,F8W5W2	5	0.588634	0.81982	0.940795	-0.0600086	29.4458	28.9656	29.119	29.6103	29.9008	29.6319	30.3592	29.1526	29.5178	29.5834	28.7113	29.1326	29.6651	sagb	S-antigen; retina and pineal gland (arrestin) b {ECO:0000313|Ensembl:ENSDARP00000139166};
A0A0R4ISK8,A2CE73,Q6NW56	15	0.413893	0.89571	0.966267	0.0183015	32.2892	32.022	32.3425	32.2934	32.2363	32.4913	32.5637	32.3021	32.4898	32.3579	31.8508	32.1956	32.3249	khdrbs1a	KH domain-containing, RNA-binding, signal transduction-associated 1a {ECO:0000313|Ensembl:ENSDARP00000138873};
A0A0R4ISK8,A2CE73,Q6NW56,Q6NW62	3	0.489556	0.946897	0.982189	0.0851281	26.5749	30.1945	26.0257	28.3952	28.5898	24.6697	25.0802	23.866	24.3289	28.2677	28.2772	NA	24.6296	khdrbs1a,khdrbs1b	KH domain-containing, RNA-binding, signal transduction-associated 1a {ECO:0000313|Ensembl:ENSDARP00000138873};,KH domain-containing, RNA-binding, signal transduction-associated 1b {ECO:0000313|Ensembl:ENSDARP00000094247};
A0A0R4ISM7,E7F8N8	4	0.529591	0.370483	0.718312	0.201302	27.3344	27.6758	27.5148	27.0335	27.0396	27.6567	27.0846	27.7867	26.9864	27.8201	27.5016	26.605	27.3078	palm2akap2	Palm2 and akap2 fusion {ECO:0000313|Ensembl:ENSDARP00000139770};
A0A0R4ISN6	2	0.265211	0.256158	0.619684	0.314602	26.912	27.1721	26.3799	27.5467	27.2167	25.8236	27.1897	27.4226	26.6432	27.1088	27.0304	26.8877	26.5222	gcdhb	Glutaryl-CoA dehydrogenase b {ECO:0000313|Ensembl:ENSDARP00000140203};
A0A0R4ISQ4,X1WCY1,X1WE12	2	0.411511	0.666692	0.883869	0.0962616	25.8649	26.1818	25.6302	25.7706	25.9285	25.3549	NA	25.5281	26.0855	25.6582	26.3152	NA	26.1965	fxyd6l	FXYD domain-containing ion transport regulator {ECO:0000256|RuleBase:RU364131};
A0A0R4ISS9,A8KC28,B8JLG2	3	0.309228	0.998981	0.998981	-0.00070891	26.3776	NA	25.4019	NA	27.1466	25.8852	26.2153	NA	NA	26.7319	27.2399	NA	26.0223	proca	Protein C (inactivator of coagulation factors Va and VIIIa), a {ECO:0000313|Ensembl:ENSDARP00000138595};
A0A0R4IST0,A0A1B0GWZ8,E9QG63,E9QG77,F1RD28	3	0.2065	0.0352967	0.330356	-1.08952	26.6479	NA	26.4589	NA	26.8622	26.6232	27.0473	NA	25.714	NA	27.4858	26.344	NA	unknown	Alpha-amylase {ECO:0000256|ARBA:ARBA00012595, ECO:0000256|RuleBase:RU361134};
A0A0R4IST0,F1QTT5,F1RD28,Q6P5J0	2	0.374496	0.600771	0.849032	0.13535	30.6464	30.5875	30.556	30.024	30.1558	31.1076	30.5251	31.2711	30.2244	30.6943	30.6557	30.4721	31.4832	unknown,amy2a	Alpha-amylase {ECO:0000256|ARBA:ARBA00012595, ECO:0000256|RuleBase:RU361134};,Alpha-amylase {ECO:0000256|ARBA:ARBA00012595, ECO:0000256|RuleBase:RU361134};
A0A0R4IST0,F1RD28	2	0.390087	0.00748816	0.16573	-1.21239	26.7546	25.2711	27.9698	NA	26.4718	27.1857	27.4204	NA	25.7585	26.6378	27.8121	26.5775	26.4414	unknown	Alpha-amylase {ECO:0000256|ARBA:ARBA00012595, ECO:0000256|RuleBase:RU361134};
A0A0R4IT09,A0A2R8Q5C3,A0A2R8QAA8,E7F9W7,E9QBJ0,F1QBT9,Q6P948	2	0.421381	0.756642	0.919459	0.0688086	29.0973	29.3485	29.4858	29.6736	29.336	28.8044	29.0727	29.1849	28.8723	28.5745	29.264	28.4146	29.1366	pdha1a,pdha1b	Pyruvate dehydrogenase E1 component subunit alpha {ECO:0000256|RuleBase:RU361139};,Pyruvate dehydrogenase E1 component subunit alpha {ECO:0000256|RuleBase:RU361139};
A0A0R4IT09,A0A2R8Q5C3,A0A2R8QAA8,E7F9W7,F1QBT9,Q6P948	8	0.499444	0.0792053	0.429655	0.213721	31.439	31.7212	31.57	31.6239	31.2899	31.283	31.1638	31.5255	31.5147	31.5194	31.4989	31.1872	31.3705	pdha1a,pdha1b	Pyruvate dehydrogenase E1 component subunit alpha {ECO:0000256|RuleBase:RU361139};,Pyruvate dehydrogenase E1 component subunit alpha {ECO:0000256|RuleBase:RU361139};
A0A0R4IT09,A0A2R8QAA8,Q6P948	20	0.636894	0.0375396	0.338471	0.319527	31.2048	31.5841	31.1174	31.344	31.0171	30.8533	30.8097	31.394	31.3635	31.3642	31.5298	30.9428	31.1375	pdha1a	Pyruvate dehydrogenase E1 component subunit alpha {ECO:0000256|RuleBase:RU361139};
A0A0R4IT10,A1A5X4	18	0.314507	0.387502	0.725879	0.0963139	29.5927	29.6413	29.5498	29.541	29.5636	29.7201	29.6996	29.6996	29.6684	29.61	29.2301	29.5039	29.6848	add1	Adducin 1 (alpha) {ECO:0000313|Ensembl:ENSDARP00000139374};
A0A0R4IT32,E7F734,F1QBS7	2	0.456094	0.0839515	0.433818	0.301552	27.6501	27.751	27.0834	28.2916	27.4232	27.6378	27.5028	27.9495	27.5517	27.6632	27.8427	27.5063	27.5985	sult2st2,sult2st1	Sulfotransferase {ECO:0000256|RuleBase:RU361155};,Sulfotransferase {ECO:0000256|RuleBase:RU361155};
A0A0R4IT49,A0A2R8Q918,Q5RGX8,Q7SYB8	3	0.492638	0.137189	0.508488	0.32834	27.8173	28.4163	28.0147	27.893	27.5325	27.6652	27.705	28.1656	27.9451	28.0497	26.9583	28.0433	27.4194	gys2,gys1	Glycogen [starch] synthase {ECO:0000256|RuleBase:RU363104};,Glycogen [starch] synthase {ECO:0000256|RuleBase:RU363104};
A0A0R4IT69,F1R222	2	0.425614	0.300298	0.659476	-0.161428	28.2643	28.1587	28.5142	28.1581	28.2959	28.1642	28.2723	28.1852	28.2238	28.1521	27.9166	28.9071	28.224	dctn4	Dynactin 4 {ECO:0000313|Ensembl:ENSDARP00000140168};
A0A0R4IT72,A0A140LGD6,A0A140LH97	6	0.644698	0.158129	0.527376	-0.351429	28.348	27.9907	29.1196	27.4173	28.3186	28.3037	28.9526	28.1791	28.25	28.5858	28.2717	28.1759	28.6106	itih3b.2	Zgc:112265 {ECO:0000313|Ensembl:ENSDARP00000139541};
A0A0R4IT72,A0A140LH97	7	0.741438	0.317576	0.679208	-0.262249	29.2634	28.7703	29.9283	28.6233	28.708	28.8469	29.7986	29.1816	29.0266	29.5181	29.5267	29.5587	29.6738	itih3b.2	Zgc:112265 {ECO:0000313|Ensembl:ENSDARP00000139541};
A0A0R4IT73,A0A0R4IV43,A0A286YA75,A0A2R8Q4D1,A0A2R8Q9N3,A0A2R8QN63,A0A2R8RXA1,I3IRZ3,I3IS31,I3IS43,I3ISD3,I3ISM5,I3IT07,I3ITF6,Q642J5,Q7ZT82,U3JA78	2	0.491724	0.781976	0.929517	0.103518	25.5627	26.2535	25.4182	25.8386	26.0341	24.612	24.9457	25.5327	24.5521	26.4749	25.7729	26.2827	25.035	rbfox3a,rbfox1,rbfox1l,rbfox3b	RNA-binding fox-1 homolog 3a {ECO:0000313|Ensembl:ENSDARP00000138305};,RNA binding protein fox-1 homolog 1 {ECO:0000256|PIRNR:PIRNR037932};,RNA binding protein fox-1 homolog {ECO:0000256|PIRNR:PIRNR037932};,RNA-binding fox-1 homolog 3b {ECO:0000313|Ensembl:ENSDARP00000149975};
A0A0R4IT75,A0A0R4IXW4	3	0.612429	0.164304	0.533931	0.391941	26.5711	26.7619	26.6638	26.0865	26.5856	26.5476	NA	26.8958	26.9972	27.0336	25.5468	NA	26.5924	impg2b	Interphotoreceptor matrix proteoglycan 2b {ECO:0000313|Ensembl:ENSDARP00000139160};
A0A0R4ITA1,A0A0R4IW89,Q6NSN6	2	0.442375	0.844858	0.950169	0.0291174	27.9338	27.869	28.2077	27.8791	27.5642	28.1331	27.9794	27.8435	28.1417	28.1247	27.5419	28.0889	27.8319	ppp1caa	Serine/threonine-protein phosphatase {ECO:0000256|RuleBase:RU004273};
A0A0R4ITA5,Q1LVV8	17	0.39937	0.795137	0.932421	0.0357435	27.2741	26.9968	27.0623	27.5115	27.43	27.3593	27.4185	27.3901	27.3623	27.2552	26.8791	27.3883	27.2359	smc3	Structural maintenance of chromosomes 3 {ECO:0000313|Ensembl:ENSDARP00000138063};
A0A0R4ITA8,A0A2R8QDW4,A0A2R8QEU0,A0A2R8QUB7,A0A2R8RK99,E7FDP2,E9QFJ1,F1R2A3,X1WDM7	6	0.548486	0.237656	0.600222	0.225562	30.6737	30.6297	30.5938	31.0463	30.2661	30.933	30.959	30.7262	30.8783	30.8457	29.9092	30.7043	30.5927	pfkpa,pfkpb	ATP-dependent 6-phosphofructokinase {ECO:0000256|HAMAP-Rule:MF_03184};,ATP-dependent 6-phosphofructokinase {ECO:0000256|HAMAP-Rule:MF_03184};
A0A0R4ITA8,A0A2R8QDW4,A0A2R8QEU0,A0A2R8QUB7,A0A2R8RK99,E7FDP2,E9QFJ1,X1WDM7	7	0.561573	0.464797	0.775073	0.134807	27.8552	28.0049	27.9583	28.1973	28.0638	28.1652	27.8921	27.9152	28.0297	27.5847	27.4299	27.2173	27.8037	pfkpa,pfkpb	ATP-dependent 6-phosphofructokinase {ECO:0000256|HAMAP-Rule:MF_03184};,ATP-dependent 6-phosphofructokinase {ECO:0000256|HAMAP-Rule:MF_03184};
A0A0R4ITA8,A0A2R8QEU0,A0A2R8RK99,E7FDP2	13	0.52953	0.112398	0.470967	0.21828	30.47	30.5371	30.4513	30.6801	30.3826	30.4668	30.5504	30.6415	30.6542	30.4711	29.8648	30.4494	30.491	pfkpa	ATP-dependent 6-phosphofructokinase {ECO:0000256|HAMAP-Rule:MF_03184};
A0A0R4ITA8,A0A2R8QEU0,A0A2R8RK99,E7FDP2,F1R2A3	6	0.457903	0.0276857	0.30582	0.29524	26.7219	26.8105	26.7054	26.9609	26.6502	26.6241	26.458	26.8639	26.9326	26.8533	26.1921	26.8159	26.796	pfkpa	ATP-dependent 6-phosphofructokinase {ECO:0000256|HAMAP-Rule:MF_03184};
A0A0R4ITC8	2	0.431679	0.868382	0.955744	0.0803125	26.3829	26.9159	26.786	25.4713	NA	NA	26.1675	25.4954	26.982	NA	26.0446	NA	27.2006	spartb	Spartin b {ECO:0000313|Ensembl:ENSDARP00000140231};
A0A0R4ITK4,A5PN55	4	0.400354	0.102778	0.462007	0.339589	28.2629	28.8584	28.3574	28.2091	27.514	27.9908	27.7917	28.2789	28.5676	28.1921	28.5759	28.3289	28.4901	me2	Malic enzyme 2, NAD(+)-dependent, mitochondrial {ECO:0000313|Ensembl:ENSDARP00000139342};
A0A0R4ITL8	5	0.581502	0.403429	0.736786	0.23689	28.7577	28.8075	28.9427	28.588	27.9147	29.0139	29.1142	28.8107	28.8818	29.2378	27.6373	29.2128	28.9311	fundc2	Fun14 domain-containing 2 {ECO:0000313|Ensembl:ENSDARP00000137788};
A0A0R4ITN2,F1QM90	20	0.731775	0.631297	0.866912	-0.11672	29.7121	29.6482	29.9985	30.111	29.8323	29.6138	30.085	29.2445	29.3164	29.5236	30.208	28.885	30.0786	gc	Gc-globulin {ECO:0000256|ARBA:ARBA00021309};
A0A0R4ITP4	16	0.826109	0.126379	0.490441	0.607517	31.9647	32.0543	31.6007	31.1463	32.121	32.4603	32.0074	32.7279	32.2529	32.8943	30.2849	31.4913	32.535	mamdc2a	MAM domain-containing 2a {ECO:0000313|Ensembl:ENSDARP00000138700};
A0A0R4ITV7,A0A2R8Q0V6,A0A2R8Q6V3,A0A2R8QF11,A8KBU6,A9JRS6,E9QFT4,F1Q4X3,F1QEW2,F1QK60,F1QV31,F1R5A5,Q6NWF6	2	0.475958	0.0287017	0.310893	-0.418331	35.7105	35.2991	35.7547	35.7425	36.1061	35.7452	35.9463	35.5664	35.084	35.237	35.8648	36.1006	36.0787	si:dkey-183i3.5,krt4,krt8,unknown,krt5,si:dkey-222n6.2	Si:dkey-183i3.5 {ECO:0000313|Ensembl:ENSDARP00000140491};,Keratin 4 {ECO:0000313|Ensembl:ENSDARP00000147307};,Keratin, type II cytoskeletal 8 {ECO:0000313|Ensembl:ENSDARP00000148821};,Zgc:158846 {ECO:0000313|Ensembl:ENSDARP00000151549};,Keratin 5 {ECO:0000313|Ensembl:ENSDARP00000115646};,Si:dkey-222n6.2 {ECO:0000313|Ensembl:ENSDARP00000045668};
A0A0R4ITV7,F1QEW2	18	0.740707	0.0779324	0.428074	-0.724859	30.5989	30.2248	30.5688	31.2317	31.405	30.4087	30.9004	29.9714	29.4671	29.1393	31.4215	31.0638	31.3848	si:dkey-183i3.5	Si:dkey-183i3.5 {ECO:0000313|Ensembl:ENSDARP00000140491};
A0A0R4ITW5,A0A2R8QG82,Q7T2P7,Q7ZVF2	3	0.513495	0.861648	0.955464	-0.0291218	31.4584	30.9496	31.293	31.3798	31.3194	31.5147	31.6631	31.6838	31.9479	31.2413	31.3809	31.6668	31.4609	glulb,glula	Glutamate-ammonia ligase (glutamine synthase) b {ECO:0000313|Ensembl:ENSDARP00000138329};,Glutamine synthetase {ECO:0000256|ARBA:ARBA00012937, ECO:0000256|RuleBase:RU004356};
A0A0R4ITW5,A0A2R8QG82,Q7ZVF2	4	0.506099	0.130241	0.494608	0.30241	29.1087	29.1217	29.0218	29.3583	28.5782	28.7164	29.4393	29.229	29.6406	29.2411	28.5818	29.4077	28.9689	glulb	Glutamate-ammonia ligase (glutamine synthase) b {ECO:0000313|Ensembl:ENSDARP00000138329};
A0A0R4ITX8	7	0.633268	0.497475	0.795607	-0.136389	27.2779	27.2316	27.7208	27.466	26.5595	27.3264	27.6823	26.8122	27.1489	27.3311	27.2526	27.5348	27.2684	asmt	Acetylserotonin O-methyltransferase {ECO:0000313|Ensembl:ENSDARP00000139933};
A0A0R4ITX9,Q8UUR3	2	0.348602	0.9931	0.996284	-0.00118977	27.2757	27.3009	27.3971	27.0806	27.1679	27.3802	27.0165	27.035	27.2239	27.7147	27.2695	27.4269	27.2959	cygb1	Cytoglobin-1 {ECO:0000313|Ensembl:ENSDARP00000137404};
A0A0R4ITZ2,Q66L58	9	0.230287	0.465267	0.775124	0.109966	26.8425	26.9009	26.6704	27.2025	26.5493	27.0283	27.1615	27.08	26.744	26.8373	26.6132	26.7021	26.6198	vac14	Protein VAC14 homolog {ECO:0000256|ARBA:ARBA00013840};
A0A0R4IU05	9	0.503947	0.930269	0.976103	0.0107287	27.6051	27.3398	27.7926	27.4523	27.4868	27.6613	27.5685	27.8859	27.6227	27.7223	27.419	27.6703	27.6398	ap1g1	AP-1 complex subunit gamma {ECO:0000256|PIRNR:PIRNR037094};
A0A0R4IU07,A1L1F4,F1QDE7	5	0.317698	0.574425	0.833687	-0.136099	26.652	26.3977	27.278	26.7554	25.9538	26.6742	27.2433	26.6603	26.768	26.8384	26.2761	26.8949	26.0841	pds5a	Sister chromatid cohesion protein PDS5 homolog A {ECO:0000313|Ensembl:ENSDARP00000140465};
A0A0R4IU19	9	0.476305	0.390439	0.72737	-0.142072	28.2264	27.8749	28.2698	28.517	28.3616	28.0014	28.63	28.3635	28.0407	27.8243	28.0522	28.4696	28.3117	ces2b	Carboxylesterase 2b {ECO:0000313|Ensembl:ENSDARP00000137777};
A0A0R4IU36,F1Q9D1	6	0.392632	0.662317	0.881336	-0.0686587	29.0058	28.6843	28.823	29.1362	29.029	29.2699	29.3047	28.5279	29.1308	29.1843	28.8919	28.922	29.1651	alyref	Aly/REF export factor {ECO:0000313|Ensembl:ENSDARP00000139993};
A0A0R4IU44	8	0.206907	0.722701	0.908867	-0.0646582	29.5886	29.7738	29.8167	29.7848	30.0494	29.5576	29.5981	29.1472	29.517	29.621	28.9791	29.7246	29.4938	itih3b.1	Inter-alpha-trypsin inhibitor heavy chain 3b {ECO:0000313|Ensembl:ENSDARP00000140013};
A0A0R4IU85,A0A2R8QHP8,A0A2R8QL10,Q5VSD0	6	0.671392	0.171137	0.542206	1.78911	24.7546	26.9811	20.148	23.8727	26.1552	25.0194	23.1172	27.4948	27.2764	22.9872	21.466	27.2546	25.2828	stxbp6l	Syntaxin-binding protein 6 (amisyn),-like {ECO:0000313|Ensembl:ENSDARP00000138234};
A0A0R4IU94,A0A2R8QH08,E9QBQ4,E9QF34,Q8JH71	4	0.652661	0.238442	0.600706	-0.303356	27.5281	27.2717	27.0123	27.3865	27.6964	27.3316	27.3686	27.3767	27.1632	27.5065	28.7561	27.9134	27.5537	aldob	Fructose-bisphosphate aldolase {ECO:0000256|ARBA:ARBA00013068};
A0A0R4IUA6	5	0.354988	0.680672	0.888252	0.269183	25.7806	26.4485	26.6408	NA	25.7373	23.6184	26.6923	27.1717	23.9604	25.5527	25.4518	25.8085	26.5035	dock1	Dedicator of cytokinesis 1 {ECO:0000313|Ensembl:ENSDARP00000137898};
A0A0R4IUB5	2	0.492883	0.0510996	0.373888	-0.739914	26.3755	25.5936	26.9455	26.2923	26.5797	27.1866	26.8474	26.1084	25.0658	26.5222	25.4369	27.4765	26.451	srsf11	Serine and arginine-rich-splicing factor 11 {ECO:0000313|Ensembl:ENSDARP00000138275};
A0A0R4IUB6,F1Q5Z9,F1QH06	2	0.489199	0.0955437	0.447533	-0.562229	25.2631	NA	25.78	25.3496	25.5166	NA	NA	24.4508	NA	25.1456	25.3361	NA	NA	epn1	Epsin 1 {ECO:0000313|Ensembl:ENSDARP00000138794};
A0A0R4IUF0,Q1LUT2	3	0.401007	0.991979	0.995942	0.00164142	26.0848	26.2318	25.9973	25.6466	25.7723	26.0669	26.3236	26.384	26.1908	26.1398	NA	26.2595	25.9205	top2a,top2b	DNA topoisomerase 2 {ECO:0000256|RuleBase:RU362094};,DNA topoisomerase 2 {ECO:0000256|RuleBase:RU362094};
A0A0R4IUF4,A0A2R8RW52	2	-0.248852	0.785328	0.930032	0.162941	25.0378	NA	25.5717	NA	25.5117	23.5824	24.5794	25.1226	25.1859	NA	NA	25.7112	NA	prkd2	Protein kinase D2 {ECO:0000313|Ensembl:ENSDARP00000139698};
A0A0R4IUF8,A0A0R4IUX9,B0R118,Q7ZUY8	2	0.443484	0.112254	0.470967	-0.622693	25.4411	24.5535	NA	25.3449	NA	25.5208	26.2298	NA	NA	25.4907	25.5067	NA	NA	pacsin3	Protein kinase C and casein kinase substrate in neurons 3 {ECO:0000313|Ensembl:ENSDARP00000138886};
A0A0R4IUL1,Q5RH04	6	0.517563	0.780137	0.929517	-0.0600402	29.5871	29.6385	28.9584	29.5166	29.5216	29.7949	29.2974	29.7768	29.0935	29.4114	30.0273	30.1029	29.9054	chchd3a	Coiled-coil-helix-coiled-coil-helix domain-containing 3a {ECO:0000313|Ensembl:ENSDARP00000139417};
A0A0R4IUL4,A0A2R8PYB9,A0A2R8QD45,A0A2R8QJJ4,F1QD14,F1QHT2	2	0.447782	0.235764	0.597876	0.493547	26.8018	26.8147	27.1321	27.4854	26.7257	27.2331	26.8787	26.4705	27.4045	27.3515	24.616	26.7446	26.7649	slc4a4b,slc4a4a	Anion exchange protein {ECO:0000256|RuleBase:RU362035};,Anion exchange protein {ECO:0000256|RuleBase:RU362035};
A0A0R4IUL6,A0A0R4IXS6,E7FCY6	2	0.387966	0.184346	0.551278	-0.441166	26.6214	26.6744	26.0114	27.2857	26.554	27.4758	26.9128	25.7126	25.7348	26.0747	27.0263	27.0714	26.9226	unknown	Zgc:64065 {ECO:0000313|Ensembl:ENSDARP00000140641};
A0A0R4IUM6,Q90Z10	10	0.463663	0.128784	0.492367	-0.178561	31.3513	31.0878	31.3547	31.411	31.4414	31.4383	31.3745	31.1104	31.3235	31.298	31.7176	31.3168	31.3412	rpl13	60S ribosomal protein L13 {ECO:0000256|ARBA:ARBA00021028, ECO:0000256|RuleBase:RU000572};
A0A0R4IUP8,E7FEA3,F1Q5A9	3	0.393701	0.945706	0.981846	0.0250904	25.7613	26.4032	25.8255	26.3211	26.0713	25.1863	NA	24.8387	24.6802	26.2941	26.156	25.499	26.0989	ube4b	Ubiquitination factor E4B, UFD2 homolog (S. cerevisiae) {ECO:0000313|Ensembl:ENSDARP00000140193};
A0A0R4IUS4,A0A2R8Q720,E7F1L7,E9QI62	4	0.682248	0.792486	0.931322	-0.0503971	30.9617	30.3645	30.4608	30.9962	31.1485	31.1301	31.3638	31.4029	30.9089	30.8861	30.842	30.9761	31.0603	flnca,flna	Filamin C, gamma a (actin-binding protein 280) {ECO:0000313|Ensembl:ENSDARP00000138996};,Uncharacterized protein {ECO:0000313|Ensembl:ENSDARP00000146925};
A0A0R4IUS4,A0A2R8Q720,E7F1L7,E9QI62,F1QL44	9	0.592403	0.422757	0.750274	-0.138835	29.3022	28.8574	29.0556	29.1979	29.6511	29.2939	29.5081	29.7424	28.8896	29.3207	29.2302	29.4907	29.3884	flnca,flna,flncb	Filamin C, gamma a (actin-binding protein 280) {ECO:0000313|Ensembl:ENSDARP00000138996};,Uncharacterized protein {ECO:0000313|Ensembl:ENSDARP00000146925};,Filamin C, gamma b (actin-binding protein 280) {ECO:0000313|Ensembl:ENSDARP00000024947};
A0A0R4IUS4,E7F1L7	39	0.750387	0.935771	0.976785	0.0254291	29.0786	29.4508	28.4561	28.6626	29.2142	29.1253	28.7372	30.0581	29.4039	28.891	29.6901	29.1724	28.0815	flnca	Filamin C, gamma a (actin-binding protein 280) {ECO:0000313|Ensembl:ENSDARP00000138996};
A0A0R4IUS4,E7F1L7,F1QL44	2	0.482757	0.541992	0.814852	-0.183763	27.6844	28.014	27.5443	26.9867	27.7748	27.8773	27.4475	28.4888	27.9073	27.437	28.476	27.5381	26.7215	flnca,flncb	Filamin C, gamma a (actin-binding protein 280) {ECO:0000313|Ensembl:ENSDARP00000138996};,Filamin C, gamma b (actin-binding protein 280) {ECO:0000313|Ensembl:ENSDARP00000024947};
A0A0R4IUV0	3	0.549814	0.0426971	0.35546	-0.495574	26.6528	26.235	26.8916	26.2493	26.2949	26.8006	NA	26.6001	26.7502	26.741	27.2549	27.3736	25.9896	top1mt	DNA topoisomerase I mitochondrial {ECO:0000313|Ensembl:ENSDARP00000139898};
A0A0R4IUW1,A0A2R8Q1N5,F1Q9D2	3	0.423463	0.506785	0.800885	-0.200974	27.9661	27.9581	28.1892	27.0655	28.2099	28.359	28.4099	27.8822	28.1339	27.9117	26.762	28.4699	28.2427	cpne3	Copine III {ECO:0000313|Ensembl:ENSDARP00000140742};
A0A0R4IUY2	57	0.697104	0.3686	0.716797	0.225321	30.574	30.4896	30.9958	30.8935	30.5605	30.6241	30.4682	30.6656	30.751	30.8038	29.3029	30.8164	30.5162	pde6c	Phosphodiesterase {ECO:0000256|RuleBase:RU363067};
A0A0R4IUY2,A0A2R8QNZ0,E7F5I9,Q800E7	7	0.733162	0.80687	0.936944	-0.0600209	33.1278	32.8603	33.4618	32.9131	33.1809	33.2099	33.432	33.0559	33.4021	33.2918	32.028	33.6342	33.0636	pde6c,pde6a,pde6b	Phosphodiesterase {ECO:0000256|RuleBase:RU363067};,Phosphodiesterase {ECO:0000256|RuleBase:RU363067};,Phosphodiesterase {ECO:0000256|RuleBase:RU363067};
A0A0R4IV29,A9JRC7,F1Q6Z7,Q567Y8,Q803G3	2	0.373753	0.38763	0.725879	0.254843	27.6169	28.1386	27.048	27.2737	27.59	27.1116	26.9165	27.4524	28.0288	28.3008	27.8355	28.4352	27.2715	ppp2cb,ppp4cb,ppp2cab,ppp2caa	Serine/threonine-protein phosphatase {ECO:0000256|RuleBase:RU004273};,Serine/threonine-protein phosphatase 4 catalytic subunit B;,Serine/threonine-protein phosphatase {ECO:0000256|RuleBase:RU004273};,Serine/threonine-protein phosphatase {ECO:0000256|RuleBase:RU004273};
A0A0R4IV29,F1Q6Z7,Q567Y8,Q803G3	2	0.313841	0.486543	0.788287	-0.127481	27.6835	27.41	27.7445	28.4086	27.7176	27.9681	27.7104	27.3662	27.5482	27.3253	27.8027	27.5404	27.6605	ppp2cb,ppp2cab,ppp2caa	Serine/threonine-protein phosphatase {ECO:0000256|RuleBase:RU004273};,Serine/threonine-protein phosphatase {ECO:0000256|RuleBase:RU004273};,Serine/threonine-protein phosphatase {ECO:0000256|RuleBase:RU004273};
A0A0R4IV61	6	0.66514	0.544341	0.816219	0.171983	27.2039	27.1687	28.0643	27.094	26.7997	27.1458	26.6123	27.019	27.5202	27.5001	26.3099	27.7754	27.4371	btbd17a	BTB (POZ) domain-containing 17a {ECO:0000313|Ensembl:ENSDARP00000141363};
A0A0R4IV67	46	0.620253	0.0308106	0.313346	0.354563	28.9699	29.2709	28.9952	29.6141	28.9407	28.7599	28.8952	29.0565	29.0585	29.0734	28.6038	28.5608	28.8095	agla	4-alpha-glucanotransferase {ECO:0000256|ARBA:ARBA00020295};
A0A0R4IVB1,A0A0R4IWP4	3	0.552024	0.0704256	0.413503	0.489396	29.2029	29.6879	29.2778	29.3059	29.1056	29.3315	29.211	29.3919	29.7605	29.3497	27.7612	29.0624	29.1901	inpp5ka	Inositol polyphosphate-5-phosphatase Ka {ECO:0000313|Ensembl:ENSDARP00000140174};
A0A0R4IVC3,Q9PT95	4	0.511344	0.0562256	0.385	-0.42516	28.9622	28.9203	29.8659	28.8941	29.2312	29.4135	28.6687	28.6511	28.2991	29.0467	28.9381	28.9312	28.6864	rbp4	Retinol-binding protein 4, plasma {ECO:0000313|Ensembl:ENSDARP00000140124};
A0A0R4IVC8	7	0.590169	0.0399858	0.345101	0.553881	27.014	27.6729	27.124	27.573	26.8526	27.0665	26.0268	27.2569	27.4711	26.5848	26.2476	27.1051	27.1872	cox5ab	Cytochrome c oxidase polypeptide Va {ECO:0000256|ARBA:ARBA00015085};
A0A0R4IVE2,A0A2R8PWQ0,A0A2R8Q9M8	5	0.573835	0.32358	0.68282	0.212844	27.1507	26.9991	27.3206	27.3994	27.0107	27.275	27.3007	27.3442	27.2105	27.3541	26.0577	27.3009	27.2353	usp10	Ubiquitin carboxyl-terminal hydrolase {ECO:0000256|RuleBase:RU366025};
A0A0R4IVF0,Q6DEI0	3	0.502817	0.768042	0.923156	-0.111387	26.3167	26.6636	26.9069	25.682	26.6997	26.5802	27.4492	25.8859	26.2624	26.3472	25.1007	25.4975	26.7248	pltp	Phospholipid transfer protein {ECO:0000313|Ensembl:ENSDARP00000138549};
A0A0R4IVF2,A0A2R8QGF4	3	0.515531	0.0852555	0.434205	-0.352013	28.2991	27.757	27.9312	28.1788	28.2907	29.1152	28.5215	28.0104	28.0155	28.4882	28.5022	28.4898	28.2887	si:ch211-1a19.3	Si:ch211-1a19.3 {ECO:0000313|Ensembl:ENSDARP00000140516};
A0A0R4IVF6	7	0.330209	0.155596	0.525009	0.248407	29.6707	29.9443	29.8446	29.9499	29.1199	29.3241	29.3471	29.9729	29.6368	29.8354	29.8262	29.8172	29.4302	ndufc2	NADH dehydrogenase [ubiquinone] 1 subunit C2 {ECO:0000256|PIRNR:PIRNR017834};
A0A0R4IVK4,A0A0R4IZ33,Q7ZV43	5	0.486273	0.435929	0.759176	0.137366	28.9244	29.2079	29.0836	29.2251	28.6936	28.8614	28.4299	28.6547	28.8197	29.3855	29.0359	29.0298	28.6655	tollip	Toll-interacting protein {ECO:0000313|Ensembl:ENSDARP00000138745};
A0A0R4IVQ3,A9JRC6,L7MTQ7	8	0.619081	0.0322532	0.316611	0.545877	27.8333	28.4346	27.5915	27.7954	27.6842	27.7287	28.0071	27.8889	28.5192	27.4538	26.9814	27.3691	28.5454	sc:d189,unknown	Sc:d189 {ECO:0000313|Ensembl:ENSDARP00000141306};,Zgc:172122 {ECO:0000313|Ensembl:ENSDARP00000101011};
A0A0R4IVQ9,F6PD25	3	0.537322	0.267095	0.624714	0.257552	25.7548	25.3173	25.5293	25.6302	25.8454	25.777	25.5055	25.8784	25.9271	26.7315	NA	25.4146	25.747	zfr2	Zinc finger RNA-binding protein 2 {ECO:0000313|Ensembl:ENSDARP00000140417};
A0A0R4IVV3,A0A0R4IY27,A0A286Y8V9,E7EZD1,F1R4P6,F1R6G2,Q5BJ09	2	0.361366	0.991581	0.995942	-0.00373448	24.7599	24.3049	25.0379	25.7379	24.1844	24.929	25.2455	23.636	24.8121	25.2704	NA	24.4127	24.7876	nbeab,lrba,nbeaa	Neurobeachin b {ECO:0000313|Ensembl:ENSDARP00000139301};,LPS-responsive vesicle-trafficking, beach and anchor-containing {ECO:0000313|Ensembl:ENSDARP00000143583};,Neurobeachin a {ECO:0000313|Ensembl:ENSDARP00000093342};
A0A0R4IVX1,A0A1D5NSQ9,A0A1D5NT24,F1RA88	5	0.576346	0.197732	0.565837	-0.225211	27.7938	27.6768	27.7711	27.5393	27.928	28.2307	28.1228	27.8774	27.2244	27.8738	27.4175	27.9682	27.8952	adam10a	Disintegrin and metalloproteinase domain-containing protein 10 {ECO:0000256|ARBA:ARBA00020518};
A0A0R4IVY5	5	0.608541	0.809984	0.937934	0.0928087	24.4809	24.8272	23.7914	24.8196	24.9345	23.3447	25.1051	24.1656	23.9171	NA	NA	24.9967	24.907	rock1	Rho-associated protein kinase {ECO:0000256|PIRNR:PIRNR037568};
A0A0R4IW23,A3KQE8,Q08CA5,Q4KME9,Q6NYR9,Q7ZW39	7	0.570854	0.155053	0.525009	-0.216463	29.1431	29.0613	29.2678	29.1343	29.0656	29.169	29.0627	28.7973	29.1292	28.9468	29.8147	29.1281	29.1403	prps1b,prps1a	Ribose-phosphate diphosphokinase {ECO:0000256|ARBA:ARBA00013247};,Ribose-phosphate diphosphokinase {ECO:0000256|ARBA:ARBA00013247};
A0A0R4IW73,M9MMF0	2	0.498936	0.692722	0.896025	0.295964	27.0241	NA	27.5434	26.1591	26.9417	NA	26.2319	NA	NA	NA	NA	NA	28.2442	ighv1-4,ighv5-5	Immunoglobulin heavy variable 1-4 {ECO:0000313|Ensembl:ENSDARP00000140922};,Immunoglobulin heavy variable 5-5 {ECO:0000313|Ensembl:ENSDARP00000126003};
A0A0R4IW82,A0A2R8QD06,A0A2R8QV26,E7FEZ7,E9QBS4,E9QD04,F1Q947,Q7SY38	3	0.63169	0.640002	0.871539	0.129122	28.5879	28.4327	28.9736	27.8696	28.5678	28.7042	28.3851	29.0224	29.0594	28.6201	27.5411	28.968	28.9104	ndrg3b,ndrg3a	Protein NDRG3 {ECO:0000256|ARBA:ARBA00015425};,Protein NDRG3 {ECO:0000256|ARBA:ARBA00015425};
A0A0R4IW89,A0A0R4IZT6,F1QI59,Q6NSN6,Q7ZVR3	4	0.345583	0.193054	0.561182	-0.427138	27.4172	25.592	27.7984	27.7736	27.5922	27.7753	27.693	27.4987	27.5472	27.3235	27.4077	27.5183	27.487	ppp1caa,ppp1cc,ppp1cb,ppp1cab	Serine/threonine-protein phosphatase {ECO:0000256|RuleBase:RU004273};,Serine/threonine-protein phosphatase {ECO:0000256|RuleBase:RU004273};,Serine/threonine-protein phosphatase {ECO:0000256|RuleBase:RU004273};,Serine/threonine-protein phosphatase {ECO:0000256|RuleBase:RU004273};
A0A0R4IW89,Q6NSN6,Q7ZVR3	2	0.384165	0.462617	0.773658	0.130026	29.0136	28.893	28.9679	28.8934	29.1674	28.8621	29.028	28.6096	29.2462	29.7186	28.7241	28.9422	29.1109	ppp1caa,ppp1cab	Serine/threonine-protein phosphatase {ECO:0000256|RuleBase:RU004273};,Serine/threonine-protein phosphatase {ECO:0000256|RuleBase:RU004273};
A0A0R4IW90,A0A0R4IXQ5,A0A2R8QSJ9,A0A2R8RZK3,E7FB39,F1QYX4,F8W4A0,F8W4K6,Q1LXI2	3	0.562813	0.0625658	0.395045	0.76139	25.6511	25.2473	25.8674	26.0602	25.5318	25.4254	25.1496	26.4318	26.3826	25.9401	23.5718	26.0764	26.1288	myo5aa,myo5ab	Myosin VAa {ECO:0000313|Ensembl:ENSDARP00000139172};,Myosin VAb {ECO:0000313|Ensembl:ENSDARP00000083467};
A0A0R4IW90,A0A0R4IXQ5,A0A2R8QSJ9,A0A2R8RZK3,F1QYX4,F8W2H6,F8W4K6,Q1LXI2	5	0.399509	0.240226	0.601476	0.385982	25.5496	25.6275	25.5078	24.8139	25.0325	25.8712	25.717	25.554	26.0067	25.8029	NA	24.5666	26.5449	myo5aa	Myosin VAa {ECO:0000313|Ensembl:ENSDARP00000139172};
A0A0R4IW90,A0A0R4IXQ5,A0A2R8QSJ9,A0A2R8RZK3,F1QYX4,F8W4K6,Q1LXI2	16	0.616837	0.00238498	0.0901271	0.809679	27.2536	27.4993	27.2187	27.6462	26.9751	27.159	26.976	27.7278	27.7615	27.663	25.7921	26.9716	27.6527	myo5aa	Myosin VAa {ECO:0000313|Ensembl:ENSDARP00000139172};
A0A0R4IW96	4	0.543862	0.216441	0.583728	-0.274406	26.8086	26.727	26.7565	26.087	27.003	26.9053	26.3128	26.4673	26.8282	27.0268	27.5028	27.1941	26.8918	aip	Peptidylprolyl isomerase {ECO:0000256|PROSITE-ProRule:PRU00277};
A0A0R4IWC9,A0A2R8Q8X4,A0A2R8QLQ0,A0A2R8QTX4,Q9PTK4	3	0.393151	0.940565	0.978223	0.0144697	27.9534	27.6118	28.3001	27.5151	27.7185	28.0436	27.934	27.9724	28.3064	28.0708	27.4379	28.2427	28.2872	elavl1b	ELAV-like RNA-binding protein 1b {ECO:0000313|Ensembl:ENSDARP00000141879};
A0A0R4IWE1	3	0.551516	0.675675	0.887863	-0.0937869	25.9823	26.4624	26.0945	25.7646	25.2545	25.9289	26.2734	25.7235	26.1154	26.1332	26.3286	26.2951	25.4133	fahd2a	Fumarylacetoacetate hydrolase domain-containing 2A {ECO:0000313|Ensembl:ENSDARP00000141900};
A0A0R4IWE1,A0A140LG92	5	0.454408	0.180634	0.549876	-0.22405	27.6872	27.8541	27.5777	27.614	27.5072	27.805	27.7972	27.1704	27.8539	27.6411	28.1456	27.9628	27.3177	fahd2a	Fumarylacetoacetate hydrolase domain-containing 2A {ECO:0000313|Ensembl:ENSDARP00000141900};
A0A0R4IWF9,A0A2R9YJQ0,A0MTA1,F1QTR9	6	0.301633	0.597602	0.847741	-0.0885191	28.9406	28.2446	28.752	29.088	29.0769	29.1835	29.2235	28.9198	29.1101	28.9755	28.8252	28.8479	29.04	apex1	DNA-(apurinic or apyrimidinic site) endonuclease {ECO:0000256|RuleBase:RU362131};
A0A0R4IWF9,A0A2R9YJQ0,A0MTA1,F1QTR9,H0WED1,H0WEW8,H0WEZ7,H0WFB7	2	0.26954	0.530909	0.810309	0.218744	28.1016	28.7952	28.3656	NA	28.4688	NA	28.1219	28.2248	28.1724	27.5233	28.2166	26.7881	28.339	apex1	DNA-(apurinic or apyrimidinic site) endonuclease {ECO:0000256|RuleBase:RU362131};
A0A0R4IWF9,A0A2R9YJQ0,A0MTA1,F1QTR9,H0WED1,H0WEZ7	6	0.358294	0.727704	0.909018	0.046995	28.0433	28.0843	28.0448	28.2554	27.904	28.2192	28.2536	27.9383	27.9544	28.0769	27.5673	28.1302	28.0918	apex1	DNA-(apurinic or apyrimidinic site) endonuclease {ECO:0000256|RuleBase:RU362131};
A0A0R4IWF9,A0A2R9YJQ0,A0MTA1,F1QTR9,H0WED1,H0WEZ7,H0WFB7,H0WFG1	3	0.447257	0.230831	0.594037	0.157937	27.4889	27.3523	27.4861	27.7898	27.4392	27.4082	27.5169	27.5123	27.3989	27.721	27.0473	27.562	27.633	apex1	DNA-(apurinic or apyrimidinic site) endonuclease {ECO:0000256|RuleBase:RU362131};
A0A0R4IWH8,A0A140LGU1,E7FAZ5	11	0.451695	0.781137	0.929517	-0.0390532	30.7196	30.7495	30.6931	30.808	30.9788	31.0248	30.8098	30.6372	30.7212	30.7124	30.2245	30.7035	30.572	hp1bp3	Heterochromatin protein 1,-binding protein 3 {ECO:0000313|Ensembl:ENSDARP00000140753};
A0A0R4IWJ1,A8E7E7	9	0.571074	0.124228	0.486602	0.292008	26.1133	26.2941	26.3611	26.0561	26.0721	26.0803	25.8383	26.4884	26.4416	26.2801	25.2775	26.1748	25.9959	itsn1	Intersectin 1 (SH3 domain protein) {ECO:0000313|Ensembl:ENSDARP00000140669};
A0A0R4IWL3,E9QFV9,Q5RKN6,Q6PC73	3	0.653955	0.162834	0.53351	0.305411	26.1008	26.3093	26.2315	26.4464	25.2275	26.2384	25.9606	25.8942	26.3862	26.52	26.3958	25.635	25.9652	grb2a,grb2b	Growth factor receptor-bound protein 2a {ECO:0000313|Ensembl:ENSDARP00000139535};,Growth factor receptor-bound protein 2b {ECO:0000313|Ensembl:ENSDARP00000120557};
A0A0R4IWL8,Q6P6X6	2	0.497429	0.270691	0.628983	-0.259709	26.4426	25.9164	26.8795	26.3799	25.9255	26.6191	26.7004	25.6296	26.6058	26.9154	26.6666	26.6438	26.4295	nop58	NOP58 ribonucleoprotein homolog (yeast) {ECO:0000313|Ensembl:ENSDARP00000140730};
A0A0R4IWM7	42	0.472428	0.0350558	0.329328	0.468399	28.434	28.3206	28.4533	28.719	28.313	28.4793	28.2655	28.9444	28.8602	28.7114	27.3396	28.3481	28.4536	dmxl2	Dmx-like 2 {ECO:0000313|Ensembl:ENSDARP00000142022};
A0A0R4IWM7,A0A2R8QJC8,F8W4U2	3	0.625589	0.00806204	0.172425	0.436155	27.1867	27.4474	27.3534	27.5323	26.8232	26.7628	26.8396	27.3015	27.5249	27.3106	NA	26.965	27.1929	dmxl2,unknown	Dmx-like 2 {ECO:0000313|Ensembl:ENSDARP00000142022};,WD_REPEATS_REGION domain-containing protein {ECO:0000259|PROSITE:PS50294};
A0A0R4IWM7,F8W4U2	4	0.52294	0.174534	0.546332	0.27715	27.7126	28.0566	27.6672	27.8415	27.787	27.5713	27.1139	27.9639	27.4395	28.3051	NA	27.6678	27.4248	dmxl2	Dmx-like 2 {ECO:0000313|Ensembl:ENSDARP00000142022};
A0A0R4IWN6,A0A1L1QZF0,A0A1L1QZM7,Q4H4B6	6	0.545882	0.539	0.813747	-0.234496	25.2046	NA	25.2355	23.8438	25.2556	26.172	25.2975	25.1689	25.1569	25.8805	24.3336	25.5731	25.3336	scrib	Protein scribble homolog {ECO:0000313|Ensembl:ENSDARP00000140814};
A0A0R4IWN8	2	0.40812	0.271028	0.629186	-0.271176	26.5437	26.5597	26.243	26.5581	26.8319	26.5517	26.3833	25.777	26.6767	26.0466	26.576	27.49	26.8306	si:ch73-281n10.2	Si:ch73-281n10.2 {ECO:0000313|Ensembl:ENSDARP00000139237};
A0A0R4IWP3,Q6DHI9	8	0.493987	0.216429	0.583728	-0.167397	28.4892	28.4391	28.4986	28.5591	28.459	28.5845	28.4453	28.1854	28.5185	28.3742	29.0311	28.4187	28.3565	psmb2	Proteasome subunit beta {ECO:0000256|RuleBase:RU004203};
A0A0R4IWP4	12	0.433399	0.144264	0.520216	0.582445	29.6622	30.0125	30.0271	30.0219	29.6244	29.9305	29.6638	30.1652	30.0161	29.656	27.4045	29.5758	29.849	inpp5ka	Inositol-polyphosphate 5-phosphatase {ECO:0000256|ARBA:ARBA00012997};
A0A0R4IWU7,A0A2R8QKF9,F1Q5C6,F1RDC5	18	0.357405	0.335891	0.69188	-0.145746	27.3132	27.4629	27.3776	26.9002	27.4107	27.5366	27.1519	27.052	27.026	27.4524	27.239	27.6008	27.5486	xpo7	Exportin 7 {ECO:0000313|Ensembl:ENSDARP00000140559};
A0A0R4IX17,A0A2C9F1K3,E9QB13,Q20JQ7	3	0.294173	0.00300414	0.100811	-0.619902	25.9927	25.7375	26.4943	25.9373	26.0841	NA	26.1953	25.5099	25.9333	25.7963	NA	26.6848	25.554	scn4ab	Sodium channel protein {ECO:0000256|RuleBase:RU361132};
A0A0R4IX22	9	0.61263	0.348139	0.699898	0.155703	30.1427	30.2603	30.2574	30.4135	30.0528	29.8772	29.5445	30.0286	30.4777	29.9602	30.3323	30.3249	30.183	ompa	Olfactory marker protein a {ECO:0000313|Ensembl:ENSDARP00000139076};
A0A0R4IX95,Q1JPY8	2	0.487336	0.288172	0.648702	-0.47229	25.7551	26.2166	25.6962	23.9338	26.1178	26.0462	25.8028	25.99	26.3797	25.0746	NA	26.2933	NA	pspc1	Paraspeckle component 1 {ECO:0000313|Ensembl:ENSDARP00000141514};
A0A0R4IXB9,F1QXF4,F1R5B5,F1RCI0	4	0.524711	0.244012	0.604907	-0.525622	24.8525	22.6269	25.3513	25.0641	25.091	25.5297	25.3806	25.0231	25.2846	24.4909	23.9717	25.3677	25.0486	thoc2	THO complex 2 {ECO:0000313|Ensembl:ENSDARP00000141871};
A0A0R4IXC8	3	0.504522	0.696331	0.897103	0.0728913	28.5311	28.4521	28.6004	28.2448	28.0502	28.8701	28.573	28.7853	28.7807	28.7712	28.03	28.8441	28.3709	tubb6	Tubulin beta chain {ECO:0000256|RuleBase:RU000352};
A0A0R4IXC8,E7FC32	3	0.60471	0.277231	0.635689	-0.432707	25.7868	25.97	25.7521	25.9132	26.5109	25.8995	26.5938	25.2524	25.2333	25.2913	26.9716	24.2913	25.7627	tubb6,tubb1	Tubulin beta chain {ECO:0000256|RuleBase:RU000352};,Tubulin beta chain {ECO:0000256|RuleBase:RU000352};
A0A0R4IXC8,F1QKY8,F1R4K1,Q6NW90,Q6PE34	3	0.534126	0.274357	0.633403	0.216262	30.7104	31.2594	30.7505	30.3838	30.4956	30.6011	30.8842	31.0201	31.1231	30.326	30.7166	30.1655	30.7986	tubb6,tubb2,tubb4bl,tubb5,unknown	Tubulin beta chain {ECO:0000256|RuleBase:RU000352};,Tubulin beta chain {ECO:0000256|RuleBase:RU000352};,Tubulin beta chain {ECO:0000256|RuleBase:RU000352};,Tubulin beta chain {ECO:0000256|RuleBase:RU000352};,Tubulin beta chain {ECO:0000256|RuleBase:RU000352};
A0A0R4IXD8	5	0.252367	0.72343	0.908867	0.0637351	27.8538	27.9739	27.4467	28.0125	27.6202	28.0892	28.0959	27.4473	27.9987	28.1999	NA	27.8433	27.6644	dync1i2b	Dynein, cytoplasmic 1, intermediate chain 2b {ECO:0000313|Ensembl:ENSDARP00000141192};
A0A0R4IXD9	12	0.440062	0.0542795	0.379282	0.248678	27.3946	27.6945	27.2978	27.6276	27.3418	27.1288	27.2697	27.4398	27.2286	27.5364	27.0826	27.501	27.5869	tbcd	Tubulin folding cofactor D {ECO:0000313|Ensembl:ENSDARP00000139987};
A0A0R4IXF5	2	0.454638	0.0272786	0.304672	-0.905299	24.4482	22.8767	24.6279	24.9239	24.2415	25.0549	24.7444	NA	23.9905	24.0136	25.8968	24.593	23.9674	unknown	Zgc:92161 {ECO:0000313|Ensembl:ENSDARP00000139644};
A0A0R4IXG8,A0A2R8QFW8,Q6PHV0	3	0.523652	0.478151	0.783685	0.112313	26.5898	26.791	26.6908	26.8095	26.1197	26.7734	26.2993	26.2405	26.4987	26.8565	26.6255	26.6932	26.6797	stx3a	Syntaxin 3A {ECO:0000313|Ensembl:ENSDARP00000140602};
A0A0R4IXH3,F1R0L3	2	0.435291	0.865584	0.955744	0.0673588	26.3064	NA	26.4263	26.0473	NA	26.7615	26.469	26.2384	26.6178	26.4271	24.661	27.0458	26.3699	unknown	Zgc:153240 {ECO:0000313|Ensembl:ENSDARP00000140300};
A0A0R4IXL0	6	0.5579	0.346722	0.699452	0.368985	27.2467	27.5626	27.592	26.6361	26.4874	27.9428	27.4079	27.8131	27.1044	27.5847	25.7971	NA	27.7854	polr2b	DNA-directed RNA polymerase subunit beta {ECO:0000256|RuleBase:RU363031};
A0A0R4IXL0,Q6DRH1	3	0.477754	0.47048	0.778771	0.224155	26.1365	26.3827	26.4825	26.7167	25.7854	26.4429	26.629	26.4267	26.0199	25.7537	24.7038	26.1032	26.1919	polr2b	DNA-directed RNA polymerase subunit beta {ECO:0000256|RuleBase:RU363031};
A0A0R4IXL7,Q6P5M9,Q6PE34	2	0.4671	0.0486652	0.368697	0.617511	34.5506	34.9022	34.7301	34.6759	34.3151	34.651	34.715	34.9531	35.2182	34.8865	34.135	32.9048	34.5202	tubb4b,unknown	Tubulin, beta 4B class IVb {ECO:0000313|Ensembl:ENSDARP00000139366};,Tubulin beta chain {ECO:0000256|RuleBase:RU000352};
A0A0R4IXM2,A0A2R8Q1L3,A0A2R8QGT1,A0A2R8QHK5,E9QCD6,E9QF73,E9QG86,Q6TNS5	2	0.329256	0.274656	0.63358	-0.177868	28.3275	28.0789	28.3833	28.1005	28.36	28.048	28.8421	28.2265	28.188	28.1123	28.5417	28.3235	28.7253	unknown,MLC3SM	Zgc:153867 {ECO:0000313|Ensembl:ENSDARP00000139613};,Myosin light chain alkali, smooth-muscle isoform {ECO:0000313|EMBL:AAQ91254.1};
A0A0R4IXP1	4	0.515128	0.781571	0.929517	0.109155	27.4889	27.684	28.2071	27.3232	27.685	27.3428	28.0986	27.4194	27.7405	27.6332	25.4612	27.8114	27.4609	ttc8	Uncharacterized protein {ECO:0000313|Ensembl:ENSDARP00000140172};
A0A0R4IXY4,B3DIU1,F6NVK8	9	0.476949	0.442705	0.763518	-0.0874907	28.0611	27.7722	28.0048	27.9577	28.1736	28.0684	28.1325	27.9721	28.0738	28.2401	27.9599	28.2899	28.0882	cul3b,cul3a	Cullin 3b {ECO:0000313|Ensembl:ENSDARP00000141170};,Cullin 3a {ECO:0000313|Ensembl:ENSDARP00000056881};
A0A0R4IY09,A0A2R8QEP9,A0A2R8RW84,D9IL79,E7EXT6,Q8UUX0	2	-0.0797912	0.994342	0.996722	0.00389654	25.9801	26.3559	NA	26.3394	26.3198	25.5348	26.3236	23.826	27.1781	26.3105	NA	25.7328	25.8799	akt2l,unknown,akt3a,akt3b,akt2	Non-specific serine/threonine protein kinase {ECO:0000256|ARBA:ARBA00012513};,PH domain-containing protein {ECO:0000259|PROSITE:PS50003};,Non-specific serine/threonine protein kinase {ECO:0000256|ARBA:ARBA00012513};,Non-specific serine/threonine protein kinase {ECO:0000256|ARBA:ARBA00012513};,Non-specific serine/threonine protein kinase {ECO:0000256|ARBA:ARBA00012513};
A0A0R4IY09,Q8UUX0	2	0.288952	0.912376	0.971732	-0.137071	29.8608	27.8772	31.3303	27.4566	27.179	32.2242	32.0577	31.7019	30.8809	28.813	26.0021	30.7829	32.0241	akt2l,akt2	Non-specific serine/threonine protein kinase {ECO:0000256|ARBA:ARBA00012513};,Non-specific serine/threonine protein kinase {ECO:0000256|ARBA:ARBA00012513};
A0A0R4IY13	5	0.611231	0.00388543	0.123596	-1.06321	27.7205	27.4829	28.4998	26.4017	28.7695	27.2519	28.2681	27.1664	26.7891	27.6662	28.8495	27.8739	27.6273	si:ch1073-416d2.3	Si:ch1073-416d2.3 {ECO:0000313|Ensembl:ENSDARP00000141525};
A0A0R4IY17,A1L1V1	2	0.414924	0.969749	0.989837	-0.00809797	26.7792	26.4435	27.0598	26.3164	26.4929	26.8938	27.2062	26.6022	27.0543	26.8636	26.7452	26.3018	27.3711	fnta	Farnesyltransferase, CAAX box, alpha {ECO:0000313|Ensembl:ENSDARP00000140016};
A0A0R4IY20,F1RCY6	2	0.414145	0.341993	0.697052	0.17231	26.0423	25.9806	26.0119	26.2513	26.1332	25.7739	26.2563	25.9411	25.8466	26.6247	25.4203	26.141	26.1263	upf1	UPF1 RNA helicase and ATPase {ECO:0000313|Ensembl:ENSDARP00000140654};
A0A0R4IY96	2	0.495143	0.843597	0.950169	-0.0760728	24.7215	NA	NA	24.7139	25.5143	24.0375	NA	24.3923	24.8258	24.8053	NA	NA	24.7617	ints5	Integrator complex subunit 5 {ECO:0000313|Ensembl:ENSDARP00000141758};
A0A0R4IYB7,E7FD56	3	0.329721	0.243271	0.60439	0.335538	26.0114	26.2463	25.7474	26.1784	26.093	26.6749	25.1713	26.652	25.5337	26.7931	25.6939	25.6812	25.6715	naa25	N-alpha-acetyltransferase 25, NatB auxiliary subunit {ECO:0000313|Ensembl:ENSDARP00000141827};
A0A0R4IYD0,Q4VBV2,Q6PBT1	2	0.420244	0.0966759	0.449144	-0.460562	27.3356	26.2935	27.8134	27.5355	27.4491	27.0581	28.0389	27.4998	26.8965	27.0245	NA	27.5744	27.5073	rps27l,rps27.1,rps27.2	40S ribosomal protein S27 {ECO:0000256|RuleBase:RU000671};,40S ribosomal protein S27 {ECO:0000256|RuleBase:RU000671};,40S ribosomal protein S27 {ECO:0000256|RuleBase:RU000671};
A0A0R4IYD1	3	0.407645	0.486475	0.788287	-0.188783	26.5079	26.0933	26.6622	26.0387	26.898	26.6011	NA	26.6631	27.1144	26.4339	25.7734	27.1196	26.189	soul3	Heme-binding protein soul3 {ECO:0000313|Ensembl:ENSDARP00000140711};
A0A0R4IYF8,A0A286Y912,A0A2R8QDD8,A0JMI7,B8A4G3,Q5TZI2,Q6NYP6	2	0.366784	0.265346	0.624293	-0.165173	26.9961	27.0136	26.8515	26.9568	26.9647	27.3099	27.0646	26.4504	26.8289	27.2265	27.2502	27.0311	27.0049	ppm1aa,ppm1ab	Protein phosphatase, Mg2+/Mn2+-dependent, 1Aa {ECO:0000313|Ensembl:ENSDARP00000140697};,Ppp1r13b protein {ECO:0000313|EMBL:AAI25895.1};
A0A0R4IYF8,A0A286Y912,A0A2R8QDD8,B8A4G3,Q68FN4,Q6NYP6	2	0.497648	0.764285	0.922915	-0.115837	26.1573	25.0705	NA	26.3652	NA	NA	26.0933	26.3771	NA	26.099	25.8444	26.7515	26.6578	ppm1aa,ppm1ba	Protein phosphatase, Mg2+/Mn2+-dependent, 1Aa {ECO:0000313|Ensembl:ENSDARP00000140697};,Protein phosphatase type 2C beta {ECO:0000313|EMBL:AAH79530.1};
A0A0R4IYF8,A0A286Y912,A0A2R8QDD8,B8A4G3,Q6NYP6	3	0.168406	0.0748245	0.420523	-0.540168	27.3633	27.2105	27.6952	27.5567	27.4742	27.7642	27.7705	27.7468	26.3999	26.0323	27.624	27.4722	27.6131	ppm1aa	Protein phosphatase, Mg2+/Mn2+-dependent, 1Aa {ECO:0000313|Ensembl:ENSDARP00000140697};
A0A0R4IYF8,A0A286Y912,A0A2R8QDD8,Q6NYP6	3	0.516843	0.585738	0.840716	-0.105008	27.9109	27.6596	28.2413	28.1189	NA	27.9572	28.1402	27.8934	27.9863	28.1801	27.486	28.0162	27.3407	ppm1aa	Protein phosphatase, Mg2+/Mn2+-dependent, 1Aa {ECO:0000313|Ensembl:ENSDARP00000140697};
A0A0R4IYL7,A0A2R8RN38,A0A2R8RUP4,A2BIB9,E7F4G7,F1QNB1,F1QNB3	2	0.112961	0.783413	0.929517	0.076715	29.3221	29.6291	28.6246	29.4611	29.2893	29.4478	29.3977	29.7434	29.6284	28.1527	29.1661	29.7769	29.5481	ank2b,ank3a,ank2a	Ankyrin 2b, neuronal {ECO:0000313|Ensembl:ENSDARP00000140874};,Uncharacterized protein {ECO:0000313|Ensembl:ENSDARP00000149031};,Ankyrin 2a, neuronal {ECO:0000313|Ensembl:ENSDARP00000006703};
A0A0R4IYL7,A0A2R8RN38,A0A2R8RUP4,A2BIB9,F1QNB1,F1QNB3	2	0.413659	0.524061	0.80713	-0.300733	25.7036	26.6816	26.1479	26.5145	25.6823	25.862	26.1768	24.3609	NA	24.5004	NA	25.4006	25.7085	ank2b,ank3a	Ankyrin 2b, neuronal {ECO:0000313|Ensembl:ENSDARP00000140874};,Uncharacterized protein {ECO:0000313|Ensembl:ENSDARP00000149031};
A0A0R4IYL7,A2BIB9	3	0.506842	0.702559	0.898766	0.0723059	26.1875	25.7179	26.2866	26.3045	25.8034	26.0905	26.1023	26.4327	26.4848	26.4992	NA	26.4576	25.883	ank2b	Ankyrin 2b, neuronal {ECO:0000313|Ensembl:ENSDARP00000140874};
A0A0R4IYL7,A2BIB9,E7F4G7	2	0.420643	0.00115809	0.0542081	0.723982	26.3234	26.6533	26.0076	26.4005	26.2185	25.9481	25.3338	26.8366	26.8218	26.5311	NA	26.1346	26.6718	ank2b,ank2a	Ankyrin 2b, neuronal {ECO:0000313|Ensembl:ENSDARP00000140874};,Ankyrin 2a, neuronal {ECO:0000313|Ensembl:ENSDARP00000006703};
A0A0R4IYL8	5	0.62669	0.831894	0.944461	0.0463736	25.3502	25.5281	24.847	25.5994	25.7946	25.4867	25.6928	25.0941	24.9233	25.7923	24.7758	25.3651	25.303	tpra	Nucleoprotein TPR {ECO:0000256|ARBA:ARBA00019789};
A0A0R4IYN0,A0A2R8Q1H3	2	0.495734	0.63359	0.869349	0.241193	25.9892	NA	25.8703	25.6566	26.5589	NA	24.8629	26.2226	NA	27.2542	26.1822	NA	25.3057	adipoqb	Adiponectin, C1Q and collagen domain-containing, b {ECO:0000313|Ensembl:ENSDARP00000141357};
A0A0R4IYU4	4	0.309099	0.467313	0.776948	0.114293	26.5602	26.9516	26.2808	26.2795	26.5468	26.3617	26.7644	26.4137	26.8643	26.5354	26.7876	26.2768	26.6594	stoml2	Stomatin (EPB72)-like 2 {ECO:0000313|Ensembl:ENSDARP00000141850};
A0A0R4IYV7,Q66I24	9	0.497632	0.699959	0.897883	0.0614225	29.8641	29.5175	29.894	29.8457	30.0325	29.6145	30.2962	30.02	30.1151	29.9038	29.5767	29.5866	29.9669	unknown,ass1	Citrulline--aspartate ligase {ECO:0000256|ARBA:ARBA00018394};,Argininosuccinate synthase {ECO:0000305};
A0A0R4IYX1,A0A2R8Q0N1,Q6P3J9	3	0.50484	0.0852687	0.434205	-0.29517	26.8888	26.7668	27.1109	26.4182	26.9409	26.8294	27.066	26.5909	26.8806	27.0342	27.5601	26.7107	26.7563	adka	Adenosine kinase {ECO:0000256|ARBA:ARBA00012119};
A0A0R4IYX8	16	0.444435	0.241745	0.603072	0.238574	27.7576	27.8571	27.8791	28.1087	27.6446	27.8164	27.8753	27.8051	28.1405	27.7639	26.7798	27.8347	27.5861	dpysl4	Dihydropyrimidinase-like 4 {ECO:0000313|Ensembl:ENSDARP00000141349};
A0A0R4IZ15,Q9DGL2	3	0.467938	0.239253	0.601476	0.213186	31.3435	31.2319	31.3156	31.2415	31.2509	31.4769	31.4007	31.5092	31.7342	31.6057	30.5234	31.4539	31.3782	atp1b2a	ATPase Na+/K+-transporting subunit beta 2a {ECO:0000313|Ensembl:ENSDARP00000141450};
A0A0R4IZ33,Q7ZV43	2	0.453726	0.622641	0.861854	-0.201238	26.931	27.1422	28.3901	26.6901	NA	27.0439	26.4292	26.4163	27.5907	26.4483	NA	26.3439	26.8156	tollip	Toll-interacting protein {ECO:0000313|Ensembl:ENSDARP00000140869};
A0A0R4IZ96,A0A286Y951,A2ATX5,B0R1B8,E7F9E8,E9QFD5,F1Q8F1,F1QCR7,Q7SZP4	2	0.5	0.060813	0.392188	1.20578	26.6937	NA	25.0359	NA	NA	25.4999	26.8613	27.3091	27.2982	NA	NA	27.3107	27.5409	neflb,nefla,inaa,inab,nefma,unknown	Neurofilament light polypeptide {ECO:0000256|ARBA:ARBA00019275};,Neurofilament, light polypeptide a {ECO:0000313|Ensembl:ENSDARP00000143710};,Internexin neuronal intermediate filament protein, alpha a {ECO:0000313|Ensembl:ENSDARP00000012437};,Internexin neuronal intermediate filament protein, alpha b {ECO:0000313|Ensembl:ENSDARP00000069744};,160 kDa neurofilament protein {ECO:0000256|ARBA:ARBA000…
A0A0R4IZ96,B0R1B8	9	0.630971	0.152801	0.525009	0.50674	27.7031	29.0076	27.2671	28.0897	28.0953	27.1617	26.5883	27.9346	27.4495	28.0581	28.241	27.3452	27.1995	neflb	Neurofilament light polypeptide {ECO:0000256|ARBA:ARBA00019275};
A0A0R4IZ96,B0R1B8,B0S553,F1Q8F1	2	0.485274	0.0867902	0.434903	0.784212	29.7994	31.1093	29.1138	29.2224	30.4851	29.5708	29.4926	30.7768	30.8002	28.9335	29.3796	28.4018	30.3068	neflb,nefmb,inab	Neurofilament light polypeptide {ECO:0000256|ARBA:ARBA00019275};,160 kDa neurofilament protein {ECO:0000256|ARBA:ARBA00018291};,Internexin neuronal intermediate filament protein, alpha b {ECO:0000313|Ensembl:ENSDARP00000069744};
A0A0R4IZA6,F1R5K7	5	0.69813	0.821677	0.940795	0.047991	29.2217	29.5272	29.4562	28.826	29.1044	29.396	29.2066	29.243	28.7007	29.5224	28.5737	29.4493	29.6547	hspg2	Heparan sulfate proteoglycan 2 {ECO:0000313|Ensembl:ENSDARP00000141317};
A0A0R4IZA6,F1R5K7,F1RCP6	77	0.687599	0.859202	0.955464	0.0363845	30.5829	30.9284	30.8315	30.2101	30.544	30.8272	30.6067	30.5094	30.0692	30.8622	30.0126	30.566	31.0271	hspg2	Heparan sulfate proteoglycan 2 {ECO:0000313|Ensembl:ENSDARP00000141317};
A0A0R4IZB1,A0A1D5NS44,A0A1D5NSV9,A0A1N8PL29,A0A1N8RFI4,A0A2R8RVR3,A0A2U3TVF3,Q6IQE0,Q6IQE0-2,Q6IQE0-3	3	0.233359	0.25941	0.622545	-0.165708	28.0219	27.8631	28.1066	27.8282	28.0176	28.1622	28.0579	28.0966	28.0684	27.9948	27.7106	28.5734	27.7831	puf60b	Poly(U)-binding-splicing factor PUF60-B {ECO:0000313|Ensembl:ENSDARP00000142653};
A0A0R4IZE3,Q6P0V0	2	0.49574	0.223034	0.587555	-0.304806	27.0376	27.2097	27.3538	26.8893	NA	27.6753	27.0676	26.3946	NA	27.1226	NA	26.7313	26.8947	hnrnph1	Heterogeneous nuclear ribonucleoprotein H1 {ECO:0000313|Ensembl:ENSDARP00000141886};
A0A0R4IZL6,F1Q665,F1QIB5	2	0.48751	0.14706	0.522416	-0.513214	25.3479	25.1114	25.7328	25.207	NA	NA	NA	NA	NA	25.3404	NA	NA	NA	rragcb,rragca,rragd	Ras-related GTP-binding protein {ECO:0000256|RuleBase:RU367014};,Ras-related GTP-binding protein {ECO:0000256|RuleBase:RU367014};,Ras-related GTP-binding protein {ECO:0000256|RuleBase:RU367014};
A0A0R4IZT6	2	0.497743	0.132024	0.49728	-0.57625	25.331	25.4697	25.7321	24.8841	NA	NA	NA	25.3131	24.3107	25.5901	25.7943	NA	25.554	ppp1cc	Serine/threonine-protein phosphatase {ECO:0000256|RuleBase:RU004273};
A0A0R4IZV0,A0A2R8Q2J0,F1QNG7	4	0.576675	0.903636	0.968473	-0.0288311	25.7011	25.1316	25.7997	25.2405	26.0795	26.096	25.8036	25.9763	25.6917	26.2517	25.001	25.5131	25.8281	npc1	Niemann-Pick disease, type C1 {ECO:0000313|Ensembl:ENSDARP00000141736};
A0A0R4J7C3,A0A2R8PYR9,E7FBI2	6	0.784205	0.0617479	0.393547	0.561968	30.104	30.3672	30.1002	30.4893	29.9972	30.2808	29.9033	29.7237	30.8526	29.904	28.837	29.8196	30.9729	map4l	Microtubule-associated protein {ECO:0000256|RuleBase:RU000686};
A0A0R4J7C3,A0A2R8PYR9,E7FBI2,F1Q7M8,F1QPM0,G1K2T5	2	0.493368	0.0425356	0.355123	0.602012	30.6162	31.2956	30.4824	30.691	30.561	30.7374	30.4655	30.6088	31.22	30.8211	29.04	30.605	30.867	map4l	Microtubule-associated protein {ECO:0000256|RuleBase:RU000686};
A0A0R4J7C3,A0A2R8PYR9,E7FBI2,F1QB74,F1QPM0,G1K2T5	2	0.110668	0.58858	0.84188	0.417426	26.8505	24.8341	26.8808	27.765	26.7107	NA	NA	NA	NA	27.5832	26.2445	NA	27.9353	map4l	Microtubule-associated protein {ECO:0000256|RuleBase:RU000686};
A0A0R4J7C3,A0A2R8PYR9,E7FBI2,G1K2T5	5	0.0918966	0.192859	0.560944	0.298531	31.0613	31.2402	30.3607	31.07	31.0203	31.2972	31.104	31.6438	30.6338	31.3578	30.391	31.2993	31.3179	map4l	Microtubule-associated protein {ECO:0000256|RuleBase:RU000686};
A0A0R4J7C3,A0A2R8PYR9,F1QPM0,G1K2T5	3	0.643622	0.14496	0.520918	0.485332	26.2525	26.4495	25.837	25.952	26.2623	26.2712	26.0143	26.7835	27.1674	25.8113	24.8995	26.775	26.8075	map4l	Microtubule-associated protein {ECO:0000256|RuleBase:RU000686};
A0A0R4J8E6,A0A286YA65	45	0.494484	0.19586	0.565509	0.196478	28.0879	28.095	28.0715	28.3567	27.9588	28.2481	28.1396	28.1487	28.2203	28.2528	27.4098	28.1103	28.0435	prpf8	Pre-mRNA-processing factor 8 {ECO:0000313|Ensembl:ENSDARP00000121091};
A0A140LFP0	6	0.529243	0.463847	0.773982	0.225029	25.3569	25.7437	NA	25.8607	25.1915	25.3412	25.0879	24.5714	25.7942	25.6004	NA	NA	25.0211	obscnb	Obscurin, cytoskeletal calmodulin and titin-interacting RhoGEF b {ECO:0000313|Ensembl:ENSDARP00000142063};
A0A140LFQ3,Q6PE25	8	0.501416	0.261727	0.623651	-0.141855	31.5685	31.563	31.5514	31.402	31.416	31.6254	31.5341	31.3244	31.6188	31.6683	31.7375	31.9724	31.4091	eef1g	Elongation factor 1-gamma {ECO:0000313|Ensembl:ENSDARP00000142076};
A0A140LFQ9,A0A2R8Q5D9,Q6GQL7	9	0.810383	0.0909608	0.439831	-0.677487	27.2175	27.2329	26.6881	26.4302	27.5702	27.4612	27.1155	27.7027	26.7157	26.802	29.1584	27.3442	26.3892	fhl1a	Four and a half LIM domains 1a {ECO:0000313|Ensembl:ENSDARP00000142083};
A0A140LFX4,A0A2R8Q421,A0A2R8QUQ3,Q8JG73,Q8JGT0,Q8JHD9,Q8JHE0	2	0.402012	0.084824	0.433818	-0.33152	27.2122	27.0869	27.1769	27.4861	27.4814	27.5011	27.3368	27.1469	27.3586	26.7041	NA	27.469	26.5867	csnk1a1	Casein kinase 1, alpha 1 {ECO:0000313|Ensembl:ENSDARP00000142150};
A0A140LFZ1,A0A140LGZ1,A0A140LH11,A0A140LH24,A0A140LH34,A0A140LH63	3	0.548273	0.00184957	0.0777807	-0.904201	28.6366	28.4852	28.831	28.0833	29.1189	28.6417	29.5983	27.9537	27.5193	28.939	29.1351	29.2072	28.1265	si:ch73-368j24.11,histh1l2,si:dkey-23a13.9,si:dkey-23a13.17,h1l1,si:ch73-368j24.12	Si:ch73-368j24.11 {ECO:0000313|Ensembl:ENSDARP00000142167};,Si:ch1073-153i20.4 {ECO:0000313|Ensembl:ENSDARP00000142521};,Si:dkey-23a13.9 {ECO:0000313|Ensembl:ENSDARP00000142541};,Si:dkey-23a13.17 {ECO:0000313|Ensembl:ENSDARP00000142554};,Si:ch1073-159d7.7 {ECO:0000313|Ensembl:ENSDARP00000142564};,Si:ch73-368j24.12 {ECO:0000313|Ensembl:ENSDARP00000142593};
A0A140LFZ1,A0A140LGZ1,A0A140LH11,A0A140LH24,A0A140LH34,A0A140LH63,A0A2R8Q0U0,E7F5A4,E7F8J2,E7FAK0,E7FAU1,E9QFU6,F1R314,F1R9N6,R4GEY3,X1WCD4,X1WGK9	3	0.327542	0.961722	0.986705	-0.0177816	33.4031	33.2683	33.3528	33.5308	33.9732	31.5366	34.0222	33.2482	33.4281	33.3598	34.0047	33.5823	33.5299	si:ch73-368j24.11,histh1l2,si:dkey-23a13.9,si:dkey-23a13.17,h1l1,si:ch73-368j24.12,si:dkey-108k21.21,si:dkey-261m9.12,si:dkey-108k21.10,si:ch211-113a14.24,si:dkey-108k21.14,histh1l3,unknown,si:ch211-113a14.12,si:ch211-113a14.18	Si:ch73-368j24.11 {ECO:0000313|Ensembl:ENSDARP00000142167};,Si:ch1073-153i20.4 {ECO:0000313|Ensembl:ENSDARP00000142521};,Si:dkey-23a13.9 {ECO:0000313|Ensembl:ENSDARP00000142541};,Si:dkey-23a13.17 {ECO:0000313|Ensembl:ENSDARP00000142554};,Si:ch1073-159d7.7 {ECO:0000313|Ensembl:ENSDARP00000142564};,Si:ch73-368j24.12 {ECO:0000313|Ensembl:ENSDARP00000142593};,Si:dkey-108k21.21 {ECO:0000313|Ensembl:EN…
A0A140LFZ1,A0A140LH63,A0A2R8Q0U0	2	0.473618	0.085665	0.434842	-0.432914	29.4155	28.6097	28.9916	29.007	29.8891	29.7335	30.2329	29.1681	29.3638	29.2405	29.6583	29.2865	29.8053	si:ch73-368j24.11,si:ch73-368j24.12,si:dkey-108k21.21	Si:ch73-368j24.11 {ECO:0000313|Ensembl:ENSDARP00000142167};,Si:ch73-368j24.12 {ECO:0000313|Ensembl:ENSDARP00000142593};,Si:dkey-108k21.21 {ECO:0000313|Ensembl:ENSDARP00000146719};
A0A140LG01	2	0.488993	0.169409	0.539233	-0.222494	27.885	27.634	27.8724	27.9485	NA	27.9931	27.9606	27.625	27.3953	27.9255	28.2072	27.9985	28.1749	myg1	Myg1 exonuclease {ECO:0000313|Ensembl:ENSDARP00000142177};
A0A140LG01,A0A140LGF4,A0A140LGZ6,A0A140UHW3	5	0.580238	0.175105	0.546332	-0.296542	28.143	27.8273	28.0998	28.3421	28.3539	28.5096	28.1099	27.5396	27.6132	28.2498	28.8249	27.8495	28.3963	myg1	Myg1 exonuclease {ECO:0000313|Ensembl:ENSDARP00000142177};
A0A140LG01,A0A140LGZ6,A0A140UHW3	3	0.54869	0.106413	0.46386	-0.555762	27.9014	26.1358	28.3625	28.0345	27.5578	28.4542	28.3985	27.8576	27.9181	27.5951	27.8811	28.4216	28.2002	myg1	Myg1 exonuclease {ECO:0000313|Ensembl:ENSDARP00000142177};
A0A140LG11	2	0.470974	0.13244	0.497905	0.455139	27.0766	27.8224	26.962	27.5546	27.0325	26.7653	26.3238	26.3113	NA	27.4551	NA	27.1618	27.3778	si:dkey-56m19.5	Si:dkey-56m19.5 {ECO:0000313|Ensembl:ENSDARP00000142188};
A0A140LG23,A8KBJ5,Q4QRF4,Q6PI20,X1WC76	10	0.603606	0.169703	0.53936	-0.168475	36.4754	36.123	36.554	36.4174	36.4383	36.4887	36.4956	36.3889	36.671	36.3272	36.8041	36.577	36.4193	hist2h3ca1,unknown,h3f3d,si:dkey-108k21.24	Histone H3 {ECO:0000256|RuleBase:RU004471};,Histone H3 {ECO:0000256|RuleBase:RU004471};,Histone H3.3;,Si:dkey-108k21.24 {ECO:0000313|Ensembl:ENSDARP00000127819};
A0A140LG23,A8KBJ5,Q4QRF4,X1WC76	3	0.461012	0.457456	0.769726	0.683411	27.8557	27.0098	27.4796	26.2541	26.8883	25.0198	28.3645	30.7527	27.6459	26.9304	28.5107	28.8208	30.5913	hist2h3ca1,unknown,si:dkey-108k21.24	Histone H3 {ECO:0000256|RuleBase:RU004471};,Histone H3 {ECO:0000256|RuleBase:RU004471};,Si:dkey-108k21.24 {ECO:0000313|Ensembl:ENSDARP00000127819};
A0A140LG23,Q4QRF4,X1WC76	5	0.714865	0.311985	0.672977	-1.20488	28.7547	NA	28.496	29.9827	29.8604	30.7226	30.5543	24.5631	30.295	25.6092	27.1067	29.074	30.0373	hist2h3ca1,unknown,si:dkey-108k21.24	Histone H3 {ECO:0000256|RuleBase:RU004471};,Histone H3.2;,Si:dkey-108k21.24 {ECO:0000313|Ensembl:ENSDARP00000127819};
A0A140LG54,A7MBY4,B3DJF8,F1QAU0,F1QMJ9,F1R4A4,G1K2V1,Q05AK8,Q5BJA5,Q6PC60,R4GE02,R4GE15,X1WC20,X1WDH8,X1WG17,X1WH60,X1WHF1	9	0.470522	0.526946	0.808851	-0.105912	37.6045	37.3971	37.8777	37.3748	37.4195	37.4279	37.3139	37.3486	37.809	37.5143	37.8623	38.0437	37.8657	si:dkey-23a13.22,unknown,LOC570661,si:ch211-190p8.2,ano9a,hist2h2l,si:ch211-113a14.11,si:ch211-113a14.22,si:dkey-261m9.19,h2bc1,si:dkey-108k21.11,si:dkey-261m9.6	Histone H2B {ECO:0000256|RuleBase:RU000451};,Histone H2B {ECO:0000256|RuleBase:RU000451};,Histone H2B {ECO:0000256|RuleBase:RU000451};,Histone H2B {ECO:0000256|RuleBase:RU000451};,Histone H2B {ECO:0000256|RuleBase:RU000451};,Histone H2B 3;,Si:ch211-113a14.11 {ECO:0000313|Ensembl:ENSDARP00000126712};,Histone H2B {ECO:0000256|RuleBase:RU000451};,Histone H2B {ECO:0000256|RuleBase:RU000451};,Histone …
A0A140LG54,B3DJF8,F1QAU0,F1R4A4,G1K2V1,Q05AK8,Q5BJA5,Q6PC60,R4GE02,R4GE15,X1WC20,X1WDH8,X1WG17,X1WH60,X1WHF1	22	0.413195	0.047167	0.366713	-0.277379	35.3829	35.0378	35.6344	35.3561	35.3038	35.3653	35.5553	35.2526	35.4797	35.1231	35.8539	35.4169	35.216	si:dkey-23a13.22,LOC570661,unknown,ano9a,hist2h2l,si:ch211-113a14.11,si:ch211-113a14.22,si:dkey-261m9.19,h2bc1,si:dkey-108k21.11,si:dkey-261m9.6	Histone H2B {ECO:0000256|RuleBase:RU000451};,Histone H2B {ECO:0000256|RuleBase:RU000451};,Histone H2B {ECO:0000256|RuleBase:RU000451};,Histone H2B {ECO:0000256|RuleBase:RU000451};,Histone H2B 3;,Si:ch211-113a14.11 {ECO:0000313|Ensembl:ENSDARP00000126712};,Histone H2B {ECO:0000256|RuleBase:RU000451};,Histone H2B {ECO:0000256|RuleBase:RU000451};,Histone H2B {ECO:0000256|RuleBase:RU000451};,Histone …
A0A140LG54,B3DJF8,F1QAU0,F1R4A4,G1K2V1,Q05AK8,Q5BJA5,Q6PC60,R4GE15,X1WC20,X1WDH8,X1WG17,X1WH60,X1WHF1	3	0.515233	0.0437491	0.358699	-0.420296	29.3863	29.1841	29.7425	28.5597	29.4872	29.1447	29.3146	29.3246	29.4399	29.2789	29.9585	29.9314	29.27	si:dkey-23a13.22,LOC570661,unknown,ano9a,hist2h2l,si:ch211-113a14.22,si:dkey-261m9.19,h2bc1,si:dkey-108k21.11,si:dkey-261m9.6	Histone H2B {ECO:0000256|RuleBase:RU000451};,Histone H2B {ECO:0000256|RuleBase:RU000451};,Histone H2B {ECO:0000256|RuleBase:RU000451};,Histone H2B {ECO:0000256|RuleBase:RU000451};,Histone H2B 3;,Histone H2B {ECO:0000256|RuleBase:RU000451};,Histone H2B {ECO:0000256|RuleBase:RU000451};,Histone H2B {ECO:0000256|RuleBase:RU000451};,Histone H2B {ECO:0000256|RuleBase:RU000451};,Histone H2B {ECO:0000256…
A0A140LG74,A0A2R8RI79,A0A2R8RTZ6,F1QJ26,F1QMZ0,F1QNI8,F1QUS3,F1R003	7	0.843687	0.0966961	0.449144	-1.32775	26.4382	25.5224	26.0279	NA	25.5529	25.9693	26.0899	25.6635	25.8729	25.8847	28.633	29.9771	25.6261	zp2.2,si:zfos-1505d6.3,zp2.5,zp2.6,zp2.3,zp2.1	Zona pellucida glycoprotein 2, tandem duplicate 2 {ECO:0000313|Ensembl:ENSDARP00000142252};,Si:zfos-1505d6.3 {ECO:0000313|Ensembl:ENSDARP00000145439};,Zona pellucida glycoprotein 2, tandem duplicate 5 {ECO:0000313|Ensembl:ENSDARP00000152779};,Zona pellucida glycoprotein 2, tandem duplicate 6 {ECO:0000313|Ensembl:ENSDARP00000109385};,Zona pellucida glycoprotein 2, tandem duplicate 3 {ECO:0000313|E…
A0A140LG76	7	0.623218	0.672044	0.886407	0.0589234	29.6282	29.8783	29.5928	29.2606	29.6141	29.7304	29.5476	29.7373	29.7349	29.9247	29.3875	29.7203	29.4104	aldh4a1	Multifunctional fusion protein {ECO:0000256|RuleBase:RU366016, ECO:0000256|RuleBase:RU366030};
A0A140LG76,Q7SY23	35	0.475402	0.420282	0.748895	0.106216	31.6324	31.9311	31.5531	31.2738	31.6196	31.7128	31.5444	31.7946	31.7654	31.8546	31.4681	31.5775	31.4934	aldh4a1	Multifunctional fusion protein {ECO:0000256|RuleBase:RU366016, ECO:0000256|RuleBase:RU366030};
A0A140LG87,Q6PC43	3	0.555241	0.09072	0.439831	-0.281012	28.252	27.7208	28.3316	28.1696	28.2884	28.4306	28.2923	27.8961	28.6579	28.2291	28.3684	28.6436	27.9953	arl3l2	ADP ribosylation factor-like GTPase 3, like 2 {ECO:0000313|Ensembl:ENSDARP00000142265};
A0A140LGD4	24	0.853665	0.123774	0.486602	0.525096	32.0594	32.8089	33.0481	32.1884	31.2226	31.5633	31.7069	31.6895	31.9938	32.3873	31.1521	32.088	32.8636	loc564481	Hypothetical protein LOC564481 {ECO:0000313|Ensembl:ENSDARP00000142313};
A0A140LGI1,A0A140LH00,A0A140LH16,P0CF95	2	0.488059	0.253653	0.617066	0.206209	31.4549	31.3719	31.3808	31.4611	31.6345	31.6257	31.2144	31.607	31.8205	31.6009	30.6523	31.6029	31.4864	bicdl1	BICD family-like cargo adapter 1 {ECO:0000313|Ensembl:ENSDARP00000142360};
A0A140LGJ0,A0A2R8Q1W8,A0A2R8RQT4,A0A2R8RSR5,E7FGA5,E9QJ27,F1QS99,F8W316	2	0.421417	0.430928	0.757502	0.235642	26.7986	27.788	26.1178	26.3504	NA	27.0523	26.6167	26.5298	26.6344	27.0583	NA	26.8421	26.9964	gsr	Glutathione reductase {ECO:0000313|Ensembl:ENSDARP00000142369};
A0A140LGJ9,F1QWW6,H9GYR4	2	0.444529	0.060445	0.392188	0.489712	26.5318	27.0632	26.4873	26.7676	26.7611	26.6173	26.2347	26.7901	26.5909	26.9974	25.2026	26.4189	26.451	dnajc11b,dnajc11a	DnaJ (Hsp40) homolog, subfamily C, member 11b {ECO:0000313|Ensembl:ENSDARP00000142378};,DnaJ (Hsp40) homolog, subfamily C, member 11a {ECO:0000313|Ensembl:ENSDARP00000026754};
A0A140LGK1	2	0.481377	0.00323554	0.106986	-0.571885	27.8555	27.4076	27.9539	27.5971	28.1919	28.2815	27.9177	27.7022	27.2238	27.8126	28.639	27.8649	27.674	lcp1	Plastin-2 {ECO:0000313|Ensembl:ENSDARP00000142380};
A0A140LGK1,Q6DG81,Q6P698	7	0.737971	0.00515468	0.138173	-0.410724	31.5917	31.0626	31.5564	31.4153	31.6414	31.9565	31.9674	31.4157	31.444	31.4394	31.7436	31.9169	31.5409	lcp1,pls3	Plastin-2 {ECO:0000313|Ensembl:ENSDARP00000142380};,Plastin 3 (T isoform) {ECO:0000313|EMBL:AAH76470.1, ECO:0000313|Ensembl:ENSDARP00000054848};
A0A140LGK1,Q6P698	19	0.752559	0.00233699	0.0901271	-0.544285	29.7862	29.1783	29.8107	29.4338	29.8791	30.0972	30.1395	29.6844	29.4607	29.4212	30.3559	30.0676	29.9059	lcp1	Plastin-2 {ECO:0000313|Ensembl:ENSDARP00000142380};
A0A140LGL3,A0A2R8QPD1	3	0.635731	0.445722	0.763799	0.151141	25.8152	25.7448	25.8735	26.0292	25.8597	25.7273	26.2722	25.3438	26.1122	25.9195	25.2565	25.4489	26.1953	utrn	Utrophin {ECO:0000313|Ensembl:ENSDARP00000142392};
A0A140LGM4	2	0.0903344	0.580114	0.837046	-0.228133	27.9369	27.3896	27.7606	27.2894	27.1957	28.6773	29.3046	28.5683	28.4667	27.6147	27.3687	NA	27.6708	macrod2	Mono-ADP ribosylhydrolase 2 {ECO:0000313|Ensembl:ENSDARP00000142403};
A0A140LGS2,A4FVM2,E7EXD7,E7EZX1,E7F5W3,E7FE07,F1QTL1,Q4FZZ7,Q561S9,Q5XJK2,Q7ZUY3,R4GE02,X1WDJ9	6	0.54902	0.11589	0.476523	-0.71966	34.4855	33.3251	35.0875	34.8903	34.9039	34.6175	34.6504	32.1865	34.8694	34.5956	34.8286	34.984	34.8872	si:ch1073-153i20.5,hist1h2a6,si:ch211-113a14.19,hist1h2a5,hist1h2a10,hist1h2a1,hist1h2a11,hist1h2a2,hist1h2a3,h2ax1,h2ax,si:ch211-113a14.11,si:dkey-108k21.19	Histone H2A {ECO:0000256|RuleBase:RU003767};,Histone H2A {ECO:0000256|RuleBase:RU003767};,Histone H2A {ECO:0000256|RuleBase:RU003767};,Histone H2A {ECO:0000256|RuleBase:RU003767};,Histone H2A {ECO:0000256|RuleBase:RU003767};,Histone H2A {ECO:0000256|RuleBase:RU003767};,Histone H2A {ECO:0000256|RuleBase:RU003767};,Histone H2A {ECO:0000256|RuleBase:RU003767};,Histone H2A {ECO:0000256|RuleBase:RU003…
A0A140LGS9	7	0.560111	0.129755	0.494318	-0.574611	26.9141	26.659	27.2112	26.9167	27.2282	27.1844	27.7833	25.5625	26.1406	27.8349	27.6042	26.1972	26.6472	selenoj	Selenoprotein J {ECO:0000313|Ensembl:ENSDARP00000142458};
A0A140LGU1,E7FAZ5	20	0.611601	0.927916	0.975911	0.0148461	32.2485	32.3244	32.2606	32.313	32.1024	32.4186	32.4256	32.0788	32.3476	32.2285	31.5983	32.6406	32.2429	hp1bp3	Heterochromatin protein 1-binding protein 3 {ECO:0000256|ARBA:ARBA00019297};
A0A140LGV2,A3KPR4,X1WGM1	4	0.622402	0.188851	0.556716	-0.26702	34.7259	34.5429	34.5849	34.3882	35.0493	34.5272	34.741	34.6421	34.8635	34.2913	35.6139	34.6401	34.8263	si:ch73-368j24.1,hist1h4l,unknown	Histone H4 {ECO:0000256|RuleBase:RU000528};,Histone H4 {ECO:0000256|RuleBase:RU000528};,Histone H4 {ECO:0000256|RuleBase:RU000528};
A0A140LGV6,A0A140LH74,A0A171EBK3,Q7ZWA3,Q7ZWA3-2	2	0.13307	0.791696	0.931322	0.0572791	26.2821	25.8039	NA	26.49	26.0957	25.8326	26.5808	26.7579	25.8169	26.44	26.4073	26.338	26.5403	rbmx	RNA-binding motif protein, X chromosome {ECO:0000313|Ensembl:ENSDARP00000142485};
A0A140LGX4	2	0.493353	0.0221464	0.279668	0.935716	25.6926	27.2422	25.6236	26.1341	26.0511	25.3493	24.2189	26.1144	26.0053	26.4553	25.0456	25.0599	25.0115	obscnb	Obscurin, cytoskeletal calmodulin and titin-interacting RhoGEF b {ECO:0000313|Ensembl:ENSDARP00000142503};
A0A140LGY7,A0A140LH51,A0A2R8QI85,A0A2R8QJ64,X1WDB0	2	0.483185	0.7333	0.909018	-0.143348	25.9983	NA	26.4612	25.6374	25.4045	26.3447	26.0697	24.9459	26.6499	26.4735	NA	NA	NA	map1aa,map1ab	Microtubule-associated protein 1Aa {ECO:0000313|Ensembl:ENSDARP00000142517};,Microtubule-associated protein 1Ab {ECO:0000313|Ensembl:ENSDARP00000154882};
A0A140LGZ1,A0A140LH11,A0A140LH24,A0A140LH34	2	0.49628	0.699621	0.897753	0.174022	26.4394	27.7161	26.4261	26.4279	26.2323	25.5721	26.1601	NA	25.7036	27.0727	27.3715	NA	25.7119	histh1l2,si:dkey-23a13.9,si:dkey-23a13.17,h1l1	Si:ch1073-153i20.4 {ECO:0000313|Ensembl:ENSDARP00000142521};,Si:dkey-23a13.9 {ECO:0000313|Ensembl:ENSDARP00000142541};,Si:dkey-23a13.17 {ECO:0000313|Ensembl:ENSDARP00000142554};,Si:ch1073-159d7.7 {ECO:0000313|Ensembl:ENSDARP00000142564};
A0A140LH08,A0A2R8Q067,A0A2R8Q490,A0A2R8Q6S0,A0A2R8Q895,A0A2R8QAG3,A0A2R8QBT5,A0A2R8QC93,A0A2R8QCY1,A0A2R8QD98,A0A2R8QFM5,A0A2R8QFQ2,A0A2R8QIV4,A0A2R8RJ19,A0A2R8RQA0,A0A2R8RZP8,E7F297,F1Q9R6,F1QRM7,Q1ECW5,X1WGD2	3	0.620828	0.768305	0.923156	0.0552904	28.6833	28.9175	28.7215	28.3526	28.8362	28.9658	27.9148	28.9207	28.8574	28.4706	28.6952	28.8005	28.7469	dgkab,LOC567728,dgkaa,dgkb,dgkg	Diacylglycerol kinase {ECO:0000256|RuleBase:RU361128};,Diacylglycerol kinase {ECO:0000256|RuleBase:RU361128};,Diacylglycerol kinase {ECO:0000256|RuleBase:RU361128};,Diacylglycerol kinase {ECO:0000256|RuleBase:RU361128};,Diacylglycerol kinase {ECO:0000256|RuleBase:RU361128};
A0A140LH30,F1Q917,Q7SXN5	5	0.553143	0.223153	0.587555	0.407093	27.4729	27.8186	27.1723	27.5874	27.5895	28.288	27.3443	27.3411	28.0101	27.8829	25.8619	27.3601	27.4186	dnm1l	Dynamin-1-like protein {ECO:0000256|ARBA:ARBA00018833};
A0A140LH30,F1QB59,Q7SXN5	3	0.497202	0.0789521	0.429655	0.552148	27.8599	28.6373	28.0161	28.3234	27.8251	26.8019	27.8918	28.2377	28.0184	28.175	26.7562	28.2117	27.4239	dnm1l	Dynamin-1-like protein {ECO:0000256|ARBA:ARBA00018833};
A0A140LH30,Q7SXN5	14	0.551228	0.0332677	0.323328	0.298615	27.5913	27.9115	27.6161	27.7719	27.4076	27.6171	27.4524	27.7348	27.6595	27.7386	26.9987	27.5598	27.6272	dnm1l	Dynamin-1-like protein {ECO:0000256|ARBA:ARBA00018833};
A0A140LH37,A0A2R8Q1W8,A0A2R8RQT4,A0A2R8RSR5,E7FGA5,E9QJ27,F1QS99	2	0.466569	0.533899	0.81146	0.395262	27.9513	28.8419	28.8108	28.6132	28.7324	27.9864	27.5659	NA	26.5033	28.7954	27.708	25.9556	NA	gsr	Glutathione-disulfide reductase {ECO:0000256|ARBA:ARBA00012607};
A0A140LH37,A0A2R8RQT4,A0A2R8RSR5,E7FGA5,F1QS99	2	0.498314	0.361695	0.711082	0.405264	27.0186	27.5212	NA	26.3349	27.2215	27.065	25.4486	27.0615	27.0256	26.9784	NA	27.3665	28.1623	gsr	Glutathione-disulfide reductase {ECO:0000256|ARBA:ARBA00012607};
A0A140LH64	2	0.461948	0.782354	0.929517	0.0878865	27.8541	27.9719	27.5284	NA	28.5271	27.5664	27.3902	27.8438	27.3396	27.8924	27.1443	28.7287	28.4627	loc564660	Hypothetical protein LOC564660 {ECO:0000313|Ensembl:ENSDARP00000142594};
A0A140LH64,A8WG08,A8WG86,A8WGA7	6	0.745714	0.17519	0.546332	0.439412	32.0132	32.9693	32.0655	32.2968	31.6644	32.1391	31.4206	32.1655	32.0986	31.0753	31.1646	32.3065	32.7917	loc564660,jac6,jac8,jac9	Hypothetical protein LOC564660 {ECO:0000313|Ensembl:ENSDARP00000142594};,Jacalin 6 {ECO:0000313|Ensembl:ENSDARP00000132200};,Jacalin 8 {ECO:0000313|Ensembl:ENSDARP00000099044};,Jacalin 9 {ECO:0000313|Ensembl:ENSDARP00000101037};
A0A140LH64,A8WG08,A8WGA7	7	0.680515	0.18782	0.555284	0.638483	33.343	34.875	33.7663	34.0161	32.8653	32.9338	31.9729	33.0495	33.0908	32.3295	32.687	33.9174	34.6128	loc564660,jac6,jac9	Hypothetical protein LOC564660 {ECO:0000313|Ensembl:ENSDARP00000142594};,Jacalin 6 {ECO:0000313|Ensembl:ENSDARP00000132200};,Jacalin 9 {ECO:0000313|Ensembl:ENSDARP00000101037};
A0A171EBK3,Q7ZWA3,Q7ZWA3-2	4	0.461215	0.343925	0.697052	-0.15594	28.5652	28.6054	28.8679	28.5192	28.6568	28.6916	28.7751	28.2741	28.7586	28.0154	28.6516	28.2162	28.7508	rbmx	RNA-binding motif protein, X chromosome {ECO:0000313|Ensembl:ENSDARP00000009865};
A0A1D5NS25,A0A1D5NSE8,A0A1D5NSI6,A0A1D5NSK1,A8WGA6,B7ZVL6,E9QDI4,E9QEG1,E9QIW4,Q6P0T7,Q7ZZW4	14	0.821919	0.49792	0.795607	-0.237404	32.5553	33.017	32.4441	32.3645	32.4588	32.5329	31.8249	32.591	32.6566	32.4359	34.0975	32.6857	31.5547	tnnt3b	Troponin T type 3b (skeletal, fast) {ECO:0000313|Ensembl:ENSDARP00000142633};
A0A1D5NS25,A0A1D5NSE8,A0A1D5NSI6,A8WGA6,B7ZVL6,E9QDI4,E9QEG1,E9QIW4,Q6P0T7,Q7ZZW4	2	0.436626	0.408753	0.740322	0.500058	29.0968	29.6604	29.4682	29.668	29.4663	28.9689	26.9729	29.5434	29.1576	28.8186	30.7986	27.5424	NA	tnnt3b	Troponin T type 3b (skeletal, fast) {ECO:0000313|Ensembl:ENSDARP00000142633};
A0A1D5NS25,A0A1D5NSE8,A0A1D5NSI6,A8WGA6,B7ZVL6,E9QDI4,Q6P0T7,Q7ZZW4	2	0.496583	0.478607	0.784054	-0.566889	26.8181	27.5601	NA	25.7466	NA	26.2503	NA	27.3763	25.8334	NA	28.1417	NA	NA	tnnt3b	Troponin T type 3b (skeletal, fast) {ECO:0000313|Ensembl:ENSDARP00000142633};
A0A1D5NS25,A0A1D5NSI6,A8WGA6,B7ZVL6,E9QDI4,Q6P0T7,Q7ZZW4	5	0.663321	0.236753	0.598658	-0.644356	24.159	22.6375	24.3594	24.9504	24.6669	24.2885	23.5854	23.0971	24.1929	24.1597	26.2014	23.6096	NA	tnnt3b	Troponin T type 3b (skeletal, fast) {ECO:0000313|Ensembl:ENSDARP00000142633};
A0A1D5NS25,E9QDI4	4	0.646644	0.593054	0.844627	-0.114753	30.4274	30.6668	30.5493	30.5491	30.6494	30.4338	29.7633	30.2089	30.3446	30.5566	31.1207	30.3921	29.8941	tnnt3b	Troponin T type 3b (skeletal, fast) {ECO:0000313|Ensembl:ENSDARP00000142633};
A0A1D5NS40,A0A1D5NSA5,A0A1D5NSE7,A0A1D5NSG3,A0A1D5NSL6,A0A1D5NSX9,A0A1I7Q3W7,A0A2R8QH41,A0A2R8RQ88,A0A2R8RYF6,E7FBZ3,P13104,Q6NYQ0,Q7ZVK9	2	0.499757	0.726337	0.909018	0.261329	28.9454	29.3034	NA	28.8942	28.9347	NA	NA	28.981	29.3565	28.682	30.6607	26.7509	NA	tpma,tpm1	Tropomyosin alpha-1 chain {ECO:0000313|Ensembl:ENSDARP00000142649};,Tropomyosin 1 (alpha) {ECO:0000313|Ensembl:ENSDARP00000151393};
A0A1D5NS40,A0A1D5NSA5,A0A1D5NSE7,A0A1D5NSG3,A0A1D5NSL6,A0A1D5NSX9,A0A2R8Q650,A0A2R8QH41,A0A2R8RQ88,A0A2R8RR81,A0A2R8RYF6,A7E2K1,E7FBZ3,I3ISQ1,P13104,Q6NYQ0,Q6P0W3,Q7ZVK9,Q803M1	4	0.620273	0.377741	0.72273	-0.491205	29.96	30.9924	29.535	30.3532	29.8596	29.7682	29.545	29.6587	30.1119	29.4928	31.8444	30.6816	27.6776	tpma,tpm3,tpm1	Tropomyosin alpha-1 chain {ECO:0000313|Ensembl:ENSDARP00000142649};,Tropomyosin 3 {ECO:0000313|Ensembl:ENSDARP00000149575};,Tropomyosin 1 (alpha) {ECO:0000313|Ensembl:ENSDARP00000151393};
A0A1D5NS40,A0A1D5NSA5,A0A1D5NSE7,A0A1D5NSL6,A0A1D5NSX9,A0A1I7Q3W7,A0A2R8Q650,A0A2R8QH41,A0A2R8RQ88,A0A2R8RR81,A0A2R8RYF6,A7E2K1,E7FBZ3,F1QKG7,F1R412,I3ISQ1,P13104,Q1LXM1,Q1LXM2,Q6NYQ0,Q6P0W3,Q7T3F0,Q7ZVK9,Q803M1	2	0.488207	0.444661	0.763579	-0.31599	27.4045	27.6588	26.4548	27.3109	28.0932	27.4611	26.9653	27.2539	26.8619	27.1441	29.3627	27.038	27.2496	tpma,tpm3,tpm1,tpm4a	Tropomyosin alpha-1 chain {ECO:0000313|Ensembl:ENSDARP00000142649};,Tropomyosin 3 {ECO:0000313|Ensembl:ENSDARP00000149575};,Tropomyosin 1 (alpha) {ECO:0000313|Ensembl:ENSDARP00000151393};,Tropomyosin 4a {ECO:0000313|Ensembl:ENSDARP00000015843};
A0A1D5NS40,A0A1D5NSG1,A0A1I7Q3W7,A0A286Y9C2,P13104,Q6P0W3	2	0.495007	0.772682	0.926407	-0.174921	29.4815	30.778	28.317	27.8961	29.3368	29.4061	29.1339	30.3237	30.3132	28.8975	31.3833	29.8369	28.156	tpma,tpm4b,tpm3	Tropomyosin alpha-1 chain {ECO:0000313|Ensembl:ENSDARP00000142649};,Tropomyosin 4b {ECO:0000313|Ensembl:ENSDARP00000143569};,Tropomyosin 3 {ECO:0000313|Ensembl:ENSDARP00000004352};
A0A1D5NS41,E9QIK2,Q9W767	2	0.464028	0.995199	0.997051	-0.00168865	26.5136	26.6809	26.1835	26.5208	26.5581	25.9164	27.2406	26.5834	26.3962	26.7155	27.418	25.77	26.1796	mdka	Midkine a {ECO:0000313|Ensembl:ENSDARP00000142650};
A0A1D5NS50,E7EZP6,F1QGP8	3	0.51004	0.0190033	0.260959	-0.673193	29.5574	29.2493	29.8022	28.2892	29.4436	29.6524	29.6578	29.1911	29.7056	29.3409	30.3979	30.4104	29.5489	hmgb3a	High mobility group box 3a {ECO:0000313|Ensembl:ENSDARP00000142659};
A0A1D5NS50,F1QGP8	2	0.435395	0.845525	0.950169	0.0287503	28.7268	28.7748	28.9509	28.721	28.6038	28.8699	28.5088	28.3963	28.816	29.078	28.4095	28.932	28.6612	hmgb3a	High mobility group box 3a {ECO:0000313|Ensembl:ENSDARP00000142659};
A0A1D5NS76,A0A2R8Q396,A0A2R8QMK9,E7F2W2,E7FE08,E9QET4,X1WHN9	11	0.487542	0.471094	0.779111	0.119864	27.6609	27.5562	27.7263	27.6275	27.5162	27.8327	27.8842	27.935	27.6608	27.7165	26.9335	27.7132	27.8293	tjp1b,tjp1a	Tight junction protein 1b {ECO:0000313|Ensembl:ENSDARP00000142686};,Tight junction protein 1a {ECO:0000313|Ensembl:ENSDARP00000148362};
A0A1D5NS89,A0A2R8QGA4,E7F3A5	3	0.432447	0.536714	0.812661	-0.174878	31.5422	31.2259	31.7347	31.7062	31.8586	32.3344	31.6979	31.5325	30.6023	31.5454	30.8543	31.2977	32.1161	si:ch211-212k18.7	Si:ch211-212k18.7 {ECO:0000313|Ensembl:ENSDARP00000142699};
A0A1D5NSA5,A0A1D5NSG1,A0A1D5NSG3,A0A1D5NSL6,A0A2R8Q650,A0A2R8RR81,I3ISQ1,P13104,Q6P0W3,Q803M1	2	0.420133	0.102602	0.462007	-0.274777	30.2245	30.1551	30.3902	30.2995	30.3665	30.1323	30.2864	30.3852	29.7444	30.2998	30.3392	30.6568	29.6387	tpma,tpm3	Tropomyosin alpha-1 chain {ECO:0000313|Ensembl:ENSDARP00000142715};,Tropomyosin 3 {ECO:0000313|Ensembl:ENSDARP00000149575};
A0A1D5NSF4,Q6DGC8	8	0.44542	0.128816	0.492367	0.218853	29.6502	29.6487	29.7318	29.622	29.6068	29.6376	29.6362	29.7243	30.0362	29.6157	29.0882	29.5442	29.9107	lctla	Lactase-like a {ECO:0000313|Ensembl:ENSDARP00000142769};
A0A1D5NSF9,A0A1D5NSJ3,Q5PR44	2	0.370166	0.766836	0.923156	-0.0627515	27.6521	28.2768	27.7529	27.2534	27.8341	27.652	27.5199	27.5142	27.9063	27.3833	NA	NA	27.4278	si:dkey-19b23.15,sat2a	Si:dkey-19b23.15 {ECO:0000313|Ensembl:ENSDARP00000142774};,Spermidine/spermine N1-acetyltransferase family member 2a {ECO:0000313|Ensembl:ENSDARP00000142809};
A0A1D5NSG1,A0A1D5NSX9,A0A1D5NSY1,A0A1I7Q3W7,A0A2R8RYF6,P13104,Q7ZVK9	4	0.590192	0.797773	0.933552	-0.127003	29.1616	29.9066	28.5286	29.6115	29.7535	28.8394	28.1335	28.9367	29.1798	28.875	31.2791	28.8163	28.0788	tpma,tpm1	Tropomyosin alpha-1 chain {ECO:0000313|Ensembl:ENSDARP00000142776};,Tropomyosin 1 (alpha) {ECO:0000313|Ensembl:ENSDARP00000155971};
A0A1D5NSG3,A0A1D5NSX9,A0A1D5NSY1,A0A1I7Q3W7,A0A286Y9C2,P13104	5	0.779578	0.50395	0.799318	-0.561566	26.384	27.3648	NA	23.9343	26.4973	26.0009	25.7421	27.0448	26.9666	25.2055	29.176	25.9076	NA	tpma,tpm4b	Tropomyosin alpha-1 chain {ECO:0000313|Ensembl:ENSDARP00000142778};,Tropomyosin 4b {ECO:0000313|Ensembl:ENSDARP00000143569};
A0A1D5NSH1,A0A286Y8V0,A0A2R8QQ58,Q6DGC8	4	0.312477	0.730506	0.909018	0.0443776	29.8167	29.8946	29.7072	29.6652	30.0282	29.8805	29.6981	29.8762	29.8516	29.5621	29.8129	29.6404	30.1838	lctla,lctlb	Lactase-like a {ECO:0000313|Ensembl:ENSDARP00000142786};,Lactase-like b {ECO:0000313|Ensembl:ENSDARP00000143604};
A0A1D5NSH1,Q6DGC8	9	0.651089	0.859292	0.955464	0.0301379	30.5706	30.1907	30.4956	30.3318	30.5377	30.4835	30.7796	30.93	30.9279	30.4591	30.176	30.8605	30.6744	lctla	Lactase-like a {ECO:0000313|Ensembl:ENSDARP00000142786};
A0A1D5NSK6,E7FAN5,F1R704	10	0.789396	0.00868028	0.1788	-0.445785	29.8081	29.5328	30.2364	29.4144	29.924	30.0644	30.1662	29.6611	29.3123	29.7537	30.2102	29.5845	29.8368	f2	Coagulation factor II (thrombin) {ECO:0000313|Ensembl:ENSDARP00000142823};
A0A1D5NSM6,A0A286YA84,A0A2R8Q0Z2,A0A2R8Q192,A0A2R8Q6A5,A0A2R8Q706,A0A2R8QAW3,A0A2R8QEA2,A0A2R8QRN5,A0A2R8QTE6,A0A2R8RI36,A0A2R8RLP2,E7F6X3	5	0.436555	0.0951041	0.44714	0.787139	25.542	26.5896	23.7949	25.9428	26.1146	25.4733	24.7508	24.9143	25.4821	26.7985	NA	25.4298	25.6715	madd	MAP kinase-activating death domain protein {ECO:0000256|ARBA:ARBA00017868};
A0A1D5NSP7,A0A2R8QDT8,A0A2R8RSK7,E7F4T2,F1QDC0,F1R7M3,Q1MTF2,Q5TZ68	2	0.382089	0.117189	0.478077	0.426654	26.9909	27.4321	26.9977	27.419	27.1703	26.0777	26.8603	27.1716	27.3125	27.4804	NA	26.6851	26.2936	cacna2d2a,cacna2d1a,si:dkey-266j7.2,cacna2d2b	Calcium channel, voltage-dependent, alpha 2/delta subunit 2a {ECO:0000313|Ensembl:ENSDARP00000142864};,Calcium channel, voltage-dependent, alpha 2/delta subunit 1a {ECO:0000313|Ensembl:ENSDARP00000151852};,Si:dkey-266j7.2 {ECO:0000313|Ensembl:ENSDARP00000151934};,Calcium channel, voltage-dependent, alpha 2/delta subunit 2b {ECO:0000313|Ensembl:ENSDARP00000099574};
A0A1D5NSP9,A0A2R8RPQ9,E7F4W3,F1QVB1	3	0.427934	0.0972918	0.450103	-0.66024	28.4643	28.2384	29.0962	28.6968	28.9169	28.3665	28.6508	26.3044	28.3677	28.9506	29.0603	28.6759	28.2471	si:dkey-11k2.7,ptgr1	15-oxoprostaglandin 13-reductase {ECO:0000256|ARBA:ARBA00013509};,15-oxoprostaglandin 13-reductase {ECO:0000256|ARBA:ARBA00013509};
A0A1D5NSQ1,F1Q7F8,Q6IQ97	4	0.427569	0.506954	0.800885	-0.137077	26.797	26.7222	26.7607	27.4488	26.9129	26.96	27.2711	26.5995	26.5228	26.3222	26.9724	26.3159	26.755	rbm4.1,rbm4.2	RNA-binding protein 4.1 {ECO:0000313|Ensembl:ENSDARP00000142868};,RNA-binding motif protein 4.2 {ECO:0000313|Ensembl:ENSDARP00000071862};
A0A1D5NSR4,E7F7W5	2	0.496285	0.108898	0.466996	0.378919	29.2503	29.7285	29.1039	29.6825	28.5702	29.0675	29.319	29.5828	28.9463	29.3094	29.7796	28.525	29.3891	chd9	DNA helicase {ECO:0000256|ARBA:ARBA00012551};
A0A1D5NSS4,E7EXT3	4	0.507119	0.617906	0.859299	0.11946	29.0723	29.0049	29.1438	29.9678	29.495	29.2366	29.1058	29.0712	29.0835	28.9467	28.7804	28.3139	28.7184	pygmb	Alpha-1,4 glucan phosphorylase {ECO:0000256|RuleBase:RU000587};
A0A1D5NSU2,A0A2R8QCK3,A0A2R8QDQ1,A0A2R8QKD7,B3DGV3,F6NQT3,O13166,O13168,Q1LXH1,Q7T289,Q9PTS6	2	0.440785	0.240472	0.6016	0.305183	25.3244	25.6394	25.3706	25.9208	25.5189	25.5711	24.4101	25.138	24.9256	25.6607	24.919	NA	25.4941	tle3b,tle3a,tle5,chico	Transducin-like enhancer protein 3-B {ECO:0000313|Ensembl:ENSDARP00000142910};,Transducin-like enhancer protein 3-A {ECO:0000313|Ensembl:ENSDARP00000151297};,TLE family member 5, transcriptional modulator {ECO:0000313|Ensembl:ENSDARP00000153468};,Chico {ECO:0000313|Ensembl:ENSDARP00000007256};
A0A1D5NT02,A0A2R8Q3R6,Q6P967	2	0.407513	0.78056	0.929517	0.0516525	26.8302	27.2004	27.0741	26.783	27.1125	26.9944	26.4501	26.8592	26.904	27.0813	26.4004	26.7944	26.3079	gnao1b	Guanine nucleotide-binding protein (G protein), alpha-activating activity polypeptide O, b {ECO:0000313|Ensembl:ENSDARP00000142974};
A0A1D5NT06,F6P1A9	6	0.344725	0.579714	0.837013	-0.061943	28.1398	28.0695	28.075	28.2424	28.0812	28.1883	28.0546	27.9334	28.1069	28.2528	28.4507	28.1747	28.0478	otub1b	Ubiquitinyl hydrolase 1 {ECO:0000256|ARBA:ARBA00012759};
A0A1L1QZE5,A0A2R8Q8S1,F1QNG4,F8W5K1,P79737,Q503B6,Q6AZA4,Q6DGD1,Q7ZUL8	2	0.492159	0.397558	0.732985	-0.149833	28.876	28.7413	29.2769	29.0781	28.9687	28.9904	28.2564	28.9791	28.6605	28.6497	29.2263	28.9868	28.6979	hrasb,kras,hrasa,nras,unknown	Small monomeric GTPase {ECO:0000256|ARBA:ARBA00011984};,Small monomeric GTPase {ECO:0000256|ARBA:ARBA00011984};,Small monomeric GTPase {ECO:0000256|ARBA:ARBA00011984};,GTPase NRas;,Small monomeric GTPase {ECO:0000256|ARBA:ARBA00011984};
A0A1L1QZF2	15	0.411311	0.270126	0.627961	-0.127645	31.5512	31.4171	31.7646	31.3841	31.3887	31.5941	31.6825	31.4937	31.5954	31.4503	31.8309	31.429	31.5833	taldo1	Transaldolase {ECO:0000256|ARBA:ARBA00018292, ECO:0000256|RuleBase:RU000501};
A0A1L1QZG0	7	0.52167	0.264752	0.624174	-0.257966	28.1083	27.9421	28.2604	27.9882	28.0306	28.5251	28.2007	27.0101	28.3969	28.3261	27.9357	28.4709	28.2123	cct2	T-complex protein 1 subunit beta {ECO:0000256|ARBA:ARBA00018961};
A0A1L1QZI9,B0UXF7	4	0.6133	0.81112	0.938033	-0.0743779	28.5002	28.9219	28.7589	28.0148	28.7687	29.2719	28.292	28.3483	27.5119	28.7467	27.8981	28.2345	29.2342	col4a5	Collagen, type IV, alpha 5 (Alport syndrome) {ECO:0000313|Ensembl:ENSDARP00000143110};
A0A1L1QZI9,B0UXF7,F1Q8S5,F1QG79	2	0.475822	0.27821	0.635689	-0.429722	29.114	29.7583	29.374	28.4331	29.3643	30.5674	29.1067	28.4882	27.9394	28.9527	28.6969	28.8637	29.8229	col4a5,col4a1	Collagen, type IV, alpha 5 (Alport syndrome) {ECO:0000313|Ensembl:ENSDARP00000143110};,Collagen, type IV, alpha 1 {ECO:0000313|Ensembl:ENSDARP00000071763};
A0A1L1QZM6,Q6ZM34	3	0.582947	0.958559	0.98579	-0.015135	27.992	27.5134	27.988	28.1011	28.1012	28.3035	28.3809	28.3279	28.1607	27.4751	26.7538	28.4702	28.3285	vps35	VPS35 retromer complex component {ECO:0000313|Ensembl:ENSDARP00000143145};
A0A1L1QZU5,E7EZ79	2	0.499997	0.0369211	0.338471	1.41029	26.0627	26.2523	NA	NA	NA	NA	NA	26.8133	NA	NA	25.1225	NA	NA	mybpc3	Myosin-binding protein C3 {ECO:0000313|Ensembl:ENSDARP00000143224};
A0A1L1QZU5,E7EZ79,E9QBD5	2	0.490981	0.237253	0.599514	0.603394	26.9008	26.6483	NA	NA	NA	25.9367	27.1407	27.4073	27.3707	NA	NA	NA	NA	mybpc3	Myosin-binding protein C3 {ECO:0000313|Ensembl:ENSDARP00000143224};
A0A1L1QZU5,E7EZ79,F1Q615	2	0.306873	0.875207	0.957763	-0.154116	28.4626	26.4475	NA	NA	NA	29.7371	29.6367	28.1984	28.7977	29.564	25.4075	29.4116	28.9629	mybpc3	Myosin-binding protein C3 {ECO:0000313|Ensembl:ENSDARP00000143224};
A0A1L1QZU7,A0A2R8RNY2,F1QYN1	4	0.673683	0.899929	0.967332	-0.045529	27.3441	28.0205	27.9307	26.6539	27.1808	27.7215	27.1151	27.2438	25.9656	27.9536	27.207	27.0463	28.0908	col4a6	Collagen, type IV, alpha 6 {ECO:0000313|Ensembl:ENSDARP00000143226};
[truncated: 3,853 more rows]

## Sheet: Peptides
Peptide Sequence	External IDs	Charge	Average RT	Average m/z	2ME	10FE	4ME	6FE	12FE	13FE	1ME	3ME	5ME	7FE	9FE	9ME
[truncated: 45,391 more rows]

[truncated: 1 more sheets: Design]
