# Supplementary material for: The quantification of zebrafish ocular-associated proteins provides hints for sex-biased visual impairments and perception
Source: Heliyon. 2024 Jun 13;10(12):e33057. doi: 10.1016/j.heliyon.2024.e33057 (PMC11238053; doi:10.1016/j.heliyon.2024.e33057)
Supplement: Multimedia component 3 [file mmc3.xlsx]

## Sheet: Network
node1	node2	node1 accession	node2 accession	node1 annotation	node2 annotation	score			node1	node2	node1 accession	node2 accession	node1 annotation	node2 annotation	score			node1	node2	node1 accession	node2 accession	node1 annotation	node2 annotation	score			node1	node2	node1 accession	node2 accession	node1 annotation	node2 annotation	score
LOC100329813	tfa	ENSDARP00000139186	ENSDARP00000100241	Uncharacterized protein; Belongs to the TRAFAC class myosin-kinesin ATPase superfamily. Myosin family.	Serotransferrin; Transferrins are iron binding transport proteins which bind Fe(3+) ion in association with the binding of an anion, usually bicarbonate.	0.451			apoa1a	tfa	ENSDARP00000025613	ENSDARP00000100241	Proapolipoprotein A-I; Participates in the reverse transport of cholesterol from tissues to the liver for excretion by promoting cholesterol efflux from tissues and by acting as a cofactor for the lecithin cholesterol acyltransferase (LCAT).	Serotransferrin; Transferrins are iron binding transport proteins which bind Fe(3+) ion in association with the binding of an anion, usually bicarbonate.	0.78			fgb	fga	ENSDARP00000016228	ENSDARP00000029074	Fibrinogen, B beta polypeptide.	Fibrinogen alpha chain.	0.999			plg	a2ml	ENSDARP00000045815	ENSDARP00000046442	Plasminogen; Plasmin dissolves the fibrin of blood clots and acts as a proteolytic factor in a variety of other processes including embryonic development, tissue remodeling, tumor invasion, and inflammation. In ovulation, weakens the walls of the Graafian follicle. It activates the urokinase-type plasminogen activator, collagenases and several complement zymogens, such as C1 and C5. Cleavage of f…	Sb:cb37.	0.444
LOC100329813	vtg4	ENSDARP00000139186	ENSDARP00000115012	Uncharacterized protein; Belongs to the TRAFAC class myosin-kinesin ATPase superfamily. Myosin family.	Vitellogenin 4.	0.474			apoa1a	vtg1	ENSDARP00000025613	ENSDARP00000050237	Proapolipoprotein A-I; Participates in the reverse transport of cholesterol from tissues to the liver for excretion by promoting cholesterol efflux from tissues and by acting as a cofactor for the lecithin cholesterol acyltransferase (LCAT).	Vitellogenin 1.	0.512			fgb	fgg	ENSDARP00000016228	ENSDARP00000054229	Fibrinogen, B beta polypeptide.	Fibrinogen, gamma polypeptide.	0.999			plg	apoeb	ENSDARP00000045815	ENSDARP00000058964	Plasminogen; Plasmin dissolves the fibrin of blood clots and acts as a proteolytic factor in a variety of other processes including embryonic development, tissue remodeling, tumor invasion, and inflammation. In ovulation, weakens the walls of the Graafian follicle. It activates the urokinase-type plasminogen activator, collagenases and several complement zymogens, such as C1 and C5. Cleavage of f…	Apolipoprotein Eb; APOE is an apolipoprotein, a protein associating with lipid particles, that mainly functions in lipoprotein-mediated lipid transport between organs via the plasma and interstitial fluids. APOE is a core component of plasma lipoproteins and is involved in their production, conversion and clearance. Apoliproteins are amphipathic molecules that interact both with lipids of the lip…	0.494
LOC100329813	vtg6	ENSDARP00000139186	ENSDARP00000113988	Uncharacterized protein; Belongs to the TRAFAC class myosin-kinesin ATPase superfamily. Myosin family.	Vitellogenin 6.	0.478			apoeb	apoa1a	ENSDARP00000058964	ENSDARP00000025613	Apolipoprotein Eb; APOE is an apolipoprotein, a protein associating with lipid particles, that mainly functions in lipoprotein-mediated lipid transport between organs via the plasma and interstitial fluids. APOE is a core component of plasma lipoproteins and is involved in their production, conversion and clearance. Apoliproteins are amphipathic molecules that interact both with lipids of the lip…	Proapolipoprotein A-I; Participates in the reverse transport of cholesterol from tissues to the liver for excretion by promoting cholesterol efflux from tissues and by acting as a cofactor for the lecithin cholesterol acyltransferase (LCAT).	0.92			fgb	hpxa	ENSDARP00000016228	ENSDARP00000111337	Fibrinogen, B beta polypeptide.	Hemopexin; Binds heme and transports it to the liver for breakdown and iron recovery, after which the free hemopexin returns to the circulation.	0.555			plg	fga	ENSDARP00000045815	ENSDARP00000029074	Plasminogen; Plasmin dissolves the fibrin of blood clots and acts as a proteolytic factor in a variety of other processes including embryonic development, tissue remodeling, tumor invasion, and inflammation. In ovulation, weakens the walls of the Graafian follicle. It activates the urokinase-type plasminogen activator, collagenases and several complement zymogens, such as C1 and C5. Cleavage of f…	Fibrinogen alpha chain.	0.981
LOC108179231	X1WBT0_DANRE	ENSDARP00000127787	ENSDARP00000127672	Si:ch211-212c13.8.	Si:dkey-105h12.2.	0.404			apoeb	cfh	ENSDARP00000058964	ENSDARP00000136634	Apolipoprotein Eb; APOE is an apolipoprotein, a protein associating with lipid particles, that mainly functions in lipoprotein-mediated lipid transport between organs via the plasma and interstitial fluids. APOE is a core component of plasma lipoproteins and is involved in their production, conversion and clearance. Apoliproteins are amphipathic molecules that interact both with lipids of the lip…	Complement factor H.	0.573			fgb	plg	ENSDARP00000016228	ENSDARP00000045815	Fibrinogen, B beta polypeptide.	Plasminogen; Plasmin dissolves the fibrin of blood clots and acts as a proteolytic factor in a variety of other processes including embryonic development, tissue remodeling, tumor invasion, and inflammation. In ovulation, weakens the walls of the Graafian follicle. It activates the urokinase-type plasminogen activator, collagenases and several complement zymogens, such as C1 and C5. Cleavage of f…	0.975			plg	fgb	ENSDARP00000045815	ENSDARP00000016228	Plasminogen; Plasmin dissolves the fibrin of blood clots and acts as a proteolytic factor in a variety of other processes including embryonic development, tissue remodeling, tumor invasion, and inflammation. In ovulation, weakens the walls of the Graafian follicle. It activates the urokinase-type plasminogen activator, collagenases and several complement zymogens, such as C1 and C5. Cleavage of f…	Fibrinogen, B beta polypeptide.	0.975
LOC108179231	a2ml	ENSDARP00000127787	ENSDARP00000046442	Si:ch211-212c13.8.	Sb:cb37.	0.409			apoeb	fgg	ENSDARP00000058964	ENSDARP00000054229	Apolipoprotein Eb; APOE is an apolipoprotein, a protein associating with lipid particles, that mainly functions in lipoprotein-mediated lipid transport between organs via the plasma and interstitial fluids. APOE is a core component of plasma lipoproteins and is involved in their production, conversion and clearance. Apoliproteins are amphipathic molecules that interact both with lipids of the lip…	Fibrinogen, gamma polypeptide.	0.546			fgg	a2ml	ENSDARP00000054229	ENSDARP00000046442	Fibrinogen, gamma polypeptide.	Sb:cb37.	0.552			plg	fgg	ENSDARP00000045815	ENSDARP00000054229	Plasminogen; Plasmin dissolves the fibrin of blood clots and acts as a proteolytic factor in a variety of other processes including embryonic development, tissue remodeling, tumor invasion, and inflammation. In ovulation, weakens the walls of the Graafian follicle. It activates the urokinase-type plasminogen activator, collagenases and several complement zymogens, such as C1 and C5. Cleavage of f…	Fibrinogen, gamma polypeptide.	0.901
LOC108179231	apoa1a	ENSDARP00000127787	ENSDARP00000025613	Si:ch211-212c13.8.	Proapolipoprotein A-I; Participates in the reverse transport of cholesterol from tissues to the liver for excretion by promoting cholesterol efflux from tissues and by acting as a cofactor for the lecithin cholesterol acyltransferase (LCAT).	0.4			apoeb	plg	ENSDARP00000058964	ENSDARP00000045815	Apolipoprotein Eb; APOE is an apolipoprotein, a protein associating with lipid particles, that mainly functions in lipoprotein-mediated lipid transport between organs via the plasma and interstitial fluids. APOE is a core component of plasma lipoproteins and is involved in their production, conversion and clearance. Apoliproteins are amphipathic molecules that interact both with lipids of the lip…	Plasminogen; Plasmin dissolves the fibrin of blood clots and acts as a proteolytic factor in a variety of other processes including embryonic development, tissue remodeling, tumor invasion, and inflammation. In ovulation, weakens the walls of the Graafian follicle. It activates the urokinase-type plasminogen activator, collagenases and several complement zymogens, such as C1 and C5. Cleavage of f…	0.494			fgg	apoeb	ENSDARP00000054229	ENSDARP00000058964	Fibrinogen, gamma polypeptide.	Apolipoprotein Eb; APOE is an apolipoprotein, a protein associating with lipid particles, that mainly functions in lipoprotein-mediated lipid transport between organs via the plasma and interstitial fluids. APOE is a core component of plasma lipoproteins and is involved in their production, conversion and clearance. Apoliproteins are amphipathic molecules that interact both with lipids of the lip…	0.546			plg	hpxa	ENSDARP00000045815	ENSDARP00000111337	Plasminogen; Plasmin dissolves the fibrin of blood clots and acts as a proteolytic factor in a variety of other processes including embryonic development, tissue remodeling, tumor invasion, and inflammation. In ovulation, weakens the walls of the Graafian follicle. It activates the urokinase-type plasminogen activator, collagenases and several complement zymogens, such as C1 and C5. Cleavage of f…	Hemopexin; Binds heme and transports it to the liver for breakdown and iron recovery, after which the free hemopexin returns to the circulation.	0.66
X1WBT0_DANRE	LOC108179231	ENSDARP00000127672	ENSDARP00000127787	Si:dkey-105h12.2.	Si:ch211-212c13.8.	0.404			cfh	apoeb	ENSDARP00000136634	ENSDARP00000058964	Complement factor H.	Apolipoprotein Eb; APOE is an apolipoprotein, a protein associating with lipid particles, that mainly functions in lipoprotein-mediated lipid transport between organs via the plasma and interstitial fluids. APOE is a core component of plasma lipoproteins and is involved in their production, conversion and clearance. Apoliproteins are amphipathic molecules that interact both with lipids of the lip…	0.573			fgg	f10	ENSDARP00000054229	ENSDARP00000106731	Fibrinogen, gamma polypeptide.	Coagulation factor X.	0.652			plg	tfa	ENSDARP00000045815	ENSDARP00000100241	Plasminogen; Plasmin dissolves the fibrin of blood clots and acts as a proteolytic factor in a variety of other processes including embryonic development, tissue remodeling, tumor invasion, and inflammation. In ovulation, weakens the walls of the Graafian follicle. It activates the urokinase-type plasminogen activator, collagenases and several complement zymogens, such as C1 and C5. Cleavage of f…	Serotransferrin; Transferrins are iron binding transport proteins which bind Fe(3+) ion in association with the binding of an anion, usually bicarbonate.	0.496
X1WBT0_DANRE	a2ml	ENSDARP00000127672	ENSDARP00000046442	Si:dkey-105h12.2.	Sb:cb37.	0.453			f10	fga	ENSDARP00000106731	ENSDARP00000029074	Coagulation factor X.	Fibrinogen alpha chain.	0.65			fgg	fga	ENSDARP00000054229	ENSDARP00000029074	Fibrinogen, gamma polypeptide.	Fibrinogen alpha chain.	0.999			slc24a2	krt1-19d	ENSDARP00000074550	ENSDARP00000011549	Solute carrier family 24 member 2; Belongs to the Ca(2+):cation antiporter (CaCA) (TC 2.A.19) family.	Keratin, type 1, gene 19d; Belongs to the intermediate filament family.	0.408
X1WBT0_DANRE	apoa1a	ENSDARP00000127672	ENSDARP00000025613	Si:dkey-105h12.2.	Proapolipoprotein A-I; Participates in the reverse transport of cholesterol from tissues to the liver for excretion by promoting cholesterol efflux from tissues and by acting as a cofactor for the lecithin cholesterol acyltransferase (LCAT).	0.41			f10	fgb	ENSDARP00000106731	ENSDARP00000016228	Coagulation factor X.	Fibrinogen, B beta polypeptide.	0.637			fgg	fgb	ENSDARP00000054229	ENSDARP00000016228	Fibrinogen, gamma polypeptide.	Fibrinogen, B beta polypeptide.	0.999			tfa	LOC100329813	ENSDARP00000100241	ENSDARP00000139186	Serotransferrin; Transferrins are iron binding transport proteins which bind Fe(3+) ion in association with the binding of an anion, usually bicarbonate.	Uncharacterized protein; Belongs to the TRAFAC class myosin-kinesin ATPase superfamily. Myosin family.	0.451
a2ml	LOC108179231	ENSDARP00000046442	ENSDARP00000127787	Sb:cb37.	Si:ch211-212c13.8.	0.409			f10	fgg	ENSDARP00000106731	ENSDARP00000054229	Coagulation factor X.	Fibrinogen, gamma polypeptide.	0.652			fgg	hpxa	ENSDARP00000054229	ENSDARP00000111337	Fibrinogen, gamma polypeptide.	Hemopexin; Binds heme and transports it to the liver for breakdown and iron recovery, after which the free hemopexin returns to the circulation.	0.576			tfa	apoa1a	ENSDARP00000100241	ENSDARP00000025613	Serotransferrin; Transferrins are iron binding transport proteins which bind Fe(3+) ion in association with the binding of an anion, usually bicarbonate.	Proapolipoprotein A-I; Participates in the reverse transport of cholesterol from tissues to the liver for excretion by promoting cholesterol efflux from tissues and by acting as a cofactor for the lecithin cholesterol acyltransferase (LCAT).	0.78
a2ml	X1WBT0_DANRE	ENSDARP00000046442	ENSDARP00000127672	Sb:cb37.	Si:dkey-105h12.2.	0.453			f13a1a.1	vtg5	ENSDARP00000120334	ENSDARP00000072687	Coagulation factor XIII, A1 polypeptide a, tandem duplicate 1.	Vitellogenin 5.	0.479			fgg	plg	ENSDARP00000054229	ENSDARP00000045815	Fibrinogen, gamma polypeptide.	Plasminogen; Plasmin dissolves the fibrin of blood clots and acts as a proteolytic factor in a variety of other processes including embryonic development, tissue remodeling, tumor invasion, and inflammation. In ovulation, weakens the walls of the Graafian follicle. It activates the urokinase-type plasminogen activator, collagenases and several complement zymogens, such as C1 and C5. Cleavage of f…	0.901			tfa	fga	ENSDARP00000100241	ENSDARP00000029074	Serotransferrin; Transferrins are iron binding transport proteins which bind Fe(3+) ion in association with the binding of an anion, usually bicarbonate.	Fibrinogen alpha chain.	0.662
a2ml	apoa1a	ENSDARP00000046442	ENSDARP00000025613	Sb:cb37.	Proapolipoprotein A-I; Participates in the reverse transport of cholesterol from tissues to the liver for excretion by promoting cholesterol efflux from tissues and by acting as a cofactor for the lecithin cholesterol acyltransferase (LCAT).	0.503			fga	a2ml	ENSDARP00000029074	ENSDARP00000046442	Fibrinogen alpha chain.	Sb:cb37.	0.52			fgg	tfa	ENSDARP00000054229	ENSDARP00000100241	Fibrinogen, gamma polypeptide.	Serotransferrin; Transferrins are iron binding transport proteins which bind Fe(3+) ion in association with the binding of an anion, usually bicarbonate.	0.405			tfa	fgg	ENSDARP00000100241	ENSDARP00000054229	Serotransferrin; Transferrins are iron binding transport proteins which bind Fe(3+) ion in association with the binding of an anion, usually bicarbonate.	Fibrinogen, gamma polypeptide.	0.405
a2ml	fga	ENSDARP00000046442	ENSDARP00000029074	Sb:cb37.	Fibrinogen alpha chain.	0.52			fga	apoa1a	ENSDARP00000029074	ENSDARP00000025613	Fibrinogen alpha chain.	Proapolipoprotein A-I; Participates in the reverse transport of cholesterol from tissues to the liver for excretion by promoting cholesterol efflux from tissues and by acting as a cofactor for the lecithin cholesterol acyltransferase (LCAT).	0.666			hpxa	fga	ENSDARP00000111337	ENSDARP00000029074	Hemopexin; Binds heme and transports it to the liver for breakdown and iron recovery, after which the free hemopexin returns to the circulation.	Fibrinogen alpha chain.	0.721			tfa	hpxa	ENSDARP00000100241	ENSDARP00000111337	Serotransferrin; Transferrins are iron binding transport proteins which bind Fe(3+) ion in association with the binding of an anion, usually bicarbonate.	Hemopexin; Binds heme and transports it to the liver for breakdown and iron recovery, after which the free hemopexin returns to the circulation.	0.693
a2ml	fgg	ENSDARP00000046442	ENSDARP00000054229	Sb:cb37.	Fibrinogen, gamma polypeptide.	0.552			fga	f10	ENSDARP00000029074	ENSDARP00000106731	Fibrinogen alpha chain.	Coagulation factor X.	0.65			hpxa	fgb	ENSDARP00000111337	ENSDARP00000016228	Hemopexin; Binds heme and transports it to the liver for breakdown and iron recovery, after which the free hemopexin returns to the circulation.	Fibrinogen, B beta polypeptide.	0.555			tfa	plg	ENSDARP00000100241	ENSDARP00000045815	Serotransferrin; Transferrins are iron binding transport proteins which bind Fe(3+) ion in association with the binding of an anion, usually bicarbonate.	Plasminogen; Plasmin dissolves the fibrin of blood clots and acts as a proteolytic factor in a variety of other processes including embryonic development, tissue remodeling, tumor invasion, and inflammation. In ovulation, weakens the walls of the Graafian follicle. It activates the urokinase-type plasminogen activator, collagenases and several complement zymogens, such as C1 and C5. Cleavage of f…	0.496
a2ml	plg	ENSDARP00000046442	ENSDARP00000045815	Sb:cb37.	Plasminogen; Plasmin dissolves the fibrin of blood clots and acts as a proteolytic factor in a variety of other processes including embryonic development, tissue remodeling, tumor invasion, and inflammation. In ovulation, weakens the walls of the Graafian follicle. It activates the urokinase-type plasminogen activator, collagenases and several complement zymogens, such as C1 and C5. Cleavage of f…	0.444			fga	fgb	ENSDARP00000029074	ENSDARP00000016228	Fibrinogen alpha chain.	Fibrinogen, B beta polypeptide.	0.999			hpxa	fgg	ENSDARP00000111337	ENSDARP00000054229	Hemopexin; Binds heme and transports it to the liver for breakdown and iron recovery, after which the free hemopexin returns to the circulation.	Fibrinogen, gamma polypeptide.	0.576			vtg1	apoa1a	ENSDARP00000050237	ENSDARP00000025613	Vitellogenin 1.	Proapolipoprotein A-I; Participates in the reverse transport of cholesterol from tissues to the liver for excretion by promoting cholesterol efflux from tissues and by acting as a cofactor for the lecithin cholesterol acyltransferase (LCAT).	0.512
apoa1a	LOC108179231	ENSDARP00000025613	ENSDARP00000127787	Proapolipoprotein A-I; Participates in the reverse transport of cholesterol from tissues to the liver for excretion by promoting cholesterol efflux from tissues and by acting as a cofactor for the lecithin cholesterol acyltransferase (LCAT).	Si:ch211-212c13.8.	0.4			fga	fgg	ENSDARP00000029074	ENSDARP00000054229	Fibrinogen alpha chain.	Fibrinogen, gamma polypeptide.	0.999			hpxa	plg	ENSDARP00000111337	ENSDARP00000045815	Hemopexin; Binds heme and transports it to the liver for breakdown and iron recovery, after which the free hemopexin returns to the circulation.	Plasminogen; Plasmin dissolves the fibrin of blood clots and acts as a proteolytic factor in a variety of other processes including embryonic development, tissue remodeling, tumor invasion, and inflammation. In ovulation, weakens the walls of the Graafian follicle. It activates the urokinase-type plasminogen activator, collagenases and several complement zymogens, such as C1 and C5. Cleavage of f…	0.66			vtg4	LOC100329813	ENSDARP00000115012	ENSDARP00000139186	Vitellogenin 4.	Uncharacterized protein; Belongs to the TRAFAC class myosin-kinesin ATPase superfamily. Myosin family.	0.474
apoa1a	X1WBT0_DANRE	ENSDARP00000025613	ENSDARP00000127672	Proapolipoprotein A-I; Participates in the reverse transport of cholesterol from tissues to the liver for excretion by promoting cholesterol efflux from tissues and by acting as a cofactor for the lecithin cholesterol acyltransferase (LCAT).	Si:dkey-105h12.2.	0.41			fga	hpxa	ENSDARP00000029074	ENSDARP00000111337	Fibrinogen alpha chain.	Hemopexin; Binds heme and transports it to the liver for breakdown and iron recovery, after which the free hemopexin returns to the circulation.	0.721			hpxa	tfa	ENSDARP00000111337	ENSDARP00000100241	Hemopexin; Binds heme and transports it to the liver for breakdown and iron recovery, after which the free hemopexin returns to the circulation.	Serotransferrin; Transferrins are iron binding transport proteins which bind Fe(3+) ion in association with the binding of an anion, usually bicarbonate.	0.693			vtg5	f13a1a.1	ENSDARP00000072687	ENSDARP00000120334	Vitellogenin 5.	Coagulation factor XIII, A1 polypeptide a, tandem duplicate 1.	0.479
apoa1a	a2ml	ENSDARP00000025613	ENSDARP00000046442	Proapolipoprotein A-I; Participates in the reverse transport of cholesterol from tissues to the liver for excretion by promoting cholesterol efflux from tissues and by acting as a cofactor for the lecithin cholesterol acyltransferase (LCAT).	Sb:cb37.	0.503			fga	plg	ENSDARP00000029074	ENSDARP00000045815	Fibrinogen alpha chain.	Plasminogen; Plasmin dissolves the fibrin of blood clots and acts as a proteolytic factor in a variety of other processes including embryonic development, tissue remodeling, tumor invasion, and inflammation. In ovulation, weakens the walls of the Graafian follicle. It activates the urokinase-type plasminogen activator, collagenases and several complement zymogens, such as C1 and C5. Cleavage of f…	0.981			itih3a	lgals3bpb	ENSDARP00000113767	ENSDARP00000092605	Inter-alpha-trypsin inhibitor heavy chain 3a.	Galectin-3-binding protein B; Promotes integrin-mediated cell adhesion.	0.402			vtg6	LOC100329813	ENSDARP00000113988	ENSDARP00000139186	Vitellogenin 6.	Uncharacterized protein; Belongs to the TRAFAC class myosin-kinesin ATPase superfamily. Myosin family.	0.478
apoa1a	apoeb	ENSDARP00000025613	ENSDARP00000058964	Proapolipoprotein A-I; Participates in the reverse transport of cholesterol from tissues to the liver for excretion by promoting cholesterol efflux from tissues and by acting as a cofactor for the lecithin cholesterol acyltransferase (LCAT).	Apolipoprotein Eb; APOE is an apolipoprotein, a protein associating with lipid particles, that mainly functions in lipoprotein-mediated lipid transport between organs via the plasma and interstitial fluids. APOE is a core component of plasma lipoproteins and is involved in their production, conversion and clearance. Apoliproteins are amphipathic molecules that interact both with lipids of the lip…	0.92			fga	tfa	ENSDARP00000029074	ENSDARP00000100241	Fibrinogen alpha chain.	Serotransferrin; Transferrins are iron binding transport proteins which bind Fe(3+) ion in association with the binding of an anion, usually bicarbonate.	0.662			krt1-19d	slc24a2	ENSDARP00000011549	ENSDARP00000074550	Keratin, type 1, gene 19d; Belongs to the intermediate filament family.	Solute carrier family 24 member 2; Belongs to the Ca(2+):cation antiporter (CaCA) (TC 2.A.19) family.	0.408			page 4 of 4
apoa1a	fga	ENSDARP00000025613	ENSDARP00000029074	Proapolipoprotein A-I; Participates in the reverse transport of cholesterol from tissues to the liver for excretion by promoting cholesterol efflux from tissues and by acting as a cofactor for the lecithin cholesterol acyltransferase (LCAT).	Fibrinogen alpha chain.	0.666			fgb	f10	ENSDARP00000016228	ENSDARP00000106731	Fibrinogen, B beta polypeptide.	Coagulation factor X.	0.637			lgals3bpb	itih3a	ENSDARP00000092605	ENSDARP00000113767	Galectin-3-binding protein B; Promotes integrin-mediated cell adhesion.	Inter-alpha-trypsin inhibitor heavy chain 3a.	0.402
page 1 of 4									page 2 of 4									page 3 of 4

## Sheet: Experiments
node1	node2	node1 accession	node2 accession	node1 annotation	node2 annotation	exp. score			node1	node2	node1 accession	node2 accession	node1 annotation	node2 annotation	exp. score			node1	node2	node1 accession	node2 accession	node1 annotation	node2 annotation	exp. score
a2ml	plg	ENSDARP00000046442	ENSDARP00000045815	Sb:cb37.	Plasminogen; Plasmin dissolves the fibrin of blood clots and acts as a proteolytic factor in a variety of other processes including embryonic development, tissue remodeling, tumor invasion, and inflammation. In ovulation, weakens the walls of the Graafian follicle. It activates the urokinase-type plasminogen activator, collagenases and several complement zymogens, such as C1 and C5. Cleavage of f…	0.152			fgg	f10	ENSDARP00000054229	ENSDARP00000106731	Fibrinogen, gamma polypeptide.	Coagulation factor X.	0.136			tfa	plg	ENSDARP00000100241	ENSDARP00000045815	Serotransferrin; Transferrins are iron binding transport proteins which bind Fe(3+) ion in association with the binding of an anion, usually bicarbonate.	Plasminogen; Plasmin dissolves the fibrin of blood clots and acts as a proteolytic factor in a variety of other processes including embryonic development, tissue remodeling, tumor invasion, and inflammation. In ovulation, weakens the walls of the Graafian follicle. It activates the urokinase-type plasminogen activator, collagenases and several complement zymogens, such as C1 and C5. Cleavage of f…	0.054
apoa1a	vtg1	ENSDARP00000025613	ENSDARP00000050237	Proapolipoprotein A-I; Participates in the reverse transport of cholesterol from tissues to the liver for excretion by promoting cholesterol efflux from tissues and by acting as a cofactor for the lecithin cholesterol acyltransferase (LCAT).	Vitellogenin 1.	0.108			fgg	fga	ENSDARP00000054229	ENSDARP00000029074	Fibrinogen, gamma polypeptide.	Fibrinogen alpha chain.	0.988			vtg1	apoa1a	ENSDARP00000050237	ENSDARP00000025613	Vitellogenin 1.	Proapolipoprotein A-I; Participates in the reverse transport of cholesterol from tissues to the liver for excretion by promoting cholesterol efflux from tissues and by acting as a cofactor for the lecithin cholesterol acyltransferase (LCAT).	0.108
apoeb	cfh	ENSDARP00000058964	ENSDARP00000136634	Apolipoprotein Eb; APOE is an apolipoprotein, a protein associating with lipid particles, that mainly functions in lipoprotein-mediated lipid transport between organs via the plasma and interstitial fluids. APOE is a core component of plasma lipoproteins and is involved in their production, conversion and clearance. Apoliproteins are amphipathic molecules that interact both with lipids of the lip…	Complement factor H.	0.046			fgg	fgb	ENSDARP00000054229	ENSDARP00000016228	Fibrinogen, gamma polypeptide.	Fibrinogen, B beta polypeptide.	0.983			page 3 of 3
apoeb	fgg	ENSDARP00000058964	ENSDARP00000054229	Apolipoprotein Eb; APOE is an apolipoprotein, a protein associating with lipid particles, that mainly functions in lipoprotein-mediated lipid transport between organs via the plasma and interstitial fluids. APOE is a core component of plasma lipoproteins and is involved in their production, conversion and clearance. Apoliproteins are amphipathic molecules that interact both with lipids of the lip…	Fibrinogen, gamma polypeptide.	0.069			fgg	hpxa	ENSDARP00000054229	ENSDARP00000111337	Fibrinogen, gamma polypeptide.	Hemopexin; Binds heme and transports it to the liver for breakdown and iron recovery, after which the free hemopexin returns to the circulation.	0.105
apoeb	plg	ENSDARP00000058964	ENSDARP00000045815	Apolipoprotein Eb; APOE is an apolipoprotein, a protein associating with lipid particles, that mainly functions in lipoprotein-mediated lipid transport between organs via the plasma and interstitial fluids. APOE is a core component of plasma lipoproteins and is involved in their production, conversion and clearance. Apoliproteins are amphipathic molecules that interact both with lipids of the lip…	Plasminogen; Plasmin dissolves the fibrin of blood clots and acts as a proteolytic factor in a variety of other processes including embryonic development, tissue remodeling, tumor invasion, and inflammation. In ovulation, weakens the walls of the Graafian follicle. It activates the urokinase-type plasminogen activator, collagenases and several complement zymogens, such as C1 and C5. Cleavage of f…	0.05			fgg	plg	ENSDARP00000054229	ENSDARP00000045815	Fibrinogen, gamma polypeptide.	Plasminogen; Plasmin dissolves the fibrin of blood clots and acts as a proteolytic factor in a variety of other processes including embryonic development, tissue remodeling, tumor invasion, and inflammation. In ovulation, weakens the walls of the Graafian follicle. It activates the urokinase-type plasminogen activator, collagenases and several complement zymogens, such as C1 and C5. Cleavage of f…	0.136
cfh	apoeb	ENSDARP00000136634	ENSDARP00000058964	Complement factor H.	Apolipoprotein Eb; APOE is an apolipoprotein, a protein associating with lipid particles, that mainly functions in lipoprotein-mediated lipid transport between organs via the plasma and interstitial fluids. APOE is a core component of plasma lipoproteins and is involved in their production, conversion and clearance. Apoliproteins are amphipathic molecules that interact both with lipids of the lip…	0.046			fgg	tfa	ENSDARP00000054229	ENSDARP00000100241	Fibrinogen, gamma polypeptide.	Serotransferrin; Transferrins are iron binding transport proteins which bind Fe(3+) ion in association with the binding of an anion, usually bicarbonate.	0.084
f10	fga	ENSDARP00000106731	ENSDARP00000029074	Coagulation factor X.	Fibrinogen alpha chain.	0.149			hpxa	fga	ENSDARP00000111337	ENSDARP00000029074	Hemopexin; Binds heme and transports it to the liver for breakdown and iron recovery, after which the free hemopexin returns to the circulation.	Fibrinogen alpha chain.	0.05
f10	fgb	ENSDARP00000106731	ENSDARP00000016228	Coagulation factor X.	Fibrinogen, B beta polypeptide.	0.136			hpxa	fgb	ENSDARP00000111337	ENSDARP00000016228	Hemopexin; Binds heme and transports it to the liver for breakdown and iron recovery, after which the free hemopexin returns to the circulation.	Fibrinogen, B beta polypeptide.	0.075
f10	fgg	ENSDARP00000106731	ENSDARP00000054229	Coagulation factor X.	Fibrinogen, gamma polypeptide.	0.136			hpxa	fgg	ENSDARP00000111337	ENSDARP00000054229	Hemopexin; Binds heme and transports it to the liver for breakdown and iron recovery, after which the free hemopexin returns to the circulation.	Fibrinogen, gamma polypeptide.	0.105
fga	f10	ENSDARP00000029074	ENSDARP00000106731	Fibrinogen alpha chain.	Coagulation factor X.	0.149			hpxa	plg	ENSDARP00000111337	ENSDARP00000045815	Hemopexin; Binds heme and transports it to the liver for breakdown and iron recovery, after which the free hemopexin returns to the circulation.	Plasminogen; Plasmin dissolves the fibrin of blood clots and acts as a proteolytic factor in a variety of other processes including embryonic development, tissue remodeling, tumor invasion, and inflammation. In ovulation, weakens the walls of the Graafian follicle. It activates the urokinase-type plasminogen activator, collagenases and several complement zymogens, such as C1 and C5. Cleavage of f…	0.054
fga	fgb	ENSDARP00000029074	ENSDARP00000016228	Fibrinogen alpha chain.	Fibrinogen, B beta polypeptide.	0.988			hpxa	tfa	ENSDARP00000111337	ENSDARP00000100241	Hemopexin; Binds heme and transports it to the liver for breakdown and iron recovery, after which the free hemopexin returns to the circulation.	Serotransferrin; Transferrins are iron binding transport proteins which bind Fe(3+) ion in association with the binding of an anion, usually bicarbonate.	0.064
fga	fgg	ENSDARP00000029074	ENSDARP00000054229	Fibrinogen alpha chain.	Fibrinogen, gamma polypeptide.	0.988			plg	a2ml	ENSDARP00000045815	ENSDARP00000046442	Plasminogen; Plasmin dissolves the fibrin of blood clots and acts as a proteolytic factor in a variety of other processes including embryonic development, tissue remodeling, tumor invasion, and inflammation. In ovulation, weakens the walls of the Graafian follicle. It activates the urokinase-type plasminogen activator, collagenases and several complement zymogens, such as C1 and C5. Cleavage of f…	Sb:cb37.	0.152
fga	hpxa	ENSDARP00000029074	ENSDARP00000111337	Fibrinogen alpha chain.	Hemopexin; Binds heme and transports it to the liver for breakdown and iron recovery, after which the free hemopexin returns to the circulation.	0.05			plg	apoeb	ENSDARP00000045815	ENSDARP00000058964	Plasminogen; Plasmin dissolves the fibrin of blood clots and acts as a proteolytic factor in a variety of other processes including embryonic development, tissue remodeling, tumor invasion, and inflammation. In ovulation, weakens the walls of the Graafian follicle. It activates the urokinase-type plasminogen activator, collagenases and several complement zymogens, such as C1 and C5. Cleavage of f…	Apolipoprotein Eb; APOE is an apolipoprotein, a protein associating with lipid particles, that mainly functions in lipoprotein-mediated lipid transport between organs via the plasma and interstitial fluids. APOE is a core component of plasma lipoproteins and is involved in their production, conversion and clearance. Apoliproteins are amphipathic molecules that interact both with lipids of the lip…	0.05
fga	plg	ENSDARP00000029074	ENSDARP00000045815	Fibrinogen alpha chain.	Plasminogen; Plasmin dissolves the fibrin of blood clots and acts as a proteolytic factor in a variety of other processes including embryonic development, tissue remodeling, tumor invasion, and inflammation. In ovulation, weakens the walls of the Graafian follicle. It activates the urokinase-type plasminogen activator, collagenases and several complement zymogens, such as C1 and C5. Cleavage of f…	0.149			plg	fga	ENSDARP00000045815	ENSDARP00000029074	Plasminogen; Plasmin dissolves the fibrin of blood clots and acts as a proteolytic factor in a variety of other processes including embryonic development, tissue remodeling, tumor invasion, and inflammation. In ovulation, weakens the walls of the Graafian follicle. It activates the urokinase-type plasminogen activator, collagenases and several complement zymogens, such as C1 and C5. Cleavage of f…	Fibrinogen alpha chain.	0.149
fgb	f10	ENSDARP00000016228	ENSDARP00000106731	Fibrinogen, B beta polypeptide.	Coagulation factor X.	0.136			plg	fgb	ENSDARP00000045815	ENSDARP00000016228	Plasminogen; Plasmin dissolves the fibrin of blood clots and acts as a proteolytic factor in a variety of other processes including embryonic development, tissue remodeling, tumor invasion, and inflammation. In ovulation, weakens the walls of the Graafian follicle. It activates the urokinase-type plasminogen activator, collagenases and several complement zymogens, such as C1 and C5. Cleavage of f…	Fibrinogen, B beta polypeptide.	0.136
fgb	fga	ENSDARP00000016228	ENSDARP00000029074	Fibrinogen, B beta polypeptide.	Fibrinogen alpha chain.	0.988			plg	fgg	ENSDARP00000045815	ENSDARP00000054229	Plasminogen; Plasmin dissolves the fibrin of blood clots and acts as a proteolytic factor in a variety of other processes including embryonic development, tissue remodeling, tumor invasion, and inflammation. In ovulation, weakens the walls of the Graafian follicle. It activates the urokinase-type plasminogen activator, collagenases and several complement zymogens, such as C1 and C5. Cleavage of f…	Fibrinogen, gamma polypeptide.	0.136
fgb	fgg	ENSDARP00000016228	ENSDARP00000054229	Fibrinogen, B beta polypeptide.	Fibrinogen, gamma polypeptide.	0.983			plg	hpxa	ENSDARP00000045815	ENSDARP00000111337	Plasminogen; Plasmin dissolves the fibrin of blood clots and acts as a proteolytic factor in a variety of other processes including embryonic development, tissue remodeling, tumor invasion, and inflammation. In ovulation, weakens the walls of the Graafian follicle. It activates the urokinase-type plasminogen activator, collagenases and several complement zymogens, such as C1 and C5. Cleavage of f…	Hemopexin; Binds heme and transports it to the liver for breakdown and iron recovery, after which the free hemopexin returns to the circulation.	0.054
fgb	hpxa	ENSDARP00000016228	ENSDARP00000111337	Fibrinogen, B beta polypeptide.	Hemopexin; Binds heme and transports it to the liver for breakdown and iron recovery, after which the free hemopexin returns to the circulation.	0.075			plg	tfa	ENSDARP00000045815	ENSDARP00000100241	Plasminogen; Plasmin dissolves the fibrin of blood clots and acts as a proteolytic factor in a variety of other processes including embryonic development, tissue remodeling, tumor invasion, and inflammation. In ovulation, weakens the walls of the Graafian follicle. It activates the urokinase-type plasminogen activator, collagenases and several complement zymogens, such as C1 and C5. Cleavage of f…	Serotransferrin; Transferrins are iron binding transport proteins which bind Fe(3+) ion in association with the binding of an anion, usually bicarbonate.	0.054
fgb	plg	ENSDARP00000016228	ENSDARP00000045815	Fibrinogen, B beta polypeptide.	Plasminogen; Plasmin dissolves the fibrin of blood clots and acts as a proteolytic factor in a variety of other processes including embryonic development, tissue remodeling, tumor invasion, and inflammation. In ovulation, weakens the walls of the Graafian follicle. It activates the urokinase-type plasminogen activator, collagenases and several complement zymogens, such as C1 and C5. Cleavage of f…	0.136			tfa	fgg	ENSDARP00000100241	ENSDARP00000054229	Serotransferrin; Transferrins are iron binding transport proteins which bind Fe(3+) ion in association with the binding of an anion, usually bicarbonate.	Fibrinogen, gamma polypeptide.	0.084
fgg	apoeb	ENSDARP00000054229	ENSDARP00000058964	Fibrinogen, gamma polypeptide.	Apolipoprotein Eb; APOE is an apolipoprotein, a protein associating with lipid particles, that mainly functions in lipoprotein-mediated lipid transport between organs via the plasma and interstitial fluids. APOE is a core component of plasma lipoproteins and is involved in their production, conversion and clearance. Apoliproteins are amphipathic molecules that interact both with lipids of the lip…	0.069			tfa	hpxa	ENSDARP00000100241	ENSDARP00000111337	Serotransferrin; Transferrins are iron binding transport proteins which bind Fe(3+) ion in association with the binding of an anion, usually bicarbonate.	Hemopexin; Binds heme and transports it to the liver for breakdown and iron recovery, after which the free hemopexin returns to the circulation.	0.064
page 1 of 3									page 2 of 3

## Sheet: Database
node1	node2	node1 accession	node2 accession	node1 annotation	node2 annotation	datab. score			node1	node2	node1 accession	node2 accession	node1 annotation	node2 annotation	datab. score
LOC108179231	X1WBT0_DANRE	ENSDARP00000127787	ENSDARP00000127672	Si:ch211-212c13.8.	Si:dkey-105h12.2.	0.4			fga	fgg	ENSDARP00000029074	ENSDARP00000054229	Fibrinogen alpha chain.	Fibrinogen, gamma polypeptide.	0.8
LOC108179231	a2ml	ENSDARP00000127787	ENSDARP00000046442	Si:ch211-212c13.8.	Sb:cb37.	0.4			fgb	f10	ENSDARP00000016228	ENSDARP00000106731	Fibrinogen, B beta polypeptide.	Coagulation factor X.	0.5
LOC108179231	apoa1a	ENSDARP00000127787	ENSDARP00000025613	Si:ch211-212c13.8.	Proapolipoprotein A-I; Participates in the reverse transport of cholesterol from tissues to the liver for excretion by promoting cholesterol efflux from tissues and by acting as a cofactor for the lecithin cholesterol acyltransferase (LCAT).	0.4			fgb	fga	ENSDARP00000016228	ENSDARP00000029074	Fibrinogen, B beta polypeptide.	Fibrinogen alpha chain.	0.8
X1WBT0_DANRE	LOC108179231	ENSDARP00000127672	ENSDARP00000127787	Si:dkey-105h12.2.	Si:ch211-212c13.8.	0.4			fgb	fgg	ENSDARP00000016228	ENSDARP00000054229	Fibrinogen, B beta polypeptide.	Fibrinogen, gamma polypeptide.	0.8
X1WBT0_DANRE	a2ml	ENSDARP00000127672	ENSDARP00000046442	Si:dkey-105h12.2.	Sb:cb37.	0.4			fgg	f10	ENSDARP00000054229	ENSDARP00000106731	Fibrinogen, gamma polypeptide.	Coagulation factor X.	0.5
X1WBT0_DANRE	apoa1a	ENSDARP00000127672	ENSDARP00000025613	Si:dkey-105h12.2.	Proapolipoprotein A-I; Participates in the reverse transport of cholesterol from tissues to the liver for excretion by promoting cholesterol efflux from tissues and by acting as a cofactor for the lecithin cholesterol acyltransferase (LCAT).	0.4			fgg	fga	ENSDARP00000054229	ENSDARP00000029074	Fibrinogen, gamma polypeptide.	Fibrinogen alpha chain.	0.8
a2ml	LOC108179231	ENSDARP00000046442	ENSDARP00000127787	Sb:cb37.	Si:ch211-212c13.8.	0.4			fgg	fgb	ENSDARP00000054229	ENSDARP00000016228	Fibrinogen, gamma polypeptide.	Fibrinogen, B beta polypeptide.	0.8
a2ml	X1WBT0_DANRE	ENSDARP00000046442	ENSDARP00000127672	Sb:cb37.	Si:dkey-105h12.2.	0.4			itih3a	lgals3bpb	ENSDARP00000113767	ENSDARP00000092605	Inter-alpha-trypsin inhibitor heavy chain 3a.	Galectin-3-binding protein B; Promotes integrin-mediated cell adhesion.	0.4
a2ml	apoa1a	ENSDARP00000046442	ENSDARP00000025613	Sb:cb37.	Proapolipoprotein A-I; Participates in the reverse transport of cholesterol from tissues to the liver for excretion by promoting cholesterol efflux from tissues and by acting as a cofactor for the lecithin cholesterol acyltransferase (LCAT).	0.4			lgals3bpb	itih3a	ENSDARP00000092605	ENSDARP00000113767	Galectin-3-binding protein B; Promotes integrin-mediated cell adhesion.	Inter-alpha-trypsin inhibitor heavy chain 3a.	0.4
apoa1a	LOC108179231	ENSDARP00000025613	ENSDARP00000127787	Proapolipoprotein A-I; Participates in the reverse transport of cholesterol from tissues to the liver for excretion by promoting cholesterol efflux from tissues and by acting as a cofactor for the lecithin cholesterol acyltransferase (LCAT).	Si:ch211-212c13.8.	0.4			tfa	apoa1a	ENSDARP00000100241	ENSDARP00000025613	Serotransferrin; Transferrins are iron binding transport proteins which bind Fe(3+) ion in association with the binding of an anion, usually bicarbonate.	Proapolipoprotein A-I; Participates in the reverse transport of cholesterol from tissues to the liver for excretion by promoting cholesterol efflux from tissues and by acting as a cofactor for the lecithin cholesterol acyltransferase (LCAT).	0.4
apoa1a	X1WBT0_DANRE	ENSDARP00000025613	ENSDARP00000127672	Proapolipoprotein A-I; Participates in the reverse transport of cholesterol from tissues to the liver for excretion by promoting cholesterol efflux from tissues and by acting as a cofactor for the lecithin cholesterol acyltransferase (LCAT).	Si:dkey-105h12.2.	0.4			page 2 of 2
apoa1a	a2ml	ENSDARP00000025613	ENSDARP00000046442	Proapolipoprotein A-I; Participates in the reverse transport of cholesterol from tissues to the liver for excretion by promoting cholesterol efflux from tissues and by acting as a cofactor for the lecithin cholesterol acyltransferase (LCAT).	Sb:cb37.	0.4
apoa1a	apoeb	ENSDARP00000025613	ENSDARP00000058964	Proapolipoprotein A-I; Participates in the reverse transport of cholesterol from tissues to the liver for excretion by promoting cholesterol efflux from tissues and by acting as a cofactor for the lecithin cholesterol acyltransferase (LCAT).	Apolipoprotein Eb; APOE is an apolipoprotein, a protein associating with lipid particles, that mainly functions in lipoprotein-mediated lipid transport between organs via the plasma and interstitial fluids. APOE is a core component of plasma lipoproteins and is involved in their production, conversion and clearance. Apoliproteins are amphipathic molecules that interact both with lipids of the lip…	0.8
apoa1a	tfa	ENSDARP00000025613	ENSDARP00000100241	Proapolipoprotein A-I; Participates in the reverse transport of cholesterol from tissues to the liver for excretion by promoting cholesterol efflux from tissues and by acting as a cofactor for the lecithin cholesterol acyltransferase (LCAT).	Serotransferrin; Transferrins are iron binding transport proteins which bind Fe(3+) ion in association with the binding of an anion, usually bicarbonate.	0.4
apoeb	apoa1a	ENSDARP00000058964	ENSDARP00000025613	Apolipoprotein Eb; APOE is an apolipoprotein, a protein associating with lipid particles, that mainly functions in lipoprotein-mediated lipid transport between organs via the plasma and interstitial fluids. APOE is a core component of plasma lipoproteins and is involved in their production, conversion and clearance. Apoliproteins are amphipathic molecules that interact both with lipids of the lip…	Proapolipoprotein A-I; Participates in the reverse transport of cholesterol from tissues to the liver for excretion by promoting cholesterol efflux from tissues and by acting as a cofactor for the lecithin cholesterol acyltransferase (LCAT).	0.8
f10	fga	ENSDARP00000106731	ENSDARP00000029074	Coagulation factor X.	Fibrinogen alpha chain.	0.5
f10	fgb	ENSDARP00000106731	ENSDARP00000016228	Coagulation factor X.	Fibrinogen, B beta polypeptide.	0.5
f10	fgg	ENSDARP00000106731	ENSDARP00000054229	Coagulation factor X.	Fibrinogen, gamma polypeptide.	0.5
fga	f10	ENSDARP00000029074	ENSDARP00000106731	Fibrinogen alpha chain.	Coagulation factor X.	0.5
fga	fgb	ENSDARP00000029074	ENSDARP00000016228	Fibrinogen alpha chain.	Fibrinogen, B beta polypeptide.	0.8
page 1 of 2

## Sheet: Text mining
node1	node2	node1 accession	node2 accession	node1 annotation	node2 annotation	textmin. score			node1	node2	node1 accession	node2 accession	node1 annotation	node2 annotation	textmin. score			node1	node2	node1 accession	node2 accession	node1 annotation	node2 annotation	textmin. score			node1	node2	node1 accession	node2 accession	node1 annotation	node2 annotation	textmin. score
LOC100329813	tfa	ENSDARP00000139186	ENSDARP00000100241	Uncharacterized protein; Belongs to the TRAFAC class myosin-kinesin ATPase superfamily. Myosin family.	Serotransferrin; Transferrins are iron binding transport proteins which bind Fe(3+) ion in association with the binding of an anion, usually bicarbonate.	0.451			cfh	apoeb	ENSDARP00000136634	ENSDARP00000058964	Complement factor H.	Apolipoprotein Eb; APOE is an apolipoprotein, a protein associating with lipid particles, that mainly functions in lipoprotein-mediated lipid transport between organs via the plasma and interstitial fluids. APOE is a core component of plasma lipoproteins and is involved in their production, conversion and clearance. Apoliproteins are amphipathic molecules that interact both with lipids of the lip…	0.571			fgg	fgb	ENSDARP00000054229	ENSDARP00000016228	Fibrinogen, gamma polypeptide.	Fibrinogen, B beta polypeptide.	0.773			tfa	fga	ENSDARP00000100241	ENSDARP00000029074	Serotransferrin; Transferrins are iron binding transport proteins which bind Fe(3+) ion in association with the binding of an anion, usually bicarbonate.	Fibrinogen alpha chain.	0.111
LOC100329813	vtg4	ENSDARP00000139186	ENSDARP00000115012	Uncharacterized protein; Belongs to the TRAFAC class myosin-kinesin ATPase superfamily. Myosin family.	Vitellogenin 4.	0.474			f10	fgb	ENSDARP00000106731	ENSDARP00000016228	Coagulation factor X.	Fibrinogen, B beta polypeptide.	0.07			fgg	hpxa	ENSDARP00000054229	ENSDARP00000111337	Fibrinogen, gamma polypeptide.	Hemopexin; Binds heme and transports it to the liver for breakdown and iron recovery, after which the free hemopexin returns to the circulation.	0.135			tfa	fgg	ENSDARP00000100241	ENSDARP00000054229	Serotransferrin; Transferrins are iron binding transport proteins which bind Fe(3+) ion in association with the binding of an anion, usually bicarbonate.	Fibrinogen, gamma polypeptide.	0.135
LOC100329813	vtg6	ENSDARP00000139186	ENSDARP00000113988	Uncharacterized protein; Belongs to the TRAFAC class myosin-kinesin ATPase superfamily. Myosin family.	Vitellogenin 6.	0.478			f10	fgg	ENSDARP00000106731	ENSDARP00000054229	Coagulation factor X.	Fibrinogen, gamma polypeptide.	0.127			fgg	plg	ENSDARP00000054229	ENSDARP00000045815	Fibrinogen, gamma polypeptide.	Plasminogen; Plasmin dissolves the fibrin of blood clots and acts as a proteolytic factor in a variety of other processes including embryonic development, tissue remodeling, tumor invasion, and inflammation. In ovulation, weakens the walls of the Graafian follicle. It activates the urokinase-type plasminogen activator, collagenases and several complement zymogens, such as C1 and C5. Cleavage of f…	0.524			tfa	hpxa	ENSDARP00000100241	ENSDARP00000111337	Serotransferrin; Transferrins are iron binding transport proteins which bind Fe(3+) ion in association with the binding of an anion, usually bicarbonate.	Hemopexin; Binds heme and transports it to the liver for breakdown and iron recovery, after which the free hemopexin returns to the circulation.	0.661
LOC108179231	a2ml	ENSDARP00000127787	ENSDARP00000046442	Si:ch211-212c13.8.	Sb:cb37.	0.047			f13a1a.1	vtg5	ENSDARP00000120334	ENSDARP00000072687	Coagulation factor XIII, A1 polypeptide a, tandem duplicate 1.	Vitellogenin 5.	0.479			fgg	tfa	ENSDARP00000054229	ENSDARP00000100241	Fibrinogen, gamma polypeptide.	Serotransferrin; Transferrins are iron binding transport proteins which bind Fe(3+) ion in association with the binding of an anion, usually bicarbonate.	0.135			tfa	plg	ENSDARP00000100241	ENSDARP00000045815	Serotransferrin; Transferrins are iron binding transport proteins which bind Fe(3+) ion in association with the binding of an anion, usually bicarbonate.	Plasminogen; Plasmin dissolves the fibrin of blood clots and acts as a proteolytic factor in a variety of other processes including embryonic development, tissue remodeling, tumor invasion, and inflammation. In ovulation, weakens the walls of the Graafian follicle. It activates the urokinase-type plasminogen activator, collagenases and several complement zymogens, such as C1 and C5. Cleavage of f…	0.194
X1WBT0_DANRE	a2ml	ENSDARP00000127672	ENSDARP00000046442	Si:dkey-105h12.2.	Sb:cb37.	0.047			fga	a2ml	ENSDARP00000029074	ENSDARP00000046442	Fibrinogen alpha chain.	Sb:cb37.	0.38			hpxa	fga	ENSDARP00000111337	ENSDARP00000029074	Hemopexin; Binds heme and transports it to the liver for breakdown and iron recovery, after which the free hemopexin returns to the circulation.	Fibrinogen alpha chain.	0.213			vtg1	apoa1a	ENSDARP00000050237	ENSDARP00000025613	Vitellogenin 1.	Proapolipoprotein A-I; Participates in the reverse transport of cholesterol from tissues to the liver for excretion by promoting cholesterol efflux from tissues and by acting as a cofactor for the lecithin cholesterol acyltransferase (LCAT).	0.425
a2ml	LOC108179231	ENSDARP00000046442	ENSDARP00000127787	Sb:cb37.	Si:ch211-212c13.8.	0.047			fga	apoa1a	ENSDARP00000029074	ENSDARP00000025613	Fibrinogen alpha chain.	Proapolipoprotein A-I; Participates in the reverse transport of cholesterol from tissues to the liver for excretion by promoting cholesterol efflux from tissues and by acting as a cofactor for the lecithin cholesterol acyltransferase (LCAT).	0.479			hpxa	fgb	ENSDARP00000111337	ENSDARP00000016228	Hemopexin; Binds heme and transports it to the liver for breakdown and iron recovery, after which the free hemopexin returns to the circulation.	Fibrinogen, B beta polypeptide.	0.18			vtg4	LOC100329813	ENSDARP00000115012	ENSDARP00000139186	Vitellogenin 4.	Uncharacterized protein; Belongs to the TRAFAC class myosin-kinesin ATPase superfamily. Myosin family.	0.474
a2ml	X1WBT0_DANRE	ENSDARP00000046442	ENSDARP00000127672	Sb:cb37.	Si:dkey-105h12.2.	0.047			fga	fgb	ENSDARP00000029074	ENSDARP00000016228	Fibrinogen alpha chain.	Fibrinogen, B beta polypeptide.	0.81			hpxa	fgg	ENSDARP00000111337	ENSDARP00000054229	Hemopexin; Binds heme and transports it to the liver for breakdown and iron recovery, after which the free hemopexin returns to the circulation.	Fibrinogen, gamma polypeptide.	0.135			vtg5	f13a1a.1	ENSDARP00000072687	ENSDARP00000120334	Vitellogenin 5.	Coagulation factor XIII, A1 polypeptide a, tandem duplicate 1.	0.479
a2ml	apoa1a	ENSDARP00000046442	ENSDARP00000025613	Sb:cb37.	Proapolipoprotein A-I; Participates in the reverse transport of cholesterol from tissues to the liver for excretion by promoting cholesterol efflux from tissues and by acting as a cofactor for the lecithin cholesterol acyltransferase (LCAT).	0.161			fga	fgg	ENSDARP00000029074	ENSDARP00000054229	Fibrinogen alpha chain.	Fibrinogen, gamma polypeptide.	0.791			hpxa	plg	ENSDARP00000111337	ENSDARP00000045815	Hemopexin; Binds heme and transports it to the liver for breakdown and iron recovery, after which the free hemopexin returns to the circulation.	Plasminogen; Plasmin dissolves the fibrin of blood clots and acts as a proteolytic factor in a variety of other processes including embryonic development, tissue remodeling, tumor invasion, and inflammation. In ovulation, weakens the walls of the Graafian follicle. It activates the urokinase-type plasminogen activator, collagenases and several complement zymogens, such as C1 and C5. Cleavage of f…	0.56			vtg6	LOC100329813	ENSDARP00000113988	ENSDARP00000139186	Vitellogenin 6.	Uncharacterized protein; Belongs to the TRAFAC class myosin-kinesin ATPase superfamily. Myosin family.	0.478
a2ml	fga	ENSDARP00000046442	ENSDARP00000029074	Sb:cb37.	Fibrinogen alpha chain.	0.38			fga	hpxa	ENSDARP00000029074	ENSDARP00000111337	Fibrinogen alpha chain.	Hemopexin; Binds heme and transports it to the liver for breakdown and iron recovery, after which the free hemopexin returns to the circulation.	0.213			hpxa	tfa	ENSDARP00000111337	ENSDARP00000100241	Hemopexin; Binds heme and transports it to the liver for breakdown and iron recovery, after which the free hemopexin returns to the circulation.	Serotransferrin; Transferrins are iron binding transport proteins which bind Fe(3+) ion in association with the binding of an anion, usually bicarbonate.	0.661			page 4 of 4
a2ml	fgg	ENSDARP00000046442	ENSDARP00000054229	Sb:cb37.	Fibrinogen, gamma polypeptide.	0.395			fga	plg	ENSDARP00000029074	ENSDARP00000045815	Fibrinogen alpha chain.	Plasminogen; Plasmin dissolves the fibrin of blood clots and acts as a proteolytic factor in a variety of other processes including embryonic development, tissue remodeling, tumor invasion, and inflammation. In ovulation, weakens the walls of the Graafian follicle. It activates the urokinase-type plasminogen activator, collagenases and several complement zymogens, such as C1 and C5. Cleavage of f…	0.468			krt1-19d	slc24a2	ENSDARP00000011549	ENSDARP00000074550	Keratin, type 1, gene 19d; Belongs to the intermediate filament family.	Solute carrier family 24 member 2; Belongs to the Ca(2+):cation antiporter (CaCA) (TC 2.A.19) family.	0.408
a2ml	plg	ENSDARP00000046442	ENSDARP00000045815	Sb:cb37.	Plasminogen; Plasmin dissolves the fibrin of blood clots and acts as a proteolytic factor in a variety of other processes including embryonic development, tissue remodeling, tumor invasion, and inflammation. In ovulation, weakens the walls of the Graafian follicle. It activates the urokinase-type plasminogen activator, collagenases and several complement zymogens, such as C1 and C5. Cleavage of f…	0.15			fga	tfa	ENSDARP00000029074	ENSDARP00000100241	Fibrinogen alpha chain.	Serotransferrin; Transferrins are iron binding transport proteins which bind Fe(3+) ion in association with the binding of an anion, usually bicarbonate.	0.111			plg	a2ml	ENSDARP00000045815	ENSDARP00000046442	Plasminogen; Plasmin dissolves the fibrin of blood clots and acts as a proteolytic factor in a variety of other processes including embryonic development, tissue remodeling, tumor invasion, and inflammation. In ovulation, weakens the walls of the Graafian follicle. It activates the urokinase-type plasminogen activator, collagenases and several complement zymogens, such as C1 and C5. Cleavage of f…	Sb:cb37.	0.15
apoa1a	a2ml	ENSDARP00000025613	ENSDARP00000046442	Proapolipoprotein A-I; Participates in the reverse transport of cholesterol from tissues to the liver for excretion by promoting cholesterol efflux from tissues and by acting as a cofactor for the lecithin cholesterol acyltransferase (LCAT).	Sb:cb37.	0.161			fgb	f10	ENSDARP00000016228	ENSDARP00000106731	Fibrinogen, B beta polypeptide.	Coagulation factor X.	0.07			plg	apoeb	ENSDARP00000045815	ENSDARP00000058964	Plasminogen; Plasmin dissolves the fibrin of blood clots and acts as a proteolytic factor in a variety of other processes including embryonic development, tissue remodeling, tumor invasion, and inflammation. In ovulation, weakens the walls of the Graafian follicle. It activates the urokinase-type plasminogen activator, collagenases and several complement zymogens, such as C1 and C5. Cleavage of f…	Apolipoprotein Eb; APOE is an apolipoprotein, a protein associating with lipid particles, that mainly functions in lipoprotein-mediated lipid transport between organs via the plasma and interstitial fluids. APOE is a core component of plasma lipoproteins and is involved in their production, conversion and clearance. Apoliproteins are amphipathic molecules that interact both with lipids of the lip…	0.391
apoa1a	apoeb	ENSDARP00000025613	ENSDARP00000058964	Proapolipoprotein A-I; Participates in the reverse transport of cholesterol from tissues to the liver for excretion by promoting cholesterol efflux from tissues and by acting as a cofactor for the lecithin cholesterol acyltransferase (LCAT).	Apolipoprotein Eb; APOE is an apolipoprotein, a protein associating with lipid particles, that mainly functions in lipoprotein-mediated lipid transport between organs via the plasma and interstitial fluids. APOE is a core component of plasma lipoproteins and is involved in their production, conversion and clearance. Apoliproteins are amphipathic molecules that interact both with lipids of the lip…	0.497			fgb	fga	ENSDARP00000016228	ENSDARP00000029074	Fibrinogen, B beta polypeptide.	Fibrinogen alpha chain.	0.81			plg	fga	ENSDARP00000045815	ENSDARP00000029074	Plasminogen; Plasmin dissolves the fibrin of blood clots and acts as a proteolytic factor in a variety of other processes including embryonic development, tissue remodeling, tumor invasion, and inflammation. In ovulation, weakens the walls of the Graafian follicle. It activates the urokinase-type plasminogen activator, collagenases and several complement zymogens, such as C1 and C5. Cleavage of f…	Fibrinogen alpha chain.	0.468
apoa1a	fga	ENSDARP00000025613	ENSDARP00000029074	Proapolipoprotein A-I; Participates in the reverse transport of cholesterol from tissues to the liver for excretion by promoting cholesterol efflux from tissues and by acting as a cofactor for the lecithin cholesterol acyltransferase (LCAT).	Fibrinogen alpha chain.	0.479			fgb	fgg	ENSDARP00000016228	ENSDARP00000054229	Fibrinogen, B beta polypeptide.	Fibrinogen, gamma polypeptide.	0.773			plg	fgb	ENSDARP00000045815	ENSDARP00000016228	Plasminogen; Plasmin dissolves the fibrin of blood clots and acts as a proteolytic factor in a variety of other processes including embryonic development, tissue remodeling, tumor invasion, and inflammation. In ovulation, weakens the walls of the Graafian follicle. It activates the urokinase-type plasminogen activator, collagenases and several complement zymogens, such as C1 and C5. Cleavage of f…	Fibrinogen, B beta polypeptide.	0.398
apoa1a	tfa	ENSDARP00000025613	ENSDARP00000100241	Proapolipoprotein A-I; Participates in the reverse transport of cholesterol from tissues to the liver for excretion by promoting cholesterol efflux from tissues and by acting as a cofactor for the lecithin cholesterol acyltransferase (LCAT).	Serotransferrin; Transferrins are iron binding transport proteins which bind Fe(3+) ion in association with the binding of an anion, usually bicarbonate.	0.48			fgb	hpxa	ENSDARP00000016228	ENSDARP00000111337	Fibrinogen, B beta polypeptide.	Hemopexin; Binds heme and transports it to the liver for breakdown and iron recovery, after which the free hemopexin returns to the circulation.	0.18			plg	fgg	ENSDARP00000045815	ENSDARP00000054229	Plasminogen; Plasmin dissolves the fibrin of blood clots and acts as a proteolytic factor in a variety of other processes including embryonic development, tissue remodeling, tumor invasion, and inflammation. In ovulation, weakens the walls of the Graafian follicle. It activates the urokinase-type plasminogen activator, collagenases and several complement zymogens, such as C1 and C5. Cleavage of f…	Fibrinogen, gamma polypeptide.	0.524
apoa1a	vtg1	ENSDARP00000025613	ENSDARP00000050237	Proapolipoprotein A-I; Participates in the reverse transport of cholesterol from tissues to the liver for excretion by promoting cholesterol efflux from tissues and by acting as a cofactor for the lecithin cholesterol acyltransferase (LCAT).	Vitellogenin 1.	0.425			fgb	plg	ENSDARP00000016228	ENSDARP00000045815	Fibrinogen, B beta polypeptide.	Plasminogen; Plasmin dissolves the fibrin of blood clots and acts as a proteolytic factor in a variety of other processes including embryonic development, tissue remodeling, tumor invasion, and inflammation. In ovulation, weakens the walls of the Graafian follicle. It activates the urokinase-type plasminogen activator, collagenases and several complement zymogens, such as C1 and C5. Cleavage of f…	0.398			plg	hpxa	ENSDARP00000045815	ENSDARP00000111337	Plasminogen; Plasmin dissolves the fibrin of blood clots and acts as a proteolytic factor in a variety of other processes including embryonic development, tissue remodeling, tumor invasion, and inflammation. In ovulation, weakens the walls of the Graafian follicle. It activates the urokinase-type plasminogen activator, collagenases and several complement zymogens, such as C1 and C5. Cleavage of f…	Hemopexin; Binds heme and transports it to the liver for breakdown and iron recovery, after which the free hemopexin returns to the circulation.	0.56
apoeb	apoa1a	ENSDARP00000058964	ENSDARP00000025613	Apolipoprotein Eb; APOE is an apolipoprotein, a protein associating with lipid particles, that mainly functions in lipoprotein-mediated lipid transport between organs via the plasma and interstitial fluids. APOE is a core component of plasma lipoproteins and is involved in their production, conversion and clearance. Apoliproteins are amphipathic molecules that interact both with lipids of the lip…	Proapolipoprotein A-I; Participates in the reverse transport of cholesterol from tissues to the liver for excretion by promoting cholesterol efflux from tissues and by acting as a cofactor for the lecithin cholesterol acyltransferase (LCAT).	0.497			fgg	a2ml	ENSDARP00000054229	ENSDARP00000046442	Fibrinogen, gamma polypeptide.	Sb:cb37.	0.395			plg	tfa	ENSDARP00000045815	ENSDARP00000100241	Plasminogen; Plasmin dissolves the fibrin of blood clots and acts as a proteolytic factor in a variety of other processes including embryonic development, tissue remodeling, tumor invasion, and inflammation. In ovulation, weakens the walls of the Graafian follicle. It activates the urokinase-type plasminogen activator, collagenases and several complement zymogens, such as C1 and C5. Cleavage of f…	Serotransferrin; Transferrins are iron binding transport proteins which bind Fe(3+) ion in association with the binding of an anion, usually bicarbonate.	0.194
apoeb	cfh	ENSDARP00000058964	ENSDARP00000136634	Apolipoprotein Eb; APOE is an apolipoprotein, a protein associating with lipid particles, that mainly functions in lipoprotein-mediated lipid transport between organs via the plasma and interstitial fluids. APOE is a core component of plasma lipoproteins and is involved in their production, conversion and clearance. Apoliproteins are amphipathic molecules that interact both with lipids of the lip…	Complement factor H.	0.571			fgg	apoeb	ENSDARP00000054229	ENSDARP00000058964	Fibrinogen, gamma polypeptide.	Apolipoprotein Eb; APOE is an apolipoprotein, a protein associating with lipid particles, that mainly functions in lipoprotein-mediated lipid transport between organs via the plasma and interstitial fluids. APOE is a core component of plasma lipoproteins and is involved in their production, conversion and clearance. Apoliproteins are amphipathic molecules that interact both with lipids of the lip…	0.492			slc24a2	krt1-19d	ENSDARP00000074550	ENSDARP00000011549	Solute carrier family 24 member 2; Belongs to the Ca(2+):cation antiporter (CaCA) (TC 2.A.19) family.	Keratin, type 1, gene 19d; Belongs to the intermediate filament family.	0.408
apoeb	fgg	ENSDARP00000058964	ENSDARP00000054229	Apolipoprotein Eb; APOE is an apolipoprotein, a protein associating with lipid particles, that mainly functions in lipoprotein-mediated lipid transport between organs via the plasma and interstitial fluids. APOE is a core component of plasma lipoproteins and is involved in their production, conversion and clearance. Apoliproteins are amphipathic molecules that interact both with lipids of the lip…	Fibrinogen, gamma polypeptide.	0.492			fgg	f10	ENSDARP00000054229	ENSDARP00000106731	Fibrinogen, gamma polypeptide.	Coagulation factor X.	0.127			tfa	LOC100329813	ENSDARP00000100241	ENSDARP00000139186	Serotransferrin; Transferrins are iron binding transport proteins which bind Fe(3+) ion in association with the binding of an anion, usually bicarbonate.	Uncharacterized protein; Belongs to the TRAFAC class myosin-kinesin ATPase superfamily. Myosin family.	0.451
apoeb	plg	ENSDARP00000058964	ENSDARP00000045815	Apolipoprotein Eb; APOE is an apolipoprotein, a protein associating with lipid particles, that mainly functions in lipoprotein-mediated lipid transport between organs via the plasma and interstitial fluids. APOE is a core component of plasma lipoproteins and is involved in their production, conversion and clearance. Apoliproteins are amphipathic molecules that interact both with lipids of the lip…	Plasminogen; Plasmin dissolves the fibrin of blood clots and acts as a proteolytic factor in a variety of other processes including embryonic development, tissue remodeling, tumor invasion, and inflammation. In ovulation, weakens the walls of the Graafian follicle. It activates the urokinase-type plasminogen activator, collagenases and several complement zymogens, such as C1 and C5. Cleavage of f…	0.391			fgg	fga	ENSDARP00000054229	ENSDARP00000029074	Fibrinogen, gamma polypeptide.	Fibrinogen alpha chain.	0.791			tfa	apoa1a	ENSDARP00000100241	ENSDARP00000025613	Serotransferrin; Transferrins are iron binding transport proteins which bind Fe(3+) ion in association with the binding of an anion, usually bicarbonate.	Proapolipoprotein A-I; Participates in the reverse transport of cholesterol from tissues to the liver for excretion by promoting cholesterol efflux from tissues and by acting as a cofactor for the lecithin cholesterol acyltransferase (LCAT).	0.48
page 1 of 4									page 2 of 4									page 3 of 4

## Sheet: References
PMID:23349717 Transcriptomic analyses of sexual dimorphism of the zebrafish liver and the effect of sex hormones.
Zheng W, Xu H, Lam SH, Luo H, Karuturi RK, Gong Z
PLoS One. 8(1):e53562 2013.
a2m
fgg
vtg5
fga
plg
vtg4
vtg2
vtg1
PMID:35111746 Disruption of Epidermal Growth Factor Receptor but Not EGF Blocks Follicle Activation in Zebrafish Ovary.
Song Y, Chen W, Zhu B, Ge W
Front Cell Dev Biol. 9:750888 2021.
vtg6
vtg5
vtg4
vtg2
vtg7
vtg1 ...
PMID:34502222 Probiotic Administration Mitigates Bisphenol A Reproductive Toxicity in Zebrafish.
Giommi C, Habibi HR, Candelma M, Carnevali O, Maradonna F
Int J Mol Sci. 22(17) 2021.
vtg 6, vtg6
vtg5
vtg4
vtg2
vtg7
vtg1 ...
PMID:33260663 Knockout of the Glucocorticoid Receptor Impairs Reproduction in Female Zebrafish.
Maradonna F, Gioacchini G, Notarstefano V, Fontana CM, Citton F, Dalla Valle L, Giorgini E, Carnevali O
Int J Mol Sci. 21(23) 2020.
vtg6
vtg5
vtg4
vtg2
vtg7
vtg1 ...
PMID:19789858 Differential expression of vitellogenin and oestrogen receptor genes in the liver of zebrafish, Danio rerio.
Meng X, Bartholomew C, Craft JA
Anal Bioanal Chem. 396(2):625-30 2010.
VTG-5
VTG-4
VTG-2
VTG-7
VTG-1 ...
PMID:19335895 Revealing genes associated with vitellogenesis in the liver of the zebrafish (Danio rerio) by transcriptome profiling.
Levi L, Pekarski I, Gutman E, Fortina P, Hyslop T, Biran J, Levavi-Sivan B, Lubzens E
BMC Genomics. 10:141 2009.
vtg6
Apoe, Apolipoprotein E, apoe, apoeb
vtg5
vtg4
Vitellogenin 2, vtg2
Apoa1, apoa1
vtg7
Vitellogenin 1, vitellogenin1, vtg 1, vtg1 ...
PMID:25964724 One-dimensional proteomic profiling of Danio rerio embryo vitellogenin to estimate quantum dot toxicity.
Petushkova NA, Kuznetsova GP, Larina OV, Kisrieva YS, Samenkova NF, Trifonova OP, Miroshnichenko YV, Zolotarev KV, Karuzina II, Ipatova OM, Lisitsa AV
Proteome Sci. 13:17 2015.
F1QV15
F1R2S5
F1Q7L0, Vtg4
Q1MTC4, Vtg2
F1R2T3, Q1MTC6
Q1LWN2, Vtg1 ...
PMID:26815362 Chamber Specific Gene Expression Landscape of the Zebrafish Heart.
Singh AR, Sivadas A, Sabharwal A, Vellarikal SK, Jayarajan R, Verma A, Kapoor S, Joshi A, Scaria V, Sivasubbu S
PLoS One. 11(1):e0147823 2016.
vtg6
vtg5
vtg4
vtg2
vitellogenin 1, vtg1 ...
PMID:34201983 Effects of Diethylstilbestrol on Zebrafish Gonad Development and Endocrine Disruption Mechanism.
Liu X, Xie X, Liu H
Biomolecules. 11(7) 2021.
vtg5
vtg4
vtg2
vtg1 ...
PMID:31910818 Anti-masculinization induced by aromatase inhibitors in adult female zebrafish.
Chen L, Wang L, Cheng Q, Tu YX, Yang Z, Li RZ, Luo ZH, Chen ZX
BMC Genomics. 21(1):22 2020.
vtg6
vtg4
vtg2
vtg7
Vtg1, vitellogenin 1, vtg1 ...
PMID:23029181 Comparative proteome analysis of Milnesium tardigradum in early embryonic state versus adults in active and anhydrobiotic state.
Schokraie E, Warnken U, Hotz-Wagenblatt A, Grohme MA, Hengherr S, Foerster F, Schill RO, Frohme M, Dandekar T, Schnoelzer M
PLoS One. 7(9):e45682 2012.
VTG-6
myosin-7
VTG-4
VTG-2, vitellogenin-2
VTG-1 ...
PMID:24223173 Identification of estrogen target genes during zebrafish embryonic development through transcriptomic analysis.
Hao R, Bondesson M, Singh AV, Riu A, McCollum CW, Knudsen TB, Gorelick DA, Gustafsson JAa
PLoS One. 8(11):e79020 2013.
vitellogenin 5, vtg5
Vtg4, vtg4
APOA-1, apoa, apoa1
hemopexin, hpx
coagulationfactorXIII, A1polypeptidea, tandemduplicate 1, f13a1a
Vitellogenin 1, vitellogenin 1, vtg1 ...
PMID:32286445 Phoenixin-20 Stimulates mRNAs Encoding Hypothalamo-Pituitary-Gonadal Hormones, is Pro-Vitellogenic, and Promotes Oocyte Maturation in Zebrafish.
Rajeswari JJ, Unniappan S
Sci Rep. 10(1):6264 2020.
vtg 5
vtg 4
vtg 2
vtg 7
vitellogenin 1, vtg 1 ...
PMID:26082144 Identification of conserved hepatic transcriptomic responses to 17beta-estradiol using high-throughput sequencing in brown trout.
Uren Webster TM, Shears JA, Moore K, Santos EM
Physiol Genomics. 47(9):420-31 2015.
vtg6
vtg2
vtg7
vtg1 ...
PMID:19123940 Evolution and differential expression of a vertebrate vitellogenin gene cluster.
Finn RN, Kolarevic J, Kongshaug H, Nilsen F
BMC Evol Biol. 9:2 2009.
vtg6
vtg5
vtg4
vtg7 ...
PMID:17241455 Apolipocrustacein, formerly vitellogenin, is the major egg yolk precursor protein in decapod crustaceans and is homologous to insect apolipophorin II/I and vertebrate apolipoprotein B.
Avarre JC, Lubzens E, Babin PJ
BMC Evol Biol. 7:3 2007.
Vtg6
Vtg5
Vtg2
Vtg1 ...
PMID:24098662 Loss of fibrinogen in zebrafish results in symptoms consistent with human hypofibrinogenemia.
Vo AH, Swaroop A, Liu Y, Norris ZG, Shavit JA
PLoS One. 8(9):e74682 2013.
FGG, fgg
FGA, fga
FGB, Fgb, fgb ...
PMID:23991173 DNA methylation profiling of the fibrinogen gene landscape in human cells and during mouse and zebrafish development.
Vorjohann S, Pitetti JL, Nef S, Gonelle-Gispert C, Buhler L, Fish RJ, Neerman-Arbez M
PLoS One. 8(8):e73089 2013.
FGG, fgg
FGA, fga
FGB, fgb ...
PMID:32322295 Antithrombotic effect and action mechanism of Salvia miltiorrhiza and Panax notoginseng herbal pair on the zebrafish.
Yin SJ, Luo YQ, Zhao CP, Chen H, Zhong ZF, Wang S, Wang YT, Yang FQ
Chin Med. 15:35 2020.
fgg
fga
fgb ...
PMID:34803688 Identification of the Antithrombotic Mechanism of Leonurine in Adrenalin Hydrochloride-Induced Thrombosis in Zebrafish via Regulating Oxidative Stress and Coagulation Cascade.
Liao L, Zhou M, Wang J, Xue X, Deng Y, Zhao X, Peng C, Li Y
Front Pharmacol. 12:742954 2021.
fgg
fga
fgb ...
PMID:30290666 A novel fibrinogen variant in a Chinese pedigree with congenital dysfibrinogenemia caused by FGA (
) P. Arg38Thr mutation: A case report.
Cai R, Li Y, Wang W, Gao X, Liu M, Diao Y, Tang Y, Feng Q
Medicine (Baltimore). 97(40):e12697 2018.
FGG
FGA
FGB ...
PMID:29316703 Clinical Consequences and Molecular Bases of Low Fibrinogen Levels.
Neerman-Arbez M, Casini A
Int J Mol Sci. 19(1) 2018.
FGG
FGA
plasminogen
FGB ...
PMID:26146595 Modeling Disorders of Blood Coagulation in the Zebrafish.
Kretz CA, Weyand AC, Shavit JA
Curr Pathobiol Rep. 3(2):155-161 2015.
FGG, Fgg, fgg
FGA, Fga, fga
FGB, Fgb, fgb ...
PMID:33322044 A Novel Amino Acid Substitution, Fibrinogen Bbetap.Pro234Leu, Associated with Hypofibrinogenemia Causing Impairment of Fibrinogen Assembly and Secretion.
Kaido T, Yoda M, Kamijo T, Arai S, Taira C, Higuchi Y, Okumura N
Int J Mol Sci. 21(24) 2020.
FGG, Q7ZVG7
FGA
FGB, Q6NYE1 ...
PMID:30663848 Loss of fibrinogen in zebrafish results in an asymptomatic embryonic hemostatic defect and synthetic lethality with thrombocytopenia.
Hu Z, Lavik KI, Liu Y, Vo AH, Richter CE, Di Paola J, Shavit JA
J Thromb Haemost. 17(4):607-617 2019.
FGG, fgg
FGA, Fga, fga
FGB, fgb ...
PMID:25054910 Zebrafish as a model system for the study of hemostasis and thrombosis.
Weyand AC, Shavit JA
Curr Opin Hematol. 21(5):418-22 2014.
FGG, Fgg, fgg
FGA, Fga, fga
FGB, Fgb, fgb ...
PMID:34942250 Toxicity of spike fragments SARS-CoV-2 S protein for zebrafish: A tool to study its hazardous for human health?
Ventura Fernandes BH, Feitosa NM, Barbosa AP, Bomfim CG, Garnique AMB, Rosa IF, Rodrigues MS, Doretto LB, Costa DF, Camargo-Dos-Santos B, Franco GA, Neto JF, Lunardi JS, Bellot MS, Alves NPC, Costa CC, Aracati MF, Rodrigues LF, Costa CC, Cirilo RH, Colagrande RM, Gomes FIF, Nakajima RT, Belo MAA, Gi [...]
Sci Total Environ. 813:152345 2022.
Serotransferrin
Apoa1a, apoa1a
Hemopexin, Hpx, hpx ...
PMID:29649779 Activation of Hepatic Stellate Cells During Liver Carcinogenesis Requires Fibrinogen/Integrin alphavbeta5 in Zebrafish.
Yan C, Yang Q, Gong Z
Neoplasia. 20(5):533-542 2018.
fgg
fga
fgb ...
PMID:30061893 Integration of RNAi and RNA-seq Reveals the Immune Responses of Epinephelus coioides to sigX Gene of Pseudomonas plecoglossicida.
Sun Y, Luo G, Zhao L, Huang L, Qin Y, Su Y, Yan Q
Front Immunol. 9:1624 2018.
fgg
fga
fgb ...
PMID:27071722 Comprehensive and quantitative proteomic analyses of zebrafish plasma reveals conserved protein profiles between genders and between zebrafish and human.
Li C, Tan XF, Lim TK, Lin Q, Gong Z
Sci Rep. 6:24329 2016.
Apoeb, Apolipoprotein E, Apolipoprotein Eb, apolipoprotein E
Vtg2
Apoa1, apolipoprotein A1
Hemopexin, Hpx, hemopexin
Complement factor H
Vtg7
FXIIIa-42, f13a1a
Vtg1 ...
PMID:30372461 De novo transcriptome based on next-generation sequencing reveals candidate genes with sex-specific expression in Arapaima gigas (Schinz, 1822), an ancient Amazonian freshwater fish.
Watanabe L, Gomes F, Vianez J, Nunes M, Cardoso J, Lima C, Schneider H, Sampaio I
PLoS One. 13(10):e0206379 2018.
Serotransferrin
fgg
fga
Sodium/potassium/calcium exchanger 2, slc24a2
Hemopexin, hpx
fgb ...
PMID:30459712 Tissue-Based Mapping of the Fathead Minnow (Pimephales promelas) Transcriptome and Proteome.
Lavelle C, Smith LC, Bisesi JH, Yu F, Silva-Sanchez C, Moraga-Amador D, Buerger AN, Garcia-Reyero N, Sabo-Attwood T, Denslow ND
Front Endocrinol (Lausanne). 9:611 2018.
coagulation factor X
APOE, apolipoprotein E
fgg
fga
fgb ...
PMID:33440782 Venous Thrombosis and Thrombocyte Activity in Zebrafish Models of Quantitative and Qualitative Fibrinogen Disorders.
Fish RJ, Freire C, Di Sanza C, Neerman-Arbez M
Int J Mol Sci. 22(2) 2021.
FGG
FGA, fga
plasminogen
FGB ...
PMID:31949010 Fibrin(ogen) in human disease: both friend and foe.
Vilar R, Fish RJ, Casini A, Neerman-Arbez M
Haematologica. 105(2):284-296 2020.
FGG
FGA, Fga
plasminogen
FGB ...
PMID:33031577 Data mining of human plasma proteins generates a multitude of highly predictive aging clocks that reflect different aspects of aging.
Lehallier B, Shokhirev MN, Wyss-Coray T, Johnson AA
Aging Cell. 19(11):e13256 2020.
FGG
FGA
plasminogen
FGB ...
PMID:31036921 A combined FSTRA-shotgun proteomics approach to identify molecular changes in zebrafish upon chemical exposure.
Ayobahan SU, Eilebrecht E, Kotthoff M, Baumann L, Eilebrecht S, Teigeler M, Hollert H, Kalkhof S, Schaefers C
Sci Rep. 9(1):6599 2019.
vtg6
vtg4
vtg7
vtg1 ...
PMID:35898617 Tetramethylpyrazine Protects Endothelial Injury and Antithrombosis via Antioxidant and Antiapoptosis in HUVECs and Zebrafish.
Zhang Y, Ma C, He L, Liao L, Guo C, Wang C, Gong L, Zhou H, Fu K, Peng C, Li Y
Oxid Med Cell Longev. 2022:2232365 2022.
fgg
fga
fgb ...
PMID:35411132 Targets Exploration of Hydroxychloroquine for Pigmentation and Cell Protection Effect in Melanocytes: The Clue for Vitiligo Treatment.
Hu Y, Zhao Y, Luo H, Xu J, Song X
Drug Des Devel Ther. 16:1011-1024 2022.
FGG
FGA
FGB ...
PMID:35204500 Update on Molecular Diagnosis in Extranodal NK/T-Cell Lymphoma and Its Role in the Era of Personalized Medicine.
Sun KM, Wong YH, Cheung KC, Yuen CM, Chan YT, Lai WJ, Chao CD, Fan WK, Chow YK, Law MF, Tam HT
Diagnostics (Basel). 12(2) 2022.
FGG
FGA
FGB ...
PMID:33570674 Dydrogesterone Affects the Transcription of Genes in Innate Immune and Coagulation Cascade in Zebrafish Embryos.
Shi WJ, Liang YQ, Zhao JL, Hu LX, Huang GY, Ying GG
Bull Environ Contam Toxicol. 106(4):594-599 2021.
fgg
fga
fgb ...
PMID:32306896 Protein changes as robust signatures of fish chronic stress: a proteomics approach to fish welfare research.
Raposo de Magalhaes C, Schrama D, Farinha AP, Revets D, Kuehn A, Planchon S, Rodrigues PM, Cerqueira M
BMC Genomics. 21(1):309 2020.
APOEB, Apolipoprotein Eb, apolipoprotein Eb
FGA
APOA1, Apo-AI ...
PMID:33024107 Predicting cell-to-cell communication networks using NATMI.
Hou R, Denisenko E, Ong HT, Ramilowski JA, Forrest ARR
Nat Commun. 11(1):5011 2020.
Fgg
Fga
Fgb ...
PMID:29658397 Inflammation-coagulation response and thrombotic effects induced by silica nanoparticles in zebrafish embryos.
Duan J, Liang S, Yu Y, Li Y, Wang L, Wu Z, Chen Y, Miller MR, Sun Z
Nanotoxicology. 12(5):470-484 2018.
fgg
fga
fgb ...
PMID:29027980 The Plasticizer Bisphenol A Perturbs the Hepatic Epigenome: A Systems Level Analysis of the miRNome.
Renaud L, Silveira WAD, Hazard ES, Simpson J, Falcinelli S, Chung D, Carnevali O, Hardiman G
Genes (Basel). 8(10) 2017.
VTG-6
VTG-2
VTG-7 ...
PMID:27312499 Quantitative methods for studying hemostasis in zebrafish larvae.
Rost MS, Grzegorski SJ, Shavit JA
Methods Cell Biol. 134:377-89 2016.
fgg
fga
fgb ...
PMID:25496447 Transcriptome analysis of the effect of Vibrio alginolyticus infection on the innate immunity-related complement pathway in Epinephelus coioides.
Wang YD, Huang SJ, Chou HN, Liao WL, Gong HY, Chen JY
BMC Genomics. 15:1102 2014.
A2M
alpha-2-macroglobulin-like
alpha-2-macroglobulin-like ...
PMID:24988445 Histopathologic alterations associated with global gene expression due to chronic dietary TCDD exposure in juvenile zebrafish.
Liu Q, Spitsbergen JM, Cariou R, Huang CY, Jiang N, Goetz G, Hutz RJ, Tonellato PJ, Carvan MJ
PLoS One. 9(7):e100910 2014.
vtg4
vitellogenin 2, vtg2
vtg7 ...
PMID:24074126 Custom microarray construction and analysis for determining potential biomarkers of subchronic androgen exposure in the Eastern Mosquitofish (Gambusia holbrooki).
Brockmeier EK, Yu F, Amador DM, Bargar TA, Denslow ND
BMC Genomics. 14:660 2013.
vtg6
vtg2
vtg1 ...
PMID:22836734 A novel regulatory element between the human FGA (
) and FGG (
) genes.
Fish RJ, Neerman-Arbez M
Thromb Haemost. 108(3):427-34 2012.
FGG
FGA
FGB ...
PMID:22116349 Developmental expression and organisation of fibrinogen genes in the zebrafish.
Fish RJ, Vorjohann S, Bena F, Fort A, Neerman-Arbez M
Thromb Haemost. 107(1):158-66 2012.
FGG, fgg
FGA, fga
FGB, fgb

## Sheet:  cooccurrence
node1	node2	node1 accession	node2 accession	node1 annotation	node2 annotation	coocc. score
LOC108179231	X1WBT0_DANRE	ENSDARP00000127787	ENSDARP00000127672	Si:ch211-212c13.8.	Si:dkey-105h12.2.	0.048
LOC108179231	a2ml	ENSDARP00000127787	ENSDARP00000046442	Si:ch211-212c13.8.	Sb:cb37.	0.049
X1WBT0_DANRE	LOC108179231	ENSDARP00000127672	ENSDARP00000127787	Si:dkey-105h12.2.	Si:ch211-212c13.8.	0.048
X1WBT0_DANRE	a2ml	ENSDARP00000127672	ENSDARP00000046442	Si:dkey-105h12.2.	Sb:cb37.	0.049
a2ml	LOC108179231	ENSDARP00000046442	ENSDARP00000127787	Sb:cb37.	Si:ch211-212c13.8.	0.049
a2ml	X1WBT0_DANRE	ENSDARP00000046442	ENSDARP00000127672	Sb:cb37.	Si:dkey-105h12.2.	0.049

## Sheet: coexpression
node1	node2	node1 accession	node2 accession	node1 annotation	node2 annotation	coexpr. score			node1	node2	node1 accession	node2 accession	node1 annotation	node2 annotation	coexpr. score			node1	node2	node1 accession	node2 accession	node1 annotation	node2 annotation	coexpr. score
X1WBT0_DANRE	a2ml	ENSDARP00000127672	ENSDARP00000046442	Si:dkey-105h12.2.	Sb:cb37.	0.114			fga	apoa1a	ENSDARP00000029074	ENSDARP00000025613	Fibrinogen alpha chain.	Proapolipoprotein A-I; Participates in the reverse transport of cholesterol from tissues to the liver for excretion by promoting cholesterol efflux from tissues and by acting as a cofactor for the lecithin cholesterol acyltransferase (LCAT).	0.385			hpxa	fga	ENSDARP00000111337	ENSDARP00000029074	Hemopexin; Binds heme and transports it to the liver for breakdown and iron recovery, after which the free hemopexin returns to the circulation.	Fibrinogen alpha chain.	0.657
X1WBT0_DANRE	apoa1a	ENSDARP00000127672	ENSDARP00000025613	Si:dkey-105h12.2.	Proapolipoprotein A-I; Participates in the reverse transport of cholesterol from tissues to the liver for excretion by promoting cholesterol efflux from tissues and by acting as a cofactor for the lecithin cholesterol acyltransferase (LCAT).	0.057			fga	f10	ENSDARP00000029074	ENSDARP00000106731	Fibrinogen alpha chain.	Coagulation factor X.	0.244			hpxa	fgb	ENSDARP00000111337	ENSDARP00000016228	Hemopexin; Binds heme and transports it to the liver for breakdown and iron recovery, after which the free hemopexin returns to the circulation.	Fibrinogen, B beta polypeptide.	0.46
a2ml	X1WBT0_DANRE	ENSDARP00000046442	ENSDARP00000127672	Sb:cb37.	Si:dkey-105h12.2.	0.114			fga	fgb	ENSDARP00000029074	ENSDARP00000016228	Fibrinogen alpha chain.	Fibrinogen, B beta polypeptide.	0.985			hpxa	fgg	ENSDARP00000111337	ENSDARP00000054229	Hemopexin; Binds heme and transports it to the liver for breakdown and iron recovery, after which the free hemopexin returns to the circulation.	Fibrinogen, gamma polypeptide.	0.496
a2ml	apoa1a	ENSDARP00000046442	ENSDARP00000025613	Sb:cb37.	Proapolipoprotein A-I; Participates in the reverse transport of cholesterol from tissues to the liver for excretion by promoting cholesterol efflux from tissues and by acting as a cofactor for the lecithin cholesterol acyltransferase (LCAT).	0.093			fga	fgg	ENSDARP00000029074	ENSDARP00000054229	Fibrinogen alpha chain.	Fibrinogen, gamma polypeptide.	0.986			hpxa	plg	ENSDARP00000111337	ENSDARP00000045815	Hemopexin; Binds heme and transports it to the liver for breakdown and iron recovery, after which the free hemopexin returns to the circulation.	Plasminogen; Plasmin dissolves the fibrin of blood clots and acts as a proteolytic factor in a variety of other processes including embryonic development, tissue remodeling, tumor invasion, and inflammation. In ovulation, weakens the walls of the Graafian follicle. It activates the urokinase-type plasminogen activator, collagenases and several complement zymogens, such as C1 and C5. Cleavage of f…	0.249
a2ml	fga	ENSDARP00000046442	ENSDARP00000029074	Sb:cb37.	Fibrinogen alpha chain.	0.257			fga	hpxa	ENSDARP00000029074	ENSDARP00000111337	Fibrinogen alpha chain.	Hemopexin; Binds heme and transports it to the liver for breakdown and iron recovery, after which the free hemopexin returns to the circulation.	0.657			hpxa	tfa	ENSDARP00000111337	ENSDARP00000100241	Hemopexin; Binds heme and transports it to the liver for breakdown and iron recovery, after which the free hemopexin returns to the circulation.	Serotransferrin; Transferrins are iron binding transport proteins which bind Fe(3+) ion in association with the binding of an anion, usually bicarbonate.	0.109
a2ml	fgg	ENSDARP00000046442	ENSDARP00000054229	Sb:cb37.	Fibrinogen, gamma polypeptide.	0.289			fga	plg	ENSDARP00000029074	ENSDARP00000045815	Fibrinogen alpha chain.	Plasminogen; Plasmin dissolves the fibrin of blood clots and acts as a proteolytic factor in a variety of other processes including embryonic development, tissue remodeling, tumor invasion, and inflammation. In ovulation, weakens the walls of the Graafian follicle. It activates the urokinase-type plasminogen activator, collagenases and several complement zymogens, such as C1 and C5. Cleavage of f…	0.961			itih3a	lgals3bpb	ENSDARP00000113767	ENSDARP00000092605	Inter-alpha-trypsin inhibitor heavy chain 3a.	Galectin-3-binding protein B; Promotes integrin-mediated cell adhesion.	0.045
a2ml	plg	ENSDARP00000046442	ENSDARP00000045815	Sb:cb37.	Plasminogen; Plasmin dissolves the fibrin of blood clots and acts as a proteolytic factor in a variety of other processes including embryonic development, tissue remodeling, tumor invasion, and inflammation. In ovulation, weakens the walls of the Graafian follicle. It activates the urokinase-type plasminogen activator, collagenases and several complement zymogens, such as C1 and C5. Cleavage of f…	0.29			fga	tfa	ENSDARP00000029074	ENSDARP00000100241	Fibrinogen alpha chain.	Serotransferrin; Transferrins are iron binding transport proteins which bind Fe(3+) ion in association with the binding of an anion, usually bicarbonate.	0.635			lgals3bpb	itih3a	ENSDARP00000092605	ENSDARP00000113767	Galectin-3-binding protein B; Promotes integrin-mediated cell adhesion.	Inter-alpha-trypsin inhibitor heavy chain 3a.	0.045
apoa1a	X1WBT0_DANRE	ENSDARP00000025613	ENSDARP00000127672	Proapolipoprotein A-I; Participates in the reverse transport of cholesterol from tissues to the liver for excretion by promoting cholesterol efflux from tissues and by acting as a cofactor for the lecithin cholesterol acyltransferase (LCAT).	Si:dkey-105h12.2.	0.057			fgb	f10	ENSDARP00000016228	ENSDARP00000106731	Fibrinogen, B beta polypeptide.	Coagulation factor X.	0.204			plg	a2ml	ENSDARP00000045815	ENSDARP00000046442	Plasminogen; Plasmin dissolves the fibrin of blood clots and acts as a proteolytic factor in a variety of other processes including embryonic development, tissue remodeling, tumor invasion, and inflammation. In ovulation, weakens the walls of the Graafian follicle. It activates the urokinase-type plasminogen activator, collagenases and several complement zymogens, such as C1 and C5. Cleavage of f…	Sb:cb37.	0.29
apoa1a	a2ml	ENSDARP00000025613	ENSDARP00000046442	Proapolipoprotein A-I; Participates in the reverse transport of cholesterol from tissues to the liver for excretion by promoting cholesterol efflux from tissues and by acting as a cofactor for the lecithin cholesterol acyltransferase (LCAT).	Sb:cb37.	0.093			fgb	fga	ENSDARP00000016228	ENSDARP00000029074	Fibrinogen, B beta polypeptide.	Fibrinogen alpha chain.	0.985			plg	apoeb	ENSDARP00000045815	ENSDARP00000058964	Plasminogen; Plasmin dissolves the fibrin of blood clots and acts as a proteolytic factor in a variety of other processes including embryonic development, tissue remodeling, tumor invasion, and inflammation. In ovulation, weakens the walls of the Graafian follicle. It activates the urokinase-type plasminogen activator, collagenases and several complement zymogens, such as C1 and C5. Cleavage of f…	Apolipoprotein Eb; APOE is an apolipoprotein, a protein associating with lipid particles, that mainly functions in lipoprotein-mediated lipid transport between organs via the plasma and interstitial fluids. APOE is a core component of plasma lipoproteins and is involved in their production, conversion and clearance. Apoliproteins are amphipathic molecules that interact both with lipids of the lip…	0.196
apoa1a	apoeb	ENSDARP00000025613	ENSDARP00000058964	Proapolipoprotein A-I; Participates in the reverse transport of cholesterol from tissues to the liver for excretion by promoting cholesterol efflux from tissues and by acting as a cofactor for the lecithin cholesterol acyltransferase (LCAT).	Apolipoprotein Eb; APOE is an apolipoprotein, a protein associating with lipid particles, that mainly functions in lipoprotein-mediated lipid transport between organs via the plasma and interstitial fluids. APOE is a core component of plasma lipoproteins and is involved in their production, conversion and clearance. Apoliproteins are amphipathic molecules that interact both with lipids of the lip…	0.274			fgb	fgg	ENSDARP00000016228	ENSDARP00000054229	Fibrinogen, B beta polypeptide.	Fibrinogen, gamma polypeptide.	0.985			plg	fga	ENSDARP00000045815	ENSDARP00000029074	Plasminogen; Plasmin dissolves the fibrin of blood clots and acts as a proteolytic factor in a variety of other processes including embryonic development, tissue remodeling, tumor invasion, and inflammation. In ovulation, weakens the walls of the Graafian follicle. It activates the urokinase-type plasminogen activator, collagenases and several complement zymogens, such as C1 and C5. Cleavage of f…	Fibrinogen alpha chain.	0.961
apoa1a	fga	ENSDARP00000025613	ENSDARP00000029074	Proapolipoprotein A-I; Participates in the reverse transport of cholesterol from tissues to the liver for excretion by promoting cholesterol efflux from tissues and by acting as a cofactor for the lecithin cholesterol acyltransferase (LCAT).	Fibrinogen alpha chain.	0.385			fgb	hpxa	ENSDARP00000016228	ENSDARP00000111337	Fibrinogen, B beta polypeptide.	Hemopexin; Binds heme and transports it to the liver for breakdown and iron recovery, after which the free hemopexin returns to the circulation.	0.46			plg	fgb	ENSDARP00000045815	ENSDARP00000016228	Plasminogen; Plasmin dissolves the fibrin of blood clots and acts as a proteolytic factor in a variety of other processes including embryonic development, tissue remodeling, tumor invasion, and inflammation. In ovulation, weakens the walls of the Graafian follicle. It activates the urokinase-type plasminogen activator, collagenases and several complement zymogens, such as C1 and C5. Cleavage of f…	Fibrinogen, B beta polypeptide.	0.956
apoa1a	tfa	ENSDARP00000025613	ENSDARP00000100241	Proapolipoprotein A-I; Participates in the reverse transport of cholesterol from tissues to the liver for excretion by promoting cholesterol efflux from tissues and by acting as a cofactor for the lecithin cholesterol acyltransferase (LCAT).	Serotransferrin; Transferrins are iron binding transport proteins which bind Fe(3+) ion in association with the binding of an anion, usually bicarbonate.	0.353			fgb	plg	ENSDARP00000016228	ENSDARP00000045815	Fibrinogen, B beta polypeptide.	Plasminogen; Plasmin dissolves the fibrin of blood clots and acts as a proteolytic factor in a variety of other processes including embryonic development, tissue remodeling, tumor invasion, and inflammation. In ovulation, weakens the walls of the Graafian follicle. It activates the urokinase-type plasminogen activator, collagenases and several complement zymogens, such as C1 and C5. Cleavage of f…	0.956			plg	fgg	ENSDARP00000045815	ENSDARP00000054229	Plasminogen; Plasmin dissolves the fibrin of blood clots and acts as a proteolytic factor in a variety of other processes including embryonic development, tissue remodeling, tumor invasion, and inflammation. In ovulation, weakens the walls of the Graafian follicle. It activates the urokinase-type plasminogen activator, collagenases and several complement zymogens, such as C1 and C5. Cleavage of f…	Fibrinogen, gamma polypeptide.	0.779
apoa1a	vtg1	ENSDARP00000025613	ENSDARP00000050237	Proapolipoprotein A-I; Participates in the reverse transport of cholesterol from tissues to the liver for excretion by promoting cholesterol efflux from tissues and by acting as a cofactor for the lecithin cholesterol acyltransferase (LCAT).	Vitellogenin 1.	0.125			fgg	a2ml	ENSDARP00000054229	ENSDARP00000046442	Fibrinogen, gamma polypeptide.	Sb:cb37.	0.289			plg	hpxa	ENSDARP00000045815	ENSDARP00000111337	Plasminogen; Plasmin dissolves the fibrin of blood clots and acts as a proteolytic factor in a variety of other processes including embryonic development, tissue remodeling, tumor invasion, and inflammation. In ovulation, weakens the walls of the Graafian follicle. It activates the urokinase-type plasminogen activator, collagenases and several complement zymogens, such as C1 and C5. Cleavage of f…	Hemopexin; Binds heme and transports it to the liver for breakdown and iron recovery, after which the free hemopexin returns to the circulation.	0.249
apoeb	apoa1a	ENSDARP00000058964	ENSDARP00000025613	Apolipoprotein Eb; APOE is an apolipoprotein, a protein associating with lipid particles, that mainly functions in lipoprotein-mediated lipid transport between organs via the plasma and interstitial fluids. APOE is a core component of plasma lipoproteins and is involved in their production, conversion and clearance. Apoliproteins are amphipathic molecules that interact both with lipids of the lip…	Proapolipoprotein A-I; Participates in the reverse transport of cholesterol from tissues to the liver for excretion by promoting cholesterol efflux from tissues and by acting as a cofactor for the lecithin cholesterol acyltransferase (LCAT).	0.274			fgg	apoeb	ENSDARP00000054229	ENSDARP00000058964	Fibrinogen, gamma polypeptide.	Apolipoprotein Eb; APOE is an apolipoprotein, a protein associating with lipid particles, that mainly functions in lipoprotein-mediated lipid transport between organs via the plasma and interstitial fluids. APOE is a core component of plasma lipoproteins and is involved in their production, conversion and clearance. Apoliproteins are amphipathic molecules that interact both with lipids of the lip…	0.117			plg	tfa	ENSDARP00000045815	ENSDARP00000100241	Plasminogen; Plasmin dissolves the fibrin of blood clots and acts as a proteolytic factor in a variety of other processes including embryonic development, tissue remodeling, tumor invasion, and inflammation. In ovulation, weakens the walls of the Graafian follicle. It activates the urokinase-type plasminogen activator, collagenases and several complement zymogens, such as C1 and C5. Cleavage of f…	Serotransferrin; Transferrins are iron binding transport proteins which bind Fe(3+) ion in association with the binding of an anion, usually bicarbonate.	0.392
apoeb	fgg	ENSDARP00000058964	ENSDARP00000054229	Apolipoprotein Eb; APOE is an apolipoprotein, a protein associating with lipid particles, that mainly functions in lipoprotein-mediated lipid transport between organs via the plasma and interstitial fluids. APOE is a core component of plasma lipoproteins and is involved in their production, conversion and clearance. Apoliproteins are amphipathic molecules that interact both with lipids of the lip…	Fibrinogen, gamma polypeptide.	0.117			fgg	f10	ENSDARP00000054229	ENSDARP00000106731	Fibrinogen, gamma polypeptide.	Coagulation factor X.	0.186			tfa	apoa1a	ENSDARP00000100241	ENSDARP00000025613	Serotransferrin; Transferrins are iron binding transport proteins which bind Fe(3+) ion in association with the binding of an anion, usually bicarbonate.	Proapolipoprotein A-I; Participates in the reverse transport of cholesterol from tissues to the liver for excretion by promoting cholesterol efflux from tissues and by acting as a cofactor for the lecithin cholesterol acyltransferase (LCAT).	0.353
apoeb	plg	ENSDARP00000058964	ENSDARP00000045815	Apolipoprotein Eb; APOE is an apolipoprotein, a protein associating with lipid particles, that mainly functions in lipoprotein-mediated lipid transport between organs via the plasma and interstitial fluids. APOE is a core component of plasma lipoproteins and is involved in their production, conversion and clearance. Apoliproteins are amphipathic molecules that interact both with lipids of the lip…	Plasminogen; Plasmin dissolves the fibrin of blood clots and acts as a proteolytic factor in a variety of other processes including embryonic development, tissue remodeling, tumor invasion, and inflammation. In ovulation, weakens the walls of the Graafian follicle. It activates the urokinase-type plasminogen activator, collagenases and several complement zymogens, such as C1 and C5. Cleavage of f…	0.196			fgg	fga	ENSDARP00000054229	ENSDARP00000029074	Fibrinogen, gamma polypeptide.	Fibrinogen alpha chain.	0.986			tfa	fga	ENSDARP00000100241	ENSDARP00000029074	Serotransferrin; Transferrins are iron binding transport proteins which bind Fe(3+) ion in association with the binding of an anion, usually bicarbonate.	Fibrinogen alpha chain.	0.635
f10	fga	ENSDARP00000106731	ENSDARP00000029074	Coagulation factor X.	Fibrinogen alpha chain.	0.244			fgg	fgb	ENSDARP00000054229	ENSDARP00000016228	Fibrinogen, gamma polypeptide.	Fibrinogen, B beta polypeptide.	0.985			tfa	fgg	ENSDARP00000100241	ENSDARP00000054229	Serotransferrin; Transferrins are iron binding transport proteins which bind Fe(3+) ion in association with the binding of an anion, usually bicarbonate.	Fibrinogen, gamma polypeptide.	0.31
f10	fgb	ENSDARP00000106731	ENSDARP00000016228	Coagulation factor X.	Fibrinogen, B beta polypeptide.	0.204			fgg	hpxa	ENSDARP00000054229	ENSDARP00000111337	Fibrinogen, gamma polypeptide.	Hemopexin; Binds heme and transports it to the liver for breakdown and iron recovery, after which the free hemopexin returns to the circulation.	0.496			tfa	hpxa	ENSDARP00000100241	ENSDARP00000111337	Serotransferrin; Transferrins are iron binding transport proteins which bind Fe(3+) ion in association with the binding of an anion, usually bicarbonate.	Hemopexin; Binds heme and transports it to the liver for breakdown and iron recovery, after which the free hemopexin returns to the circulation.	0.109
f10	fgg	ENSDARP00000106731	ENSDARP00000054229	Coagulation factor X.	Fibrinogen, gamma polypeptide.	0.186			fgg	plg	ENSDARP00000054229	ENSDARP00000045815	Fibrinogen, gamma polypeptide.	Plasminogen; Plasmin dissolves the fibrin of blood clots and acts as a proteolytic factor in a variety of other processes including embryonic development, tissue remodeling, tumor invasion, and inflammation. In ovulation, weakens the walls of the Graafian follicle. It activates the urokinase-type plasminogen activator, collagenases and several complement zymogens, such as C1 and C5. Cleavage of f…	0.779			tfa	plg	ENSDARP00000100241	ENSDARP00000045815	Serotransferrin; Transferrins are iron binding transport proteins which bind Fe(3+) ion in association with the binding of an anion, usually bicarbonate.	Plasminogen; Plasmin dissolves the fibrin of blood clots and acts as a proteolytic factor in a variety of other processes including embryonic development, tissue remodeling, tumor invasion, and inflammation. In ovulation, weakens the walls of the Graafian follicle. It activates the urokinase-type plasminogen activator, collagenases and several complement zymogens, such as C1 and C5. Cleavage of f…	0.392
fga	a2ml	ENSDARP00000029074	ENSDARP00000046442	Fibrinogen alpha chain.	Sb:cb37.	0.257			fgg	tfa	ENSDARP00000054229	ENSDARP00000100241	Fibrinogen, gamma polypeptide.	Serotransferrin; Transferrins are iron binding transport proteins which bind Fe(3+) ion in association with the binding of an anion, usually bicarbonate.	0.31			vtg1	apoa1a	ENSDARP00000050237	ENSDARP00000025613	Vitellogenin 1.	Proapolipoprotein A-I; Participates in the reverse transport of cholesterol from tissues to the liver for excretion by promoting cholesterol efflux from tissues and by acting as a cofactor for the lecithin cholesterol acyltransferase (LCAT).	0.125
page 1 of 3									page 2 of 3									page 3 of 3
